# Supplementary material for: Exploring spatio-temporal changes in coastal recreational fisheries and potential links to extreme weather events
Source: PLoS One. 2024 Jun 7;19(6):e0305106. doi: 10.1371/journal.pone.0305106 (PMC11161121; doi:10.1371/journal.pone.0305106)
Supplement: S1 Data — (ZIP) [file pone.0305106.s001.zip]

Archive with 6 entries (6 files):
- Supporting Information/Bream_AllYears_Est.csv
- Supporting Information/Bream_AllYears_Ocean.csv
- Supporting Information/Effort and CPUE_AllYears_Est.csv
- Supporting Information/Effort and CPUE_AllYears_Ocean.csv
- Supporting Information/Snapper_AllYears_Est.csv
- Supporting Information/Snapper_AllYears_Ocean.csv
