# Supplementary material for: Exploring spatio-temporal changes in coastal recreational fisheries and potential links to extreme weather events
Source: PLoS One. 2024 Jun 7;19(6):e0305106. doi: 10.1371/journal.pone.0305106 (PMC11161121; doi:10.1371/journal.pone.0305106)
Supplement: S1 Data — (ZIP) [file pone.0305106.s001.zip › Supporting Information/Bream_AllYears_Est.csv]

PersonID	HouseholdID	FishedState	AppendixName	NKept	NReleased	NTotal	BioRegionGroup	State	Waterbody	CalibratedP2_weight	Year
L25003_1	L25003	Y	Bream	0	9	9	Central	NSW	Estuary	1238.936934	2013/14
L25004_1	L25004	Y	Bream	0	2	2	North	NSW	Estuary	1187.56335	2013/14
L25017_1	L25017	Y	Bream	0	14	14	South	NSW	Estuary	1238.936934	2013/14
L25021_1	L25021	Y	Bream	0	0.67	0.67	Central	NSW	Estuary	1238.936934	2013/14
L25029_1	L25029	Y	Bream	3	5	8	Central	NSW	Estuary	1216.740129	2013/14
L25047_1	L25047	Y	Bream	5	6	11	North	NSW	Estuary	1216.740129	2013/14
L25063_1	L25063	Y	Bream	10	2	12	South	NSW	Estuary	1216.740129	2013/14
L25068_1	L25068	Y	Bream	0	0.5	0.5	South	NSW	Estuary	495.4258132	2013/14
L25071_1	L25071	Y	Bream	0	1	1	Central	NSW	Estuary	1238.936934	2013/14
L25073_1	L25073	Y	Bream	3	10	13	Central	NSW	Estuary	1216.740129	2013/14
L25078_1	L25078	Y	Bream	2.67	3.33	6	Central	NSW	Estuary	451.2255729	2013/14
L25078_1	L25078	Y	Bream	0	5	5	North	NSW	Estuary	451.2255729	2013/14
L25079_1	L25079	Y	Bream	11	10	21	Central	NSW	Estuary	1157.057901	2013/14
L25081_1	L25081	Y	Bream	1	1	2	Central	NSW	Estuary	495.4258132	2013/14
L25085_1	L25085	Y	Bream	0	1	1	North	NSW	Estuary	471.0549554	2013/14
L25089_1	L25089	Y	Bream	0	0.5	0.5	Central	NSW	Estuary	495.4258132	2013/14
L25089_1	L25089	Y	Bream	0.5	1.75	2.25	North	NSW	Estuary	495.4258132	2013/14
L25095_1	L25095	Y	Bream	2	44.5	46.5	Central	NSW	Estuary	1238.936934	2013/14
L25099_1	L25099	Y	Bream	4	2	6	Central	NSW	Estuary	471.0549554	2013/14
L25100_1	L25100	Y	Bream	0	0.42	0.42	Central	NSW	Estuary	471.0549554	2013/14
L25105_1	L25105	Y	Bream	1.75	0	1.75	Central	NSW	Estuary	1302.076484	2013/14
L25109_1	L25109	Y	Bream	5	0	5	Central	NSW	Estuary	1302.076484	2013/14
L25114_1	L25114	Y	Bream	0.5	0	0.5	Central	NSW	Estuary	451.2255729	2013/14
L25117_1	L25117	Y	Bream	0.5	1	1.5	North	NSW	Estuary	1157.057901	2013/14
L25121_1	L25121	Y	Bream	1	0	1	Central	NSW	Estuary	471.0549554	2013/14
L25123_1	L25123	Y	Bream	0	12	12	Central	NSW	Estuary	462.4873434	2013/14
L25125_1	L25125	Y	Bream	0	18	18	Central	NSW	Estuary	471.0549554	2013/14
L25139_1	L25139	Y	Bream	2	0	2	Central	NSW	Estuary	439.450957	2013/14
L25159_1	L25159	Y	Bream	1	24	25	South	NSW	Estuary	1216.740129	2013/14
L25165_1	L25165	Y	Bream	0	1.5	1.5	South	NSW	Estuary	1187.56335	2013/14
L25166_1	L25166	Y	Bream	0	3	3	Central	NSW	Estuary	471.0549554	2013/14
L25168_1	L25168	Y	Bream	0.33	0	0.33	Central	NSW	Estuary	495.4258132	2013/14
L25171_1	L25171	Y	Bream	0	8	8	Central	NSW	Estuary	199.2270621	2013/14
L25172_1	L25172	Y	Bream	2	0	2	North	NSW	Estuary	128.8381881	2013/14
L25182_1	L25182	Y	Bream	7.5	0	7.5	North	NSW	Estuary	112.6075069	2013/14
L25186_1	L25186	Y	Bream	14	0	14	Central	NSW	Estuary	170.5089454	2013/14
L25187_1	L25187	Y	Bream	10	0	10	Central	NSW	Estuary	112.6075069	2013/14
L25188_1	L25188	Y	Bream	0	9	9	Central	NSW	Estuary	99.40139053	2013/14
L25189_1	L25189	Y	Bream	0	1	1	Central	NSW	Estuary	112.6075069	2013/14
L25191_1	L25191	Y	Bream	2	1	3	Central	NSW	Estuary	170.5089454	2013/14
L25192_1	L25192	Y	Bream	0.25	0	0.25	Central	NSW	Estuary	160.413048	2013/14
L25192_1	L25192	Y	Bream	0	11.5	11.5	North	NSW	Estuary	160.413048	2013/14
L25194_1	L25194	Y	Bream	0	10	10	Central	NSW	Estuary	160.413048	2013/14
L25194_1	L25194	Y	Bream	13.5	12.5	26	North	NSW	Estuary	160.413048	2013/14
L25198_1	L25198	Y	Bream	0	3	3	Central	NSW	Estuary	160.413048	2013/14
L25202_1	L25202	Y	Bream	1	8	9	Central	NSW	Estuary	91.55964619	2013/14
L25203_1	L25203	Y	Bream	6	17	23	North	NSW	Estuary	99.40139053	2013/14
L25208_1	L25208	Y	Bream	0	9	9	Central	NSW	Estuary	99.40139053	2013/14
L25210_1	L25210	Y	Bream	0	1	1	North	NSW	Estuary	91.55964619	2013/14
L25213_1	L25213	Y	Bream	0	2	2	Central	NSW	Estuary	128.8381881	2013/14
L25214_1	L25214	Y	Bream	4.83	1.67	6.5	Central	NSW	Estuary	128.8381881	2013/14
L25219_1	L25219	Y	Bream	0	4	4	North	NSW	Estuary	199.2270621	2013/14
L25221_1	L25221	Y	Bream	0	2.5	2.5	North	NSW	Estuary	133.2674449	2013/14
L25230_1	L25230	Y	Bream	1.5	1	2.5	Central	NSW	Estuary	127.0922074	2013/14
L25231_1	L25231	Y	Bream	0	12.5	12.5	Central	NSW	Estuary	112.6075069	2013/14
L25232_1	L25232	Y	Bream	5.5	11.25	16.75	Central	NSW	Estuary	147.1424097	2013/14
L25237_1	L25237	Y	Bream	2	15.67	17.67	Central	NSW	Estuary	112.6075069	2013/14
L25241_1	L25241	Y	Bream	0	4	4	Central	NSW	Estuary	106.9015864	2013/14
L25243_1	L25243	Y	Bream	0	3	3	Central	NSW	Estuary	112.6075069	2013/14
L25244_1	L25244	Y	Bream	5	0	5	Central	NSW	Estuary	112.6075069	2013/14
L25245_1	L25245	Y	Bream	10	0	10	Central	NSW	Estuary	106.9015864	2013/14
L25249_1	L25249	Y	Bream	7	5	12	Central	NSW	Estuary	112.6075069	2013/14
L25251_1	L25251	Y	Bream	14	24	38	Central	NSW	Estuary	112.6075069	2013/14
L25251_1	L25251	Y	Bream	0	6	6	North	NSW	Estuary	112.6075069	2013/14
L25256_1	L25256	Y	Bream	0	2	2	South	NSW	Estuary	228.2509648	2013/14
L25259_1	L25259	Y	Bream	5	9	14	South	NSW	Estuary	344.2791675	2013/14
L25260_1	L25260	Y	Bream	0	21	21	Central	NSW	Estuary	325.2842684	2013/14
L25261_1	L25261	Y	Bream	0	3	3	Central	NSW	Estuary	228.2509648	2013/14
L25261_1	L25261	Y	Bream	0	121	121	North	NSW	Estuary	228.2509648	2013/14
L25262_1	L25262	Y	Bream	6	0	6	South	NSW	Estuary	351.3436837	2013/14
L25272_1	L25272	Y	Bream	0	1	1	South	NSW	Estuary	334.9931541	2013/14
L25280_1	L25280	Y	Bream	4	3	7	South	NSW	Estuary	232.4050262	2013/14
L25288_1	L25288	Y	Bream	1	10	11	North	NSW	Estuary	344.2791675	2013/14
L25297_1	L25297	Y	Bream	8	4.5	12.5	Central	NSW	Estuary	334.9931541	2013/14
L25302_1	L25302	Y	Bream	0	2	2	Central	NSW	Estuary	244.2213924	2013/14
L25303_1	L25303	Y	Bream	1	26	27	Central	NSW	Estuary	232.4050262	2013/14
L25316_1	L25316	Y	Bream	1	0	1	South	NSW	Estuary	232.4050262	2013/14
L25317_1	L25317	Y	Bream	0	26	26	South	NSW	Estuary	228.2509648	2013/14
L25322_1	L25322	Y	Bream	0	6	6	South	NSW	Estuary	232.4050262	2013/14
L25323_1	L25323	Y	Bream	6	10	16	South	NSW	Estuary	232.4050262	2013/14
L25332_1	L25332	Y	Bream	1	2	3	South	NSW	Estuary	351.3436837	2013/14
L25336_1	L25336	Y	Bream	0.5	2.5	3	North	NSW	Estuary	245.6790334	2013/14
L25340_1	L25340	Y	Bream	7	11	18	North	NSW	Estuary	466.5431757	2013/14
L25347_1	L25347	Y	Bream	4	4	8	North	NSW	Estuary	485.7864664	2013/14
L25352_1	L25352	Y	Bream	4	8.5	12.5	North	NSW	Estuary	245.6790334	2013/14
L25355_1	L25355	Y	Bream	0	1	1	North	NSW	Estuary	471.5485403	2013/14
L25356_1	L25356	Y	Bream	0	5	5	North	NSW	Estuary	471.5485403	2013/14
L25361_1	L25361	Y	Bream	0.5	1	1.5	North	NSW	Estuary	466.5431757	2013/14
L25367_1	L25367	Y	Bream	5	8	13	North	NSW	Estuary	235.4722169	2013/14
L25371_1	L25371	Y	Bream	1.33	7.17	8.5	North	NSW	Estuary	235.4722169	2013/14
L25375_1	L25375	Y	Bream	0	2	2	North	NSW	Estuary	245.6790334	2013/14
L25377_1	L25377	Y	Bream	1	1.5	2.5	North	NSW	Estuary	253.5498373	2013/14
L25378_1	L25378	Y	Bream	0	6	6	North	NSW	Estuary	471.5485403	2013/14
L25379_1	L25379	Y	Bream	0	0.75	0.75	North	NSW	Estuary	235.4722169	2013/14
L25380_2	L25380	Y	Bream	2	32	34	North	NSW	Estuary	245.6790334	2013/14
L25381_1	L25381	Y	Bream	0	6	6	North	NSW	Estuary	239.2749428	2013/14
L25386_1	L25386	Y	Bream	1	12	13	North	NSW	Estuary	466.5431757	2013/14
L25388_1	L25388	Y	Bream	2.5	0.5	3	North	NSW	Estuary	242.9120404	2013/14
L25393_1	L25393	Y	Bream	2	0	2	North	NSW	Estuary	242.9120404	2013/14
L25394_1	L25394	Y	Bream	0	5	5	North	NSW	Estuary	485.7864664	2013/14
L25399_1	L25399	Y	Bream	0	4	4	North	NSW	Estuary	239.2749428	2013/14
L25408_1	L25408	Y	Bream	0	2	2	North	NSW	Estuary	239.2749428	2013/14
L25409_1	L25409	Y	Bream	0	3	3	North	NSW	Estuary	124.8855164	2013/14
L25414_1	L25414	Y	Bream	1	3	4	North	NSW	Estuary	74.9877864	2013/14
L25419_1	L25419	Y	Bream	1	1.5	2.5	North	NSW	Estuary	103.1605748	2013/14
L25420_1	L25420	Y	Bream	0	13	13	North	NSW	Estuary	31.63000107	2013/14
L25422_1	L25422	Y	Bream	0	0.5	0.5	North	NSW	Estuary	124.8855164	2013/14
L25426_1	L25426	Y	Bream	0	2	2	North	NSW	Estuary	61.70384167	2013/14
L25427_1	L25427	Y	Bream	0	0.5	0.5	North	NSW	Estuary	124.8855164	2013/14
L25432_1	L25432	Y	Bream	1	20	21	North	NSW	Estuary	44.61502234	2013/14
L25432_1	L25432	Y	Bream	4	0	4	South	NSW	Estuary	44.61502234	2013/14
L25436_1	L25436	Y	Bream	0	6	6	North	NSW	Estuary	124.8855164	2013/14
L25440_1	L25440	Y	Bream	0	1	1	North	NSW	Estuary	74.9877864	2013/14
L25441_1	L25441	Y	Bream	3	8	11	North	NSW	Estuary	49.44436591	2013/14
L25446_1	L25446	Y	Bream	0	6	6	North	NSW	Estuary	85.48404567	2013/14
L25448_1	L25448	Y	Bream	5	25	30	North	NSW	Estuary	49.44436591	2013/14
L25449_1	L25449	Y	Bream	1	9	10	North	NSW	Estuary	49.44436591	2013/14
L25451_1	L25451	Y	Bream	0	2.5	2.5	North	NSW	Estuary	44.61502234	2013/14
L25452_1	L25452	Y	Bream	56	102.5	158.5	North	NSW	Estuary	31.63000107	2013/14
L25453_1	L25453	Y	Bream	9	37	46	North	NSW	Estuary	38.26705061	2013/14
L25455_1	L25455	Y	Bream	3	32	35	North	NSW	Estuary	49.44436591	2013/14
L25457_1	L25457	Y	Bream	0	9	9	North	NSW	Estuary	31.63000107	2013/14
L25458_1	L25458	Y	Bream	0	6	6	North	NSW	Estuary	63.18159455	2013/14
L25461_1	L25461	Y	Bream	0	1	1	North	NSW	Estuary	63.18159455	2013/14
L25461_1	L25461	Y	Bream	1	0	1	South	NSW	Estuary	63.18159455	2013/14
L25465_1	L25465	Y	Bream	0	1	1	North	NSW	Estuary	49.44436591	2013/14
L25468_1	L25468	Y	Bream	3	7	10	North	NSW	Estuary	44.61502234	2013/14
L25469_1	L25469	Y	Bream	3	8.5	11.5	North	NSW	Estuary	49.44436591	2013/14
L25470_1	L25470	Y	Bream	0	0.5	0.5	North	NSW	Estuary	95.5231386	2013/14
L25481_1	L25481	Y	Bream	0	2	2	North	NSW	Estuary	49.44436591	2013/14
L25492_1	L25492	Y	Bream	0	0.5	0.5	South	NSW	Estuary	128.6980016	2013/14
L25503_1	L25503	Y	Bream	1	0	1	North	NSW	Estuary	319.0057574	2013/14
L25518_1	L25518	Y	Bream	0	5	5	North	NSW	Estuary	137.3346927	2013/14
L25522_1	L25522	Y	Bream	0	6	6	Central	NSW	Estuary	128.6980016	2013/14
L25530_1	L25530	Y	Bream	0.75	5	5.75	Central	NSW	Estuary	123.5695656	2013/14
L25536_1	L25536	Y	Bream	3	3	6	South	NSW	Estuary	128.6980016	2013/14
L25542_1	L25542	Y	Bream	3	5	8	North	NSW	Estuary	128.6980016	2013/14
L25555_1	L25555	Y	Bream	0	3	3	North	NSW	Estuary	128.6980016	2013/14
L25564_1	L25564	Y	Bream	0	2	2	Central	NSW	Estuary	311.7245993	2013/14
L25575_1	L25575	Y	Bream	0	2	2	North	NSW	Estuary	409.0193396	2013/14
L25578_1	L25578	Y	Bream	0	5	5	North	NSW	Estuary	397.3874708	2013/14
L25581_1	L25581	Y	Bream	1	0	1	North	NSW	Estuary	257.2620741	2013/14
L25598_1	L25598	Y	Bream	0	2	2	North	NSW	Estuary	402.605831	2013/14
L25624_1	L25624	Y	Bream	0	2	2	North	NSW	Estuary	217.3982943	2013/14
L25641_1	L25641	Y	Bream	0	3	3	South	NSW	Estuary	237.2435117	2013/14
L25652_1	L25652	Y	Bream	0	3	3	South	NSW	Estuary	123.4042406	2013/14
L25658_1	L25658	Y	Bream	0	2	2	South	NSW	Estuary	237.2435117	2013/14
L25664_1	L25664	Y	Bream	0	4	4	South	NSW	Estuary	118.9739088	2013/14
L25668_1	L25668	Y	Bream	5	2	7	South	NSW	Estuary	237.2435117	2013/14
L25680_1	L25680	Y	Bream	0	66	66	South	NSW	Estuary	223.7864621	2013/14
L25687_1	L25687	Y	Bream	10	11	21	South	NSW	Estuary	126.7747021	2013/14
L25701_1	L25701	Y	Bream	2	0	2	South	NSW	Estuary	114.3418259	2013/14
L25702_1	L25702	Y	Bream	1.5	0	1.5	South	NSW	Estuary	118.9739088	2013/14
L25744_1	L25744	Y	Bream	1	0	1	North	NSW	Estuary	339.2988405	2013/14
L25766_1	L25766	Y	Bream	0	2	2	South	NSW	Estuary	339.2988405	2013/14
L25772_2	L25772	Y	Bream	14	156	170	South	NSW	Estuary	338.1011483	2013/14
L25783_1	L25783	Y	Bream	2	11	13	South	NSW	Estuary	324.250967	2013/14
L25809_1	L25809	Y	Bream	0	0.5	0.5	South	ACT	Estuary	346.5547004	2013/14
L25811_1	L25811	Y	Bream	1	0	1	South	ACT	Estuary	346.5547004	2013/14
L25815_2	L25815	Y	Bream	0	1	1	South	ACT	Estuary	355.3046421	2013/14
L25825_1	L25825	Y	Bream	10	10	20	South	ACT	Estuary	346.5547004	2013/14
L25828_1	L25828	Y	Bream	1	4	5	South	ACT	Estuary	349.0274561	2013/14
L25838_1	L25838	Y	Bream	0	1	1	South	ACT	Estuary	356.0612919	2013/14
L25840_1	L25840	Y	Bream	0	61	61	South	ACT	Estuary	777.5097287	2013/14
L25844_2	L25844	Y	Bream	1	28	29	South	ACT	Estuary	355.3046421	2013/14
L25845_1	L25845	Y	Bream	0	8.1	8.1	South	ACT	Estuary	765.6370864	2013/14
L25847_1	L25847	Y	Bream	1	0	1	South	ACT	Estuary	772.3799576	2013/14
L25848_1	L25848	Y	Bream	1	6	7	South	ACT	Estuary	777.5097287	2013/14
L25851_1	L25851	Y	Bream	1	23	24	South	ACT	Estuary	346.5547004	2013/14
L25853_1	L25853	Y	Bream	0	11	11	South	ACT	Estuary	343.3043657	2013/14
L25855_1	L25855	Y	Bream	0	1	1	South	ACT	Estuary	343.3043657	2013/14
L25857_1	L25857	Y	Bream	1	19.5	20.5	South	ACT	Estuary	349.0274561	2013/14
L25863_1	L25863	Y	Bream	0	4	4	South	ACT	Estuary	343.3043657	2013/14
L25866_1	L25866	Y	Bream	7	2.5	9.5	South	ACT	Estuary	346.5547004	2013/14
L25867_1	L25867	Y	Bream	0	5	5	Central	ACT	Estuary	777.5097287	2013/14
L25867_1	L25867	Y	Bream	1	8	9	South	ACT	Estuary	777.5097287	2013/14
L25869_1	L25869	Y	Bream	0	3	3	South	ACT	Estuary	343.3043657	2013/14
L25873_1	L25873	Y	Bream	4	54	58	Central	NSW	Estuary	471.0549554	2013/14
L25873_1	L25873	Y	Bream	0	1	1	South	NSW	Estuary	471.0549554	2013/14
L25878_1	L25878	Y	Bream	0	1	1	Central	NSW	Estuary	462.4873434	2013/14
L25879_1	L25879	Y	Bream	0	4	4	Central	NSW	Estuary	495.4258132	2013/14
L25882_1	L25882	Y	Bream	0	10	10	North	NSW	Estuary	1302.076484	2013/14
L25894_1	L25894	Y	Bream	14	3	17	Central	NSW	Estuary	495.4258132	2013/14
L25896_1	L25896	Y	Bream	1.25	1	2.25	Central	NSW	Estuary	451.2255729	2013/14
L25900_1	L25900	Y	Bream	0	2	2	Central	NSW	Estuary	462.4873434	2013/14
L25908_1	L25908	Y	Bream	0	1	1	Central	NSW	Estuary	471.0549554	2013/14
L25910_1	L25910	Y	Bream	0.5	3	3.5	Central	NSW	Estuary	495.4258132	2013/14
L25922_2	L25922	Y	Bream	0	2	2	North	NSW	Estuary	492.8041705	2013/14
L25934_1	L25934	Y	Bream	0	2	2	Central	NSW	Estuary	439.450957	2013/14
L25936_1	L25936	Y	Bream	0	1	1	North	NSW	Estuary	462.4873434	2013/14
L25946_1	L25946	Y	Bream	1	7.5	8.5	North	NSW	Estuary	451.2255729	2013/14
L25947_1	L25947	Y	Bream	16	8	24	Central	NSW	Estuary	495.4258132	2013/14
L25954_1	L25954	Y	Bream	0	3	3	North	NSW	Estuary	495.4258132	2013/14
L25957_1	L25957	Y	Bream	2	8	10	Central	NSW	Estuary	471.0549554	2013/14
L25958_1	L25958	Y	Bream	0	10	10	Central	NSW	Estuary	451.2255729	2013/14
L25967_1	L25967	Y	Bream	1	18	19	Central	NSW	Estuary	495.4258132	2013/14
L25972_1	L25972	Y	Bream	0	11	11	Central	NSW	Estuary	1187.56335	2013/14
L25972_1	L25972	Y	Bream	1	3	4	North	NSW	Estuary	1187.56335	2013/14
L25973_1	L25973	Y	Bream	4	15	19	North	NSW	Estuary	492.8041705	2013/14
L25982_1	L25982	Y	Bream	0	1	1	Central	NSW	Estuary	492.8041705	2013/14
L25987_1	L25987	Y	Bream	5	2	7	Central	NSW	Estuary	451.2255729	2013/14
L25991_2	L25991	Y	Bream	0	1	1	North	NSW	Estuary	451.2255729	2013/14
L25993_1	L25993	Y	Bream	0	5	5	Central	NSW	Estuary	471.0549554	2013/14
L25996_2	L25996	Y	Bream	0	1	1	North	NSW	Estuary	462.4873434	2013/14
L26000_1	L26000	Y	Bream	0	4	4	Central	NSW	Estuary	495.4258132	2013/14
L26003_1	L26003	Y	Bream	0	0.5	0.5	Central	NSW	Estuary	462.4873434	2013/14
L26003_1	L26003	Y	Bream	0	3	3	North	NSW	Estuary	462.4873434	2013/14
L26020_1	L26020	Y	Bream	12	11	23	Central	NSW	Estuary	462.4873434	2013/14
L26021_1	L26021	Y	Bream	2	0	2	Central	NSW	Estuary	439.450957	2013/14
L26021_1	L26021	Y	Bream	3	0	3	South	NSW	Estuary	439.450957	2013/14
L26022_1	L26022	Y	Bream	0	12	12	Central	NSW	Estuary	439.450957	2013/14
L26022_1	L26022	Y	Bream	3	0	3	South	NSW	Estuary	439.450957	2013/14
L26027_1	L26027	Y	Bream	0	3	3	Central	NSW	Estuary	575.9280678	2013/14
L26032_1	L26032	Y	Bream	0	2	2	North	NSW	Estuary	106.9015864	2013/14
L26038_2	L26038	Y	Bream	0.5	16	16.5	North	NSW	Estuary	91.55964619	2013/14
L26046_1	L26046	Y	Bream	4.5	6.5	11	Central	NSW	Estuary	128.8381881	2013/14
L26048_1	L26048	Y	Bream	5	2	7	Central	NSW	Estuary	106.9015864	2013/14
L26050_1	L26050	Y	Bream	2	0	2	Central	NSW	Estuary	170.5089454	2013/14
L26051_1	L26051	Y	Bream	0	1	1	Central	NSW	Estuary	112.6075069	2013/14
L26065_1	L26065	Y	Bream	0	0.5	0.5	North	NSW	Estuary	160.413048	2013/14
L26072_1	L26072	Y	Bream	2	2	4	Central	NSW	Estuary	106.9015864	2013/14
L26073_1	L26073	Y	Bream	0	5	5	Central	NSW	Estuary	128.8381881	2013/14
L26076_1	L26076	Y	Bream	4	9	13	North	NSW	Estuary	112.6075069	2013/14
L26077_1	L26077	Y	Bream	0	1	1	Central	NSW	Estuary	106.9015864	2013/14
L26077_1	L26077	Y	Bream	0	1	1	North	NSW	Estuary	106.9015864	2013/14
L26083_1	L26083	Y	Bream	0	2	2	North	NSW	Estuary	112.6075069	2013/14
L26084_1	L26084	Y	Bream	0	0.33	0.33	North	NSW	Estuary	128.8381881	2013/14
L26085_1	L26085	Y	Bream	1	0	1	North	NSW	Estuary	133.2674449	2013/14
L26087_1	L26087	Y	Bream	5	1	6	Central	NSW	Estuary	112.6075069	2013/14
L26088_1	L26088	Y	Bream	47	73	120	North	NSW	Estuary	112.6075069	2013/14
L26090_1	L26090	Y	Bream	0	2	2	Central	NSW	Estuary	91.55964619	2013/14
L26098_1	L26098	Y	Bream	6.5	11.5	18	Central	NSW	Estuary	106.9015864	2013/14
L26098_1	L26098	Y	Bream	1	5.5	6.5	North	NSW	Estuary	106.9015864	2013/14
L26099_2	L26099	Y	Bream	0	10	10	Central	NSW	Estuary	196.1377723	2013/14
L26101_1	L26101	Y	Bream	0.5	33	33.5	Central	NSW	Estuary	99.40139053	2013/14
L26103_1	L26103	Y	Bream	0	8.5	8.5	Central	NSW	Estuary	160.413048	2013/14
L26110_1	L26110	Y	Bream	0.5	13.5	14	North	NSW	Estuary	91.55964619	2013/14
L26120_1	L26120	Y	Bream	0	3	3	Central	NSW	Estuary	334.9931541	2013/14
L26123_1	L26123	Y	Bream	0	7	7	South	NSW	Estuary	217.0816257	2013/14
L26127_1	L26127	Y	Bream	2	0	2	South	NSW	Estuary	244.2213924	2013/14
L26133_1	L26133	Y	Bream	7.25	33.25	40.5	South	NSW	Estuary	232.4050262	2013/14
L26140_1	L26140	Y	Bream	0	4	4	North	NSW	Estuary	222.7906234	2013/14
L26140_1	L26140	Y	Bream	0	1	1	South	NSW	Estuary	222.7906234	2013/14
L26141_1	L26141	Y	Bream	0	6	6	Central	NSW	Estuary	232.4050262	2013/14
L26144_1	L26144	Y	Bream	4	50	54	Central	NSW	Estuary	232.4050262	2013/14
L26146_1	L26146	Y	Bream	1.5	3	4.5	Central	NSW	Estuary	244.2213924	2013/14
L26147_1	L26147	Y	Bream	0	6	6	Central	NSW	Estuary	222.7906234	2013/14
L26149_1	L26149	Y	Bream	3	9	12	South	NSW	Estuary	232.4050262	2013/14
L26151_2	L26151	Y	Bream	0	2	2	Central	NSW	Estuary	232.4050262	2013/14
L26160_2	L26160	Y	Bream	1.5	3.5	5	Central	NSW	Estuary	232.4050262	2013/14
L26173_1	L26173	Y	Bream	0	2	2	Central	NSW	Estuary	334.9931541	2013/14
L26174_1	L26174	Y	Bream	32	21	53	South	NSW	Estuary	217.0816257	2013/14
L26177_1	L26177	Y	Bream	0	0.5	0.5	South	NSW	Estuary	228.2509648	2013/14
L26178_1	L26178	Y	Bream	1	4	5	South	NSW	Estuary	232.4050262	2013/14
L26184_2	L26184	Y	Bream	3	9	12	South	NSW	Estuary	242.9502721	2013/14
L26185_1	L26185	Y	Bream	10	0	10	South	NSW	Estuary	232.4050262	2013/14
L26187_1	L26187	Y	Bream	1.5	0	1.5	South	NSW	Estuary	244.2213924	2013/14
L26191_1	L26191	Y	Bream	7	30	37	South	NSW	Estuary	228.2509648	2013/14
L26192_1	L26192	Y	Bream	3.2	6.93	10.13	South	NSW	Estuary	228.2509648	2013/14
L26194_1	L26194	Y	Bream	20	10	30	South	NSW	Estuary	217.0816257	2013/14
L26197_1	L26197	Y	Bream	0	26	26	North	NSW	Estuary	288.5391788	2013/14
L26204_1	L26204	Y	Bream	2	10	12	North	NSW	Estuary	242.9120404	2013/14
L26206_1	L26206	Y	Bream	0	7	7	North	NSW	Estuary	239.2749428	2013/14
L26213_1	L26213	Y	Bream	0	10	10	North	NSW	Estuary	239.2749428	2013/14
L26215_1	L26215	Y	Bream	1	3	4	North	NSW	Estuary	239.2749428	2013/14
L26221_1	L26221	Y	Bream	0	4.5	4.5	North	NSW	Estuary	288.5391788	2013/14
L26222_1	L26222	Y	Bream	0	5	5	North	NSW	Estuary	242.9120404	2013/14
L26226_1	L26226	Y	Bream	3	1.5	4.5	North	NSW	Estuary	245.6790334	2013/14
L26240_1	L26240	Y	Bream	4	12	16	North	NSW	Estuary	245.6790334	2013/14
L26248_2	L26248	Y	Bream	3	2	5	North	NSW	Estuary	466.5431757	2013/14
L26250_2	L26250	Y	Bream	0	5.5	5.5	North	NSW	Estuary	245.6790334	2013/14
L26251_1	L26251	Y	Bream	1	23	24	North	NSW	Estuary	235.4722169	2013/14
L26252_1	L26252	Y	Bream	6	20	26	North	NSW	Estuary	49.44436591	2013/14
L26262_1	L26262	Y	Bream	0	2	2	North	NSW	Estuary	103.1605748	2013/14
L26266_1	L26266	Y	Bream	4	6	10	North	NSW	Estuary	103.1605748	2013/14
L26267_2	L26267	Y	Bream	0.5	0	0.5	North	NSW	Estuary	61.70384167	2013/14
L26274_2	L26274	Y	Bream	1	4.5	5.5	North	NSW	Estuary	74.9877864	2013/14
L26279_2	L26279	Y	Bream	42	188	230	North	NSW	Estuary	61.70384167	2013/14
L26280_1	L26280	Y	Bream	2	2	4	North	NSW	Estuary	49.44436591	2013/14
L26281_1	L26281	Y	Bream	0	5	5	North	NSW	Estuary	49.44436591	2013/14
L26283_2	L26283	Y	Bream	3.75	4.13	7.88	North	NSW	Estuary	49.44436591	2013/14
L26288_1	L26288	Y	Bream	0	1.5	1.5	North	NSW	Estuary	31.63000107	2013/14
L26290_1	L26290	Y	Bream	0	2	2	North	NSW	Estuary	69.93269894	2013/14
L26291_1	L26291	Y	Bream	0	0.5	0.5	North	NSW	Estuary	49.44436591	2013/14
L26293_1	L26293	Y	Bream	0.5	2	2.5	North	NSW	Estuary	49.44436591	2013/14
L26294_1	L26294	Y	Bream	0	0.5	0.5	North	NSW	Estuary	49.44436591	2013/14
L26302_2	L26302	Y	Bream	0	30	30	North	NSW	Estuary	85.48404567	2013/14
L26303_1	L26303	Y	Bream	0	0.5	0.5	North	NSW	Estuary	49.44436591	2013/14
L26306_1	L26306	Y	Bream	0	3	3	North	NSW	Estuary	124.8855164	2013/14
L26308_1	L26308	Y	Bream	5	8.8	13.8	North	NSW	Estuary	49.44436591	2013/14
L26313_1	L26313	Y	Bream	0	15	15	North	NSW	Estuary	85.48404567	2013/14
L26319_1	L26319	Y	Bream	0	33	33	North	NSW	Estuary	49.44436591	2013/14
L26333_1	L26333	Y	Bream	0	2	2	South	NSW	Estuary	128.6980016	2013/14
L26335_1	L26335	Y	Bream	0	1	1	Central	NSW	Estuary	123.5695656	2013/14
L26336_2	L26336	Y	Bream	6.67	30	36.67	North	NSW	Estuary	302.1538191	2013/14
L26351_1	L26351	Y	Bream	0	2	2	North	NSW	Estuary	123.5695656	2013/14
L26352_1	L26352	Y	Bream	1.5	11.5	13	North	NSW	Estuary	133.6030678	2013/14
L26371_1	L26371	Y	Bream	14	9	23	North	NSW	Estuary	137.3346927	2013/14
L26376_1	L26376	Y	Bream	0	2	2	North	NSW	Estuary	137.3346927	2013/14
L26378_1	L26378	Y	Bream	2	2	4	Central	NSW	Estuary	147.9494242	2013/14
L26430_2	L26430	Y	Bream	0.5	0	0.5	North	NSW	Estuary	217.3982943	2013/14
L26432_1	L26432	Y	Bream	0	4	4	North	NSW	Estuary	218.8692232	2013/14
L26438_1	L26438	Y	Bream	5	0	5	North	NSW	Estuary	217.3982943	2013/14
L26440_1	L26440	Y	Bream	0	2	2	South	NSW	Estuary	218.8692232	2013/14
L26451_1	L26451	Y	Bream	0	1	1	South	NSW	Estuary	123.4042406	2013/14
L26465_1	L26465	Y	Bream	0.5	0	0.5	South	NSW	Estuary	126.7747021	2013/14
L26474_1	L26474	Y	Bream	0	15	15	South	NSW	Estuary	118.9739088	2013/14
L26477_1	L26477	Y	Bream	1	0	1	South	NSW	Estuary	237.2435117	2013/14
L26485_1	L26485	Y	Bream	2	2	4	South	NSW	Estuary	114.3418259	2013/14
L26486_1	L26486	Y	Bream	0	1.67	1.67	South	NSW	Estuary	253.7825965	2013/14
L26492_1	L26492	Y	Bream	1	1	2	South	NSW	Estuary	237.2435117	2013/14
L26493_1	L26493	Y	Bream	70	47	117	South	NSW	Estuary	126.7747021	2013/14
L26494_1	L26494	Y	Bream	0	1	1	Central	NSW	Estuary	123.4042406	2013/14
L26496_1	L26496	Y	Bream	1	5	6	South	NSW	Estuary	126.7747021	2013/14
L26497_1	L26497	Y	Bream	1	7	8	South	NSW	Estuary	123.4042406	2013/14
L26498_1	L26498	Y	Bream	4	2	6	South	NSW	Estuary	126.7747021	2013/14
L26506_1	L26506	Y	Bream	0	17	17	South	NSW	Estuary	126.7747021	2013/14
L26540_1	L26540	Y	Bream	0	6	6	North	NSW	Estuary	319.1060499	2013/14
L26553_1	L26553	Y	Bream	0	6	6	South	NSW	Estuary	526.3887272	2013/14
L26565_1	L26565	Y	Bream	1	56	57	South	NSW	Estuary	519.6102394	2013/14
L26572_1	L26572	Y	Bream	0	1	1	South	NSW	Estuary	339.2988405	2013/14
L26585_1	L26585	Y	Bream	0	6	6	South	ACT	Estuary	346.5547004	2013/14
L26586_1	L26586	Y	Bream	1	5	6	North	ACT	Estuary	343.3043657	2013/14
L26588_1	L26588	Y	Bream	1	20	21	South	ACT	Estuary	356.0612919	2013/14
L26592_1	L26592	Y	Bream	1	0.5	1.5	South	ACT	Estuary	777.5097287	2013/14
L26598_1	L26598	Y	Bream	0	1	1	South	ACT	Estuary	339.9060152	2013/14
L26611_1	L26611	Y	Bream	1	26	27	South	ACT	Estuary	343.3043657	2013/14
L26613_1	L26613	Y	Bream	0	2	2	South	ACT	Estuary	346.5547004	2013/14
L26624_1	L26624	Y	Bream	1	0	1	South	ACT	Estuary	343.3043657	2013/14
L28049_1	L28049	Y	Bream	2	18	20	South	VIC	Estuary	68.39560614	2013/14
L28059_1	L28059	Y	Bream	0	4	4	North	VIC	Estuary	140.9556153	2013/14
L28180_1	L28180	Y	Bream	0	5	5	Central	VIC	Estuary	132.6103114	2013/14
L28213_1	L28213	Y	Bream	0	3	3	North	VIC	Estuary	61.29201779	2013/14
L28218_1	L28218	Y	Bream	0	1	1	Central	VIC	Estuary	68.39560614	2013/14
L28218_1	L28218	Y	Bream	0	1	1	South	VIC	Estuary	68.39560614	2013/14
L28246_1	L28246	Y	Bream	0	1	1	South	VIC	Estuary	68.39560614	2013/14
L28409_1	L28409	Y	Bream	0	11	11	North	VIC	Estuary	125.8201431	2013/14
L28448_1	L28448	Y	Bream	0	1	1	North	VIC	Estuary	63.93858241	2013/14
L28470_1	L28470	Y	Bream	1	1	2	South	VIC	Estuary	63.93858241	2013/14
L2231_1	L2231	Y	Bream	1	5	6	South	ACT	Estuary	489.3228705	2017/18
L2242_1	L2242	Y	Bream	0	3	3	South	ACT	Estuary	520.7063073	2017/18
L2246_1	L2246	Y	Bream	0	1	1	South	ACT	Estuary	352.7499496	2017/18
L2253_1	L2253	Y	Bream	0	1	1	South	ACT	Estuary	355.0445394	2017/18
L2263_1	L2263	Y	Bream	0	1	1	South	ACT	Estuary	352.7499496	2017/18
L2268_1	L2268	Y	Bream	0	3	3	South	ACT	Estuary	499.3703743	2017/18
L2272_1	L2272	Y	Bream	5	6	11	South	ACT	Estuary	361.9281585	2017/18
L2274_1	L2274	Y	Bream	0	6	6	South	ACT	Estuary	508.8986937	2017/18
L2278_1	L2278	Y	Bream	0	1	1	North	ACT	Estuary	520.7063073	2017/18
L2279_1	L2279	Y	Bream	0	0.5	0.5	South	ACT	Estuary	389.0988423	2017/18
L2280_1	L2280	Y	Bream	0	10	10	Central	ACT	Estuary	520.7063073	2017/18
L2291_1	L2291	Y	Bream	0	4.5	4.5	South	ACT	Estuary	489.3228705	2017/18
L2293_1	L2293	Y	Bream	0	3	3	South	ACT	Estuary	357.460765	2017/18
L2299_1	L2299	Y	Bream	0	0.5	0.5	North	ACT	Estuary	357.460765	2017/18
L2299_1	L2299	Y	Bream	0	0.5	0.5	South	ACT	Estuary	357.460765	2017/18
L2306_2	L2306	Y	Bream	8.5	2	10.5	South	ACT	Estuary	352.7499496	2017/18
L2319_1	L2319	Y	Bream	1	0	1	South	ACT	Estuary	357.460765	2017/18
L2322_2	L2322	Y	Bream	1	5.5	6.5	North	ACT	Estuary	357.460765	2017/18
L2326_2	L2326	Y	Bream	1	1	2	South	ACT	Estuary	352.7499496	2017/18
L2329_1	L2329	Y	Bream	0	9	9	South	ACT	Estuary	494.2169065	2017/18
L2331_1	L2331	Y	Bream	0	2	2	South	ACT	Estuary	361.9281585	2017/18
L2862_1	L2862	Y	Bream	8	9	17	South	ACT	Estuary	355.0445394	2017/18
L2863_1	L2863	Y	Bream	0	1	1	South	ACT	Estuary	357.460765	2017/18
L2866_1	L2866	Y	Bream	0	2	2	South	ACT	Estuary	361.9281585	2017/18
L3054_1	L3054	Y	Bream	0	3	3	South	ACT	Estuary	367.4642089	2017/18
L1004_1	L1004	Y	Bream	0	0.33	0.33	North	NSW	Estuary	415.7581129	2017/18
L1007_1	L1007	Y	Bream	0	2	2	Central	NSW	Estuary	397.5418635	2017/18
L1007_1	L1007	Y	Bream	0	1	1	North	NSW	Estuary	397.5418635	2017/18
L1015_1	L1015	Y	Bream	1.5	0	1.5	Central	NSW	Estuary	433.0330744	2017/18
L1024_1	L1024	Y	Bream	3.25	25.5	28.75	Central	NSW	Estuary	406.4148116	2017/18
L1030_1	L1030	Y	Bream	0	8	8	Central	NSW	Estuary	397.5418635	2017/18
L1041_1	L1041	Y	Bream	2	1	3	Central	NSW	Estuary	397.5418635	2017/18
L1041_1	L1041	Y	Bream	8	3.5	11.5	South	NSW	Estuary	397.5418635	2017/18
L1058_5	L1058	Y	Bream	0.33	0	0.33	Central	NSW	Estuary	1073.672302	2017/18
L1067_2	L1067	Y	Bream	0	1	1	Central	NSW	Estuary	454.4404248	2017/18
L1067_2	L1067	Y	Bream	0	0.5	0.5	North	NSW	Estuary	454.4404248	2017/18
L1069_2	L1069	Y	Bream	1	0	1	South	NSW	Estuary	415.7581129	2017/18
L1075_1	L1075	Y	Bream	2.42	7.08	9.5	Central	NSW	Estuary	454.4404248	2017/18
L1081_1	L1081	Y	Bream	0	2	2	Central	NSW	Estuary	1125.300487	2017/18
L1081_1	L1081	Y	Bream	0.5	0	0.5	North	NSW	Estuary	1125.300487	2017/18
L1089_1	L1089	Y	Bream	6	0	6	Central	NSW	Estuary	1050.447465	2017/18
L1094_1	L1094	Y	Bream	0	17	17	Central	NSW	Estuary	1073.672302	2017/18
L1102_2	L1102	Y	Bream	8	15	23	Central	NSW	Estuary	415.7581129	2017/18
L1104_1	L1104	Y	Bream	2	0	2	Central	NSW	Estuary	397.5418635	2017/18
L1117_1	L1117	Y	Bream	1	0	1	North	NSW	Estuary	1050.447465	2017/18
L1129_1	L1129	Y	Bream	2	0	2	North	NSW	Estuary	397.5418635	2017/18
L1130_2	L1130	Y	Bream	2	16	18	Central	NSW	Estuary	1098.128284	2017/18
L1135_1	L1135	Y	Bream	1	4	5	Central	NSW	Estuary	406.4148116	2017/18
L1137_1	L1137	Y	Bream	0	1	1	Central	NSW	Estuary	1098.128284	2017/18
L1138_1	L1138	Y	Bream	0	3	3	Central	NSW	Estuary	433.0330744	2017/18
L1139_1	L1139	Y	Bream	0	2.08	2.08	Central	NSW	Estuary	1098.128284	2017/18
L1139_1	L1139	Y	Bream	0.5	2.5	3	North	NSW	Estuary	1098.128284	2017/18
L1142_1	L1142	Y	Bream	0	1	1	South	NSW	Estuary	406.4148116	2017/18
L1154_1	L1154	Y	Bream	0	8.33	8.33	Central	NSW	Estuary	1050.447465	2017/18
L1162_1	L1162	Y	Bream	0	6.5	6.5	Central	NSW	Estuary	406.4148116	2017/18
L1172_1	L1172	Y	Bream	2	2	4	Central	NSW	Estuary	415.7581129	2017/18
L1175_1	L1175	Y	Bream	1	1	2	Central	NSW	Estuary	397.5418635	2017/18
L1176_1	L1176	Y	Bream	0	23	23	South	NSW	Estuary	426.1391353	2017/18
L1188_1	L1188	Y	Bream	0	8	8	Central	NSW	Estuary	460.3981252	2017/18
L1197_3	L1197	Y	Bream	4.5	11	15.5	Central	NSW	Estuary	1050.447465	2017/18
L1197_3	L1197	Y	Bream	1.5	0.5	2	North	NSW	Estuary	1050.447465	2017/18
L1203_1	L1203	Y	Bream	1	7	8	Central	NSW	Estuary	1143.345292	2017/18
L1204_1	L1204	Y	Bream	0	3.5	3.5	North	NSW	Estuary	1098.128284	2017/18
L1210_1	L1210	Y	Bream	0	10	10	Central	NSW	Estuary	460.3981252	2017/18
L1215_1	L1215	Y	Bream	0	1	1	Central	NSW	Estuary	1143.345292	2017/18
L1215_1	L1215	Y	Bream	0	1	1	North	NSW	Estuary	1143.345292	2017/18
L1216_1	L1216	Y	Bream	0	1	1	Central	NSW	Estuary	397.5418635	2017/18
L1216_1	L1216	Y	Bream	0.5	0.5	1	South	NSW	Estuary	397.5418635	2017/18
L1225_2	L1225	Y	Bream	1	3	4	South	NSW	Estuary	433.0330744	2017/18
L1226_1	L1226	Y	Bream	0.2	0.6	0.8	North	NSW	Estuary	1215.76779	2017/18
L1229_1	L1229	Y	Bream	0	2.5	2.5	Central	NSW	Estuary	1050.447465	2017/18
L1246_1	L1246	Y	Bream	0	3	3	Central	NSW	Estuary	406.4148116	2017/18
L1253_1	L1253	Y	Bream	1	0	1	Central	NSW	Estuary	1073.672302	2017/18
L1259_2	L1259	Y	Bream	0	10	10	South	NSW	Estuary	415.7581129	2017/18
L1263_1	L1263	Y	Bream	0	2	2	Central	NSW	Estuary	1073.672302	2017/18
L1264_1	L1264	Y	Bream	5.75	4.5	10.25	North	NSW	Estuary	397.5418635	2017/18
L1272_1	L1272	Y	Bream	0	22	22	South	NSW	Estuary	433.0330744	2017/18
L1274_1	L1274	Y	Bream	0	4	4	Central	NSW	Estuary	1143.345292	2017/18
L1276_1	L1276	Y	Bream	2	1	3	Central	NSW	Estuary	397.5418635	2017/18
L1283_1	L1283	Y	Bream	0	9	9	Central	NSW	Estuary	406.4148116	2017/18
L1283_1	L1283	Y	Bream	0	5	5	North	NSW	Estuary	406.4148116	2017/18
L1291_1	L1291	Y	Bream	2.67	2	4.67	Central	NSW	Estuary	1050.447465	2017/18
L1291_1	L1291	Y	Bream	1.33	0	1.33	South	NSW	Estuary	1050.447465	2017/18
L1295_2	L1295	Y	Bream	4	4	8	North	NSW	Estuary	206.4539964	2017/18
L1297_1	L1297	Y	Bream	0.5	2.5	3	Central	NSW	Estuary	324.629651	2017/18
L1313_1	L1313	Y	Bream	0	1	1	Central	NSW	Estuary	220.5427594	2017/18
L1313_1	L1313	Y	Bream	1	3	4	North	NSW	Estuary	220.5427594	2017/18
L1317_1	L1317	Y	Bream	0	1	1	Central	NSW	Estuary	188.9357894	2017/18
L1319_1	L1319	Y	Bream	0.5	12	12.5	Central	NSW	Estuary	327.9310151	2017/18
L1320_1	L1320	Y	Bream	0	1	1	Central	NSW	Estuary	220.5427594	2017/18
L1324_1	L1324	Y	Bream	3	0	3	Central	NSW	Estuary	188.9357894	2017/18
L1324_1	L1324	Y	Bream	0	95	95	North	NSW	Estuary	188.9357894	2017/18
L1326_1	L1326	Y	Bream	12	13.67	25.67	North	NSW	Estuary	183.0962595	2017/18
L1331_1	L1331	Y	Bream	0	2	2	Central	NSW	Estuary	290.4018665	2017/18
L1331_1	L1331	Y	Bream	0	5	5	North	NSW	Estuary	290.4018665	2017/18
L1333_1	L1333	Y	Bream	0	2	2	North	NSW	Estuary	183.0962595	2017/18
L1342_1	L1342	Y	Bream	0	1	1	Central	NSW	Estuary	220.5427594	2017/18
L1343_1	L1343	Y	Bream	0.33	0.67	1	Central	NSW	Estuary	183.0962595	2017/18
L1343_1	L1343	Y	Bream	0	10	10	North	NSW	Estuary	183.0962595	2017/18
L1346_3	L1346	Y	Bream	1	7.5	8.5	North	NSW	Estuary	281.3370997	2017/18
L1349_1	L1349	Y	Bream	0	10	10	North	NSW	Estuary	183.0962595	2017/18
L1349_1	L1349	Y	Bream	0	1	1	South	NSW	Estuary	183.0962595	2017/18
L1351_1	L1351	Y	Bream	22	37	59	North	NSW	Estuary	272.7286642	2017/18
L1353_1	L1353	Y	Bream	0	0.67	0.67	North	NSW	Estuary	290.4018665	2017/18
L1358_1	L1358	Y	Bream	0	3	3	North	NSW	Estuary	281.3370997	2017/18
L1364_1	L1364	Y	Bream	9.5	1	10.5	Central	NSW	Estuary	183.0962595	2017/18
L1367_1	L1367	Y	Bream	0	2	2	North	NSW	Estuary	290.4018665	2017/18
L1369_1	L1369	Y	Bream	4	0	4	Central	NSW	Estuary	183.0962595	2017/18
L1370_1	L1370	Y	Bream	0.67	27.92	28.58	Central	NSW	Estuary	183.0962595	2017/18
L1388_1	L1388	Y	Bream	0	16	16	Central	NSW	Estuary	220.5427594	2017/18
L1394_2	L1394	Y	Bream	11.5	1	12.5	North	NSW	Estuary	183.0962595	2017/18
L1395_1	L1395	Y	Bream	2	6	8	Central	NSW	Estuary	281.3370997	2017/18
L1404_1	L1404	Y	Bream	3	1	4	Central	NSW	Estuary	183.0962595	2017/18
L1415_1	L1415	Y	Bream	0	7	7	South	NSW	Estuary	183.0962595	2017/18
L1417_1	L1417	Y	Bream	1	0	1	North	NSW	Estuary	327.9310151	2017/18
L1419_1	L1419	Y	Bream	0	30	30	Central	NSW	Estuary	272.7286642	2017/18
L1419_1	L1419	Y	Bream	0	1	1	North	NSW	Estuary	272.7286642	2017/18
L1422_1	L1422	Y	Bream	1	4	5	Central	NSW	Estuary	206.4539964	2017/18
L1431_1	L1431	Y	Bream	0.5	2	2.5	Central	NSW	Estuary	195.0848716	2017/18
L1434_1	L1434	Y	Bream	30	12	42	Central	NSW	Estuary	183.0962595	2017/18
L1435_1	L1435	Y	Bream	0.33	0	0.33	Central	NSW	Estuary	307.161842	2017/18
L1435_1	L1435	Y	Bream	0	0.25	0.25	North	NSW	Estuary	307.161842	2017/18
L1438_1	L1438	Y	Bream	0	5	5	Central	NSW	Estuary	290.4018665	2017/18
L1440_1	L1440	Y	Bream	0	6	6	Central	NSW	Estuary	276.4286265	2017/18
L1440_1	L1440	Y	Bream	0	1.33	1.33	South	NSW	Estuary	276.4286265	2017/18
L1441_1	L1441	Y	Bream	0	4	4	Central	NSW	Estuary	197.1660017	2017/18
L1443_1	L1443	Y	Bream	0	5	5	Central	NSW	Estuary	197.1660017	2017/18
L1447_1	L1447	Y	Bream	0	0.67	0.67	Central	NSW	Estuary	180.6380501	2017/18
L1447_1	L1447	Y	Bream	0	7	7	North	NSW	Estuary	180.6380501	2017/18
L1447_1	L1447	Y	Bream	9	22	31	South	NSW	Estuary	180.6380501	2017/18
L1450_2	L1450	Y	Bream	0	11	11	Central	NSW	Estuary	189.1212007	2017/18
L1460_1	L1460	Y	Bream	0	2	2	Central	NSW	Estuary	189.1212007	2017/18
L1464_1	L1464	Y	Bream	0	2	2	Central	NSW	Estuary	229.5139127	2017/18
L1466_1	L1466	Y	Bream	0	1	1	Central	NSW	Estuary	180.6380501	2017/18
L1466_1	L1466	Y	Bream	8	8	16	South	NSW	Estuary	180.6380501	2017/18
L1468_1	L1468	Y	Bream	0	1	1	North	NSW	Estuary	180.6380501	2017/18
L1468_1	L1468	Y	Bream	4.5	5	9.5	South	NSW	Estuary	180.6380501	2017/18
L1470_1	L1470	Y	Bream	0	0.5	0.5	Central	NSW	Estuary	197.1660017	2017/18
L1474_1	L1474	Y	Bream	0	1	1	Central	NSW	Estuary	236.8299469	2017/18
L1475_1	L1475	Y	Bream	0	1	1	North	NSW	Estuary	197.1660017	2017/18
L1476_1	L1476	Y	Bream	0	12	12	Central	NSW	Estuary	229.5139127	2017/18
L1476_1	L1476	Y	Bream	5	62	67	South	NSW	Estuary	229.5139127	2017/18
L1477_1	L1477	Y	Bream	0	5	5	Central	NSW	Estuary	184.7701057	2017/18
L1478_1	L1478	Y	Bream	38	65	103	North	NSW	Estuary	180.6380501	2017/18
L1479_1	L1479	Y	Bream	2	13	15	Central	NSW	Estuary	229.5139127	2017/18
L1487_2	L1487	Y	Bream	0	0.5	0.5	Central	NSW	Estuary	180.6380501	2017/18
L1487_2	L1487	Y	Bream	0	2	2	North	NSW	Estuary	180.6380501	2017/18
L1487_2	L1487	Y	Bream	1	4	5	South	NSW	Estuary	180.6380501	2017/18
L1492_1	L1492	Y	Bream	0	3	3	Central	NSW	Estuary	244.5338026	2017/18
L1497_1	L1497	Y	Bream	0	4	4	North	NSW	Estuary	189.1212007	2017/18
L1499_1	L1499	Y	Bream	0	0.33	0.33	Central	NSW	Estuary	180.6380501	2017/18
L1508_1	L1508	Y	Bream	0	16	16	South	NSW	Estuary	229.5139127	2017/18
L1512_2	L1512	Y	Bream	0	1.5	1.5	South	NSW	Estuary	244.5338026	2017/18
L1513_5	L1513	Y	Bream	0	4.5	4.5	South	NSW	Estuary	189.1212007	2017/18
L1515_1	L1515	Y	Bream	5	24	29	South	NSW	Estuary	236.8299469	2017/18
L1516_1	L1516	Y	Bream	3	15	18	South	NSW	Estuary	207.1352206	2017/18
L1525_1	L1525	Y	Bream	0	2	2	South	NSW	Estuary	180.6380501	2017/18
L1532_2	L1532	Y	Bream	1.33	5.83	7.17	South	NSW	Estuary	180.6380501	2017/18
L1533_2	L1533	Y	Bream	2	0	2	Central	NSW	Estuary	244.5338026	2017/18
L1533_2	L1533	Y	Bream	0	0.7	0.7	South	NSW	Estuary	244.5338026	2017/18
L1534_2	L1534	Y	Bream	0	0.67	0.67	North	NSW	Estuary	258.7775701	2017/18
L1534_2	L1534	Y	Bream	0	7	7	South	NSW	Estuary	258.7775701	2017/18
L1535_1	L1535	Y	Bream	2.75	1.5	4.25	South	NSW	Estuary	180.6380501	2017/18
L1539_2	L1539	Y	Bream	0	3	3	South	NSW	Estuary	189.1212007	2017/18
L1561_1	L1561	Y	Bream	0	3.5	3.5	North	NSW	Estuary	80.22389483	2017/18
L1564_1	L1564	Y	Bream	0	0.67	0.67	North	NSW	Estuary	67.23395172	2017/18
L1568_1	L1568	Y	Bream	1	3.5	4.5	North	NSW	Estuary	95.27862207	2017/18
L1571_2	L1571	Y	Bream	0.5	0	0.5	North	NSW	Estuary	84.76800249	2017/18
L1574_2	L1574	Y	Bream	3	1.5	4.5	North	NSW	Estuary	85.50826868	2017/18
L1575_2	L1575	Y	Bream	0	1.5	1.5	North	NSW	Estuary	91.3795557	2017/18
L1577_1	L1577	Y	Bream	8	3.5	11.5	North	NSW	Estuary	85.50826868	2017/18
L1579_1	L1579	Y	Bream	2	2	4	North	NSW	Estuary	95.27862207	2017/18
L1581_1	L1581	Y	Bream	2	14	16	North	NSW	Estuary	67.23395172	2017/18
L1582_1	L1582	Y	Bream	6	16	22	North	NSW	Estuary	75.20554281	2017/18
L1583_1	L1583	Y	Bream	1	1	2	North	NSW	Estuary	67.23395172	2017/18
L1587_1	L1587	Y	Bream	0	4.5	4.5	North	NSW	Estuary	80.22389483	2017/18
L1589_1	L1589	Y	Bream	0	3	3	North	NSW	Estuary	75.20554281	2017/18
L1600_1	L1600	Y	Bream	3	4	7	North	NSW	Estuary	81.1666021	2017/18
L1601_1	L1601	Y	Bream	0	3	3	North	NSW	Estuary	95.27862207	2017/18
L1605_2	L1605	Y	Bream	0	0.5	0.5	Central	NSW	Estuary	95.27862207	2017/18
L1605_2	L1605	Y	Bream	0	3	3	North	NSW	Estuary	95.27862207	2017/18
L1607_1	L1607	Y	Bream	0	1.5	1.5	North	NSW	Estuary	85.50826868	2017/18
L1609_1	L1609	Y	Bream	2	5	7	North	NSW	Estuary	75.20554281	2017/18
L1610_2	L1610	Y	Bream	0	1	1	North	NSW	Estuary	74.3850358	2017/18
L1614_1	L1614	Y	Bream	0	1	1	North	NSW	Estuary	70.71717137	2017/18
L1617_1	L1617	Y	Bream	1	1.5	2.5	North	NSW	Estuary	70.71717137	2017/18
L1619_3	L1619	Y	Bream	0	1.5	1.5	North	NSW	Estuary	98.72591518	2017/18
L1628_1	L1628	Y	Bream	0.13	0.13	0.25	North	NSW	Estuary	75.20554281	2017/18
L1629_1	L1629	Y	Bream	0	1	1	North	NSW	Estuary	78.4602745	2017/18
L1632_1	L1632	Y	Bream	0	3	3	North	NSW	Estuary	74.3850358	2017/18
L1633_1	L1633	Y	Bream	0	10.5	10.5	North	NSW	Estuary	80.22389483	2017/18
L1635_1	L1635	Y	Bream	1.5	8	9.5	North	NSW	Estuary	67.23395172	2017/18
L1640_1	L1640	Y	Bream	0	2.5	2.5	North	NSW	Estuary	80.22389483	2017/18
L1642_1	L1642	Y	Bream	0	23	23	North	NSW	Estuary	67.23395172	2017/18
L1650_1	L1650	Y	Bream	0.75	9.75	10.5	North	NSW	Estuary	80.22389483	2017/18
L1651_1	L1651	Y	Bream	0.5	4	4.5	North	NSW	Estuary	95.27862207	2017/18
L1653_1	L1653	Y	Bream	0	28	28	North	NSW	Estuary	75.20554281	2017/18
L1655_1	L1655	Y	Bream	0	8.5	8.5	North	NSW	Estuary	75.20554281	2017/18
L1659_1	L1659	Y	Bream	1.5	3.5	5	North	NSW	Estuary	67.23395172	2017/18
L1661_1	L1661	Y	Bream	0	1	1	North	NSW	Estuary	85.50826868	2017/18
L1662_1	L1662	Y	Bream	0	7.5	7.5	North	NSW	Estuary	75.20554281	2017/18
L1663_1	L1663	Y	Bream	1	0	1	North	NSW	Estuary	70.71717137	2017/18
L1665_2	L1665	Y	Bream	1.5	77.5	79	North	NSW	Estuary	67.23395172	2017/18
L1671_1	L1671	Y	Bream	0	9.5	9.5	North	NSW	Estuary	104.6850099	2017/18
L1674_1	L1674	Y	Bream	2	2	4	North	NSW	Estuary	104.6850099	2017/18
L1675_1	L1675	Y	Bream	0	4	4	North	NSW	Estuary	227.6920121	2017/18
L1680_1	L1680	Y	Bream	0	0.5	0.5	North	NSW	Estuary	104.6850099	2017/18
L1681_1	L1681	Y	Bream	23	54	77	North	NSW	Estuary	99.91606362	2017/18
L1687_2	L1687	Y	Bream	2	41.5	43.5	North	NSW	Estuary	99.91606362	2017/18
L1690_1	L1690	Y	Bream	1	29	30	North	NSW	Estuary	99.91606362	2017/18
L1692_1	L1692	Y	Bream	0	1.17	1.17	North	NSW	Estuary	212.1946919	2017/18
L1699_2	L1699	Y	Bream	0.5	0	0.5	North	NSW	Estuary	227.6920121	2017/18
L1701_1	L1701	Y	Bream	1	2	3	North	NSW	Estuary	118.9915362	2017/18
L1713_1	L1713	Y	Bream	0	1	1	North	NSW	Estuary	260.6006621	2017/18
L1716_1	L1716	Y	Bream	0	2	2	North	NSW	Estuary	99.91606362	2017/18
L1722_2	L1722	Y	Bream	0	1	1	North	NSW	Estuary	118.9915362	2017/18
L1728_1	L1728	Y	Bream	1.5	5.5	7	North	NSW	Estuary	227.6920121	2017/18
L1733_1	L1733	Y	Bream	1.33	4.67	6	North	NSW	Estuary	118.9915362	2017/18
L1736_1	L1736	Y	Bream	0	2.5	2.5	North	NSW	Estuary	99.91606362	2017/18
L1737_2	L1737	Y	Bream	41.75	34.5	76.25	North	NSW	Estuary	219.7432775	2017/18
L1738_1	L1738	Y	Bream	0	10	10	North	NSW	Estuary	99.91606362	2017/18
L1739_1	L1739	Y	Bream	3	4	7	North	NSW	Estuary	212.1946919	2017/18
L1740_2	L1740	Y	Bream	0	9	9	North	NSW	Estuary	99.91606362	2017/18
L1743_1	L1743	Y	Bream	5	10	15	North	NSW	Estuary	212.1946919	2017/18
L1750_1	L1750	Y	Bream	0	0.5	0.5	North	NSW	Estuary	242.3885396	2017/18
L1755_2	L1755	Y	Bream	0	7	7	North	NSW	Estuary	109.706757	2017/18
L1757_1	L1757	Y	Bream	4	21	25	North	NSW	Estuary	212.1946919	2017/18
L1760_3	L1760	Y	Bream	1	10	11	Central	NSW	Estuary	212.1946919	2017/18
L1777_2	L1777	Y	Bream	1	0	1	North	NSW	Estuary	99.91606362	2017/18
L1779_1	L1779	Y	Bream	2.75	16.25	19	North	NSW	Estuary	227.6920121	2017/18
L1781_2	L1781	Y	Bream	0.33	0	0.33	North	NSW	Estuary	104.6850099	2017/18
L1784_1	L1784	Y	Bream	1.5	21	22.5	North	NSW	Estuary	130.4973518	2017/18
L1791_1	L1791	Y	Bream	0	3	3	North	NSW	Estuary	118.9915362	2017/18
L1797_1	L1797	Y	Bream	0	22	22	North	NSW	Estuary	196.6957178	2017/18
L1797_1	L1797	Y	Bream	0	2	2	South	NSW	Estuary	196.6957178	2017/18
L1814_2	L1814	Y	Bream	1	1	2	South	NSW	Estuary	206.1790386	2017/18
L1820_1	L1820	Y	Bream	0	1	1	Central	NSW	Estuary	289.959831	2017/18
L1822_1	L1822	Y	Bream	0	4	4	North	NSW	Estuary	196.6957178	2017/18
L1828_1	L1828	Y	Bream	0	7	7	South	NSW	Estuary	206.1790386	2017/18
L1847_1	L1847	Y	Bream	0	1	1	North	NSW	Estuary	206.1790386	2017/18
L1854_1	L1854	Y	Bream	0	1	1	North	NSW	Estuary	196.6957178	2017/18
L1862_1	L1862	Y	Bream	0	0.5	0.5	North	NSW	Estuary	196.6957178	2017/18
L1864_1	L1864	Y	Bream	0	10	10	Central	NSW	Estuary	217.9308893	2017/18
L1864_1	L1864	Y	Bream	0	13	13	North	NSW	Estuary	217.9308893	2017/18
L1865_1	L1865	Y	Bream	1	22	23	North	NSW	Estuary	289.959831	2017/18
L1866_1	L1866	Y	Bream	0.5	2	2.5	North	NSW	Estuary	302.1790849	2017/18
L1880_1	L1880	Y	Bream	0	6	6	North	NSW	Estuary	277.0747675	2017/18
L1883_1	L1883	Y	Bream	0	3	3	North	NSW	Estuary	206.1790386	2017/18
L1884_1	L1884	Y	Bream	0	1	1	Central	NSW	Estuary	217.9308893	2017/18
L1898_1	L1898	Y	Bream	0	1	1	North	NSW	Estuary	206.1790386	2017/18
L1902_1	L1902	Y	Bream	0	9	9	North	NSW	Estuary	277.0747675	2017/18
L1941_2	L1941	Y	Bream	0	4	4	North	NSW	Estuary	103.4766494	2017/18
L1941_2	L1941	Y	Bream	0	1	1	South	NSW	Estuary	103.4766494	2017/18
L1946_1	L1946	Y	Bream	0	1	1	Central	NSW	Estuary	250.4877718	2017/18
L1956_1	L1956	Y	Bream	2	1	3	North	NSW	Estuary	252.768592	2017/18
L1957_1	L1957	Y	Bream	2	6.5	8.5	North	NSW	Estuary	92.9750754	2017/18
L1958_1	L1958	Y	Bream	0	2	2	Central	NSW	Estuary	248.3217709	2017/18
L1958_1	L1958	Y	Bream	0	4.5	4.5	North	NSW	Estuary	248.3217709	2017/18
L1965_1	L1965	Y	Bream	0	1.5	1.5	North	NSW	Estuary	96.75601653	2017/18
L1973_1	L1973	Y	Bream	4	17	21	Central	NSW	Estuary	250.4877718	2017/18
L1994_2	L1994	Y	Bream	0	1.75	1.75	North	NSW	Estuary	252.768592	2017/18
L1997_1	L1997	Y	Bream	5	10	15	South	NSW	Estuary	96.75601653	2017/18
L2008_2	L2008	Y	Bream	4	4	8	South	NSW	Estuary	81.87824552	2017/18
L2010_2	L2010	Y	Bream	0	1	1	South	NSW	Estuary	85.05620082	2017/18
L2020_1	L2020	Y	Bream	0	2	2	South	NSW	Estuary	81.87824552	2017/18
L2026_1	L2026	Y	Bream	0	0.75	0.75	South	NSW	Estuary	94.5898585	2017/18
L2046_2	L2046	Y	Bream	1	3	4	South	NSW	Estuary	88.40261889	2017/18
L2050_1	L2050	Y	Bream	0	2.5	2.5	South	NSW	Estuary	164.262877	2017/18
L2064_2	L2064	Y	Bream	0.5	0	0.5	South	NSW	Estuary	142.8106742	2017/18
L2066_1	L2066	Y	Bream	1	3.5	4.5	South	NSW	Estuary	142.8106742	2017/18
L2067_1	L2067	Y	Bream	2	0	2	South	NSW	Estuary	81.87824552	2017/18
L2068_1	L2068	Y	Bream	0	1.58	1.58	South	NSW	Estuary	153.8212502	2017/18
L2069_1	L2069	Y	Bream	0	2.5	2.5	South	NSW	Estuary	148.1738127	2017/18
L2082_1	L2082	Y	Bream	0	2	2	South	NSW	Estuary	153.8212502	2017/18
L2083_1	L2083	Y	Bream	1	0	1	South	NSW	Estuary	88.40261889	2017/18
L2087_1	L2087	Y	Bream	2.5	2.5	5	South	NSW	Estuary	142.8106742	2017/18
L2094_1	L2094	Y	Bream	0	6	6	South	NSW	Estuary	88.40261889	2017/18
L2100_1	L2100	Y	Bream	6	27	33	South	NSW	Estuary	142.8106742	2017/18
L2117_1	L2117	Y	Bream	18.5	24	42.5	South	NSW	Estuary	81.87824552	2017/18
L2162_1	L2162	Y	Bream	0	4.8	4.8	South	NSW	Estuary	565.5189245	2017/18
L2164_1	L2164	Y	Bream	0	4	4	North	NSW	Estuary	501.8181303	2017/18
L2190_1	L2190	Y	Bream	1	16	17	North	NSW	Estuary	508.5260956	2017/18
L2618_1	L2618	Y	Bream	0	5	5	North	NSW	Estuary	433.0330744	2017/18
L2627_1	L2627	Y	Bream	0	3	3	Central	NSW	Estuary	415.7581129	2017/18
L2639_1	L2639	Y	Bream	1	7.5	8.5	Central	NSW	Estuary	1073.672302	2017/18
L2645_1	L2645	Y	Bream	6	3	9	Central	NSW	Estuary	1143.345292	2017/18
L2648_1	L2648	Y	Bream	5	5	10	North	NSW	Estuary	206.4539964	2017/18
L2650_1	L2650	Y	Bream	0	5	5	Central	NSW	Estuary	220.5427594	2017/18
L2651_1	L2651	Y	Bream	0	1.5	1.5	North	NSW	Estuary	218.1497954	2017/18
L2655_1	L2655	Y	Bream	12	13	25	North	NSW	Estuary	188.9357894	2017/18
L2662_1	L2662	Y	Bream	0	1	1	Central	NSW	Estuary	195.0848716	2017/18
L2662_1	L2662	Y	Bream	4	2	6	North	NSW	Estuary	195.0848716	2017/18
L2664_2	L2664	Y	Bream	0	0.5	0.5	Central	NSW	Estuary	290.4018665	2017/18
L2665_1	L2665	Y	Bream	0	1	1	Central	NSW	Estuary	324.629651	2017/18
L2669_1	L2669	Y	Bream	7.33	10.67	18	Central	NSW	Estuary	307.161842	2017/18
L2671_1	L2671	Y	Bream	8	7	15	Central	NSW	Estuary	272.7286642	2017/18
L2677_1	L2677	Y	Bream	0	0.5	0.5	Central	NSW	Estuary	272.7286642	2017/18
L2686_1	L2686	Y	Bream	4	1	5	North	NSW	Estuary	184.7701057	2017/18
L2689_1	L2689	Y	Bream	3	0	3	South	NSW	Estuary	197.1660017	2017/18
L2690_1	L2690	Y	Bream	28	7	35	South	NSW	Estuary	184.7701057	2017/18
L2691_1	L2691	Y	Bream	1.25	4.5	5.75	South	NSW	Estuary	180.6380501	2017/18
L2693_1	L2693	Y	Bream	5.25	5	10.25	South	NSW	Estuary	180.6380501	2017/18
L2702_2	L2702	Y	Bream	0	24.5	24.5	South	NSW	Estuary	244.5338026	2017/18
L2712_1	L2712	Y	Bream	0	0.17	0.17	South	NSW	Estuary	273.4404517	2017/18
L2716_1	L2716	Y	Bream	0	0.33	0.33	North	NSW	Estuary	70.71717137	2017/18
L2721_2	L2721	Y	Bream	0	1	1	North	NSW	Estuary	85.50826868	2017/18
L2726_1	L2726	Y	Bream	4	7	11	North	NSW	Estuary	107.3861673	2017/18
L2728_1	L2728	Y	Bream	0.5	5.5	6	Central	NSW	Estuary	130.4973518	2017/18
L2728_1	L2728	Y	Bream	0	1	1	North	NSW	Estuary	130.4973518	2017/18
L2730_1	L2730	Y	Bream	0	1	1	South	NSW	Estuary	118.9915362	2017/18
L2733_1	L2733	Y	Bream	0	1	1	North	NSW	Estuary	104.6850099	2017/18
L2737_1	L2737	Y	Bream	1.67	0	1.67	North	NSW	Estuary	118.9915362	2017/18
L2748_1	L2748	Y	Bream	0	9	9	North	NSW	Estuary	227.6920121	2017/18
L2749_1	L2749	Y	Bream	0	5.5	5.5	North	NSW	Estuary	212.1946919	2017/18
L2750_2	L2750	Y	Bream	0.5	3	3.5	North	NSW	Estuary	227.6920121	2017/18
L2752_1	L2752	Y	Bream	0	0.5	0.5	North	NSW	Estuary	212.1946919	2017/18
L2760_1	L2760	Y	Bream	0	17.5	17.5	North	NSW	Estuary	191.5665879	2017/18
L2766_2	L2766	Y	Bream	0	1	1	North	NSW	Estuary	196.6957178	2017/18
L2781_1	L2781	Y	Bream	2	1	3	Central	NSW	Estuary	321.2040611	2017/18
L2791_3	L2791	Y	Bream	0	0.5	0.5	North	NSW	Estuary	96.75601653	2017/18
L2794_1	L2794	Y	Bream	2	0	2	South	NSW	Estuary	248.3217709	2017/18
L2799_1	L2799	Y	Bream	1	0	1	North	NSW	Estuary	248.3217709	2017/18
L2800_1	L2800	Y	Bream	0	3	3	Central	NSW	Estuary	248.3217709	2017/18
L2806_2	L2806	Y	Bream	1	0.5	1.5	South	NSW	Estuary	81.87824552	2017/18
L2812_1	L2812	Y	Bream	0.5	3.5	4	South	NSW	Estuary	88.40261889	2017/18
L2824_1	L2824	Y	Bream	0	54	54	South	NSW	Estuary	142.8106742	2017/18
L2838_1	L2838	Y	Bream	0	4	4	South	NSW	Estuary	354.4918467	2017/18
L2916_1	L2916	Y	Bream	0	1.5	1.5	Central	NSW	Estuary	454.4404248	2017/18
L2916_1	L2916	Y	Bream	0.5	0	0.5	North	NSW	Estuary	454.4404248	2017/18
L2918_1	L2918	Y	Bream	3	12	15	Central	NSW	Estuary	460.3981252	2017/18
L2922_1	L2922	Y	Bream	1	6	7	South	NSW	Estuary	1073.672302	2017/18
L2925_1	L2925	Y	Bream	0	6	6	Central	NSW	Estuary	1215.76779	2017/18
L2928_1	L2928	Y	Bream	8.5	1	9.5	Central	NSW	Estuary	1050.447465	2017/18
L2929_1	L2929	Y	Bream	7	7	14	North	NSW	Estuary	206.4539964	2017/18
L2931_1	L2931	Y	Bream	0	4	4	North	NSW	Estuary	183.0962595	2017/18
L2934_1	L2934	Y	Bream	0	0.5	0.5	Central	NSW	Estuary	183.0962595	2017/18
L2939_1	L2939	Y	Bream	13.5	22	35.5	Central	NSW	Estuary	272.7286642	2017/18
L2942_1	L2942	Y	Bream	0	0.5	0.5	North	NSW	Estuary	281.3370997	2017/18
L2947_1	L2947	Y	Bream	2	0	2	North	NSW	Estuary	189.1212007	2017/18
L2947_1	L2947	Y	Bream	0	4	4	South	NSW	Estuary	189.1212007	2017/18
L2952_1	L2952	Y	Bream	0	0.25	0.25	Central	NSW	Estuary	244.5338026	2017/18
L2953_1	L2953	Y	Bream	1	3	4	South	NSW	Estuary	229.5139127	2017/18
L2955_2	L2955	Y	Bream	0.5	0.5	1	South	NSW	Estuary	229.5139127	2017/18
L2957_1	L2957	Y	Bream	2	14	16	North	NSW	Estuary	104.6850099	2017/18
L2959_1	L2959	Y	Bream	1	33.5	34.5	North	NSW	Estuary	99.91606362	2017/18
L2964_1	L2964	Y	Bream	1	1	2	North	NSW	Estuary	104.6850099	2017/18
L2969_1	L2969	Y	Bream	1	0	1	North	NSW	Estuary	227.6920121	2017/18
L2977_1	L2977	Y	Bream	1	0.5	1.5	South	NSW	Estuary	85.05620082	2017/18
L2982_1	L2982	Y	Bream	5	1	6	South	NSW	Estuary	81.87824552	2017/18
L2985_3	L2985	Y	Bream	0	1.5	1.5	South	NSW	Estuary	94.5898585	2017/18
L2987_1	L2987	Y	Bream	1	8	9	South	NSW	Estuary	172.9666616	2017/18
L2989_1	L2989	Y	Bream	2.5	0	2.5	South	NSW	Estuary	148.1738127	2017/18
L2991_1	L2991	Y	Bream	3	1	4	South	NSW	Estuary	148.1738127	2017/18
L3023_1	L3023	Y	Bream	0	9	9	Central	NSW	Estuary	406.4148116	2017/18
L3027_1	L3027	Y	Bream	1	3.5	4.5	Central	NSW	Estuary	406.4148116	2017/18
L3036_1	L3036	Y	Bream	3	10	13	Central	NSW	Estuary	1199.37878	2017/18
L3043_1	L3043	Y	Bream	0	1	1	Central	NSW	Estuary	1143.345292	2017/18
L3048_2	L3048	Y	Bream	0	2	2	North	NSW	Estuary	1143.345292	2017/18
L2460_1	L2460	Y	Bream	6	0	6	South	VIC	Estuary	224.9223239	2017/18
L2512_1	L2512	Y	Bream	23	15.5	38.5	South	VIC	Estuary	88.75705641	2017/18
L2515_1	L2515	Y	Bream	0	2	2	South	VIC	Estuary	114.8023035	2017/18
L2914_2	L2914	Y	Bream	0	0.5	0.5	North	VIC	Estuary	181.5380406	2017/18
L1363_1	L1363	Y	Bream	0	1	1	North	ACT	Estuary	192.3619304	2019/20
L1394_1	L1394	Y	Bream	0	4	4	North	ACT	Estuary	170.9684516	2019/20
L1394_1	L1394	Y	Bream	0	1	1	South	ACT	Estuary	170.9684516	2019/20
L1406_1	L1406	Y	Bream	0	2	2	Central	ACT	Estuary	192.3619304	2019/20
L1411_1	L1411	Y	Bream	0	4	4	Central	ACT	Estuary	179.2651602	2019/20
L1411_1	L1411	Y	Bream	0.5	7	7.5	North	ACT	Estuary	179.2651602	2019/20
L1434_1	L1434	Y	Bream	3	5	8	South	ACT	Estuary	170.9684516	2019/20
L1438_1	L1438	Y	Bream	1	2	3	South	ACT	Estuary	172.3060944	2019/20
L1439_1	L1439	Y	Bream	0	2	2	South	ACT	Estuary	170.9684516	2019/20
L2899_1	L2899	Y	Bream	0.33	0.33	0.67	South	ACT	Estuary	170.9684516	2019/20
L2902_1	L2902	Y	Bream	0	3	3	North	ACT	Estuary	170.9684516	2019/20
L2902_1	L2902	Y	Bream	0	13	13	South	ACT	Estuary	170.9684516	2019/20
L1006_1	L1006	Y	Bream	0	6	6	Central	NSW	Estuary	661.4858087	2019/20
L1011_1	L1011	Y	Bream	0	6	6	Central	NSW	Estuary	656.1115944	2019/20
L1013_1	L1013	Y	Bream	0	2	2	North	NSW	Estuary	742.0636418	2019/20
L1017_1	L1017	Y	Bream	0	9	9	Central	NSW	Estuary	661.6016882	2019/20
L1018_4	L1018	Y	Bream	1	0	1	Central	NSW	Estuary	661.4858087	2019/20
L1019_1	L1019	Y	Bream	1	6	7	Central	NSW	Estuary	661.4858087	2019/20
L1020_1	L1020	Y	Bream	2	2.5	4.5	Central	NSW	Estuary	689.4450742	2019/20
L1022_1	L1022	Y	Bream	2	0	2	Central	NSW	Estuary	742.0636418	2019/20
L1034_1	L1034	Y	Bream	0.5	10.5	11	Central	NSW	Estuary	656.1115944	2019/20
L1041_1	L1041	Y	Bream	1.5	0.5	2	Central	NSW	Estuary	661.6016882	2019/20
L1041_1	L1041	Y	Bream	0	6.5	6.5	South	NSW	Estuary	661.6016882	2019/20
L1050_1	L1050	Y	Bream	0	1	1	Central	NSW	Estuary	689.4450742	2019/20
L1051_2	L1051	Y	Bream	1.5	2	3.5	Central	NSW	Estuary	661.6016882	2019/20
L1056_1	L1056	Y	Bream	4	1.5	5.5	Central	NSW	Estuary	661.6016882	2019/20
L1056_1	L1056	Y	Bream	0	4.5	4.5	North	NSW	Estuary	661.6016882	2019/20
L1057_1	L1057	Y	Bream	0.5	1.5	2	Central	NSW	Estuary	661.6016882	2019/20
L1058_1	L1058	Y	Bream	6.67	8	14.67	Central	NSW	Estuary	661.4858087	2019/20
L1071_3	L1071	Y	Bream	0	2	2	Central	NSW	Estuary	656.1115944	2019/20
L1075_1	L1075	Y	Bream	2	0	2	Central	NSW	Estuary	656.1115944	2019/20
L1079_2	L1079	Y	Bream	1	7	8	Central	NSW	Estuary	742.0636418	2019/20
L1082_1	L1082	Y	Bream	0	8	8	South	NSW	Estuary	689.4450742	2019/20
L1092_1	L1092	Y	Bream	0	23.5	23.5	North	NSW	Estuary	656.1115944	2019/20
L1097_1	L1097	Y	Bream	5	2.5	7.5	Central	NSW	Estuary	656.1115944	2019/20
L1104_1	L1104	Y	Bream	9	7.5	16.5	Central	NSW	Estuary	661.6016882	2019/20
L1105_2	L1105	Y	Bream	0.17	0.83	1	Central	NSW	Estuary	689.4450742	2019/20
L1121_1	L1121	Y	Bream	5	0	5	Central	NSW	Estuary	703.2178556	2019/20
L1129_1	L1129	Y	Bream	3	0	3	Central	NSW	Estuary	689.4450742	2019/20
L1142_1	L1142	Y	Bream	0	2	2	Central	NSW	Estuary	661.4858087	2019/20
L1146_1	L1146	Y	Bream	1	0	1	Central	NSW	Estuary	656.1115944	2019/20
L1151_1	L1151	Y	Bream	0	0.3	0.3	Central	NSW	Estuary	742.0636418	2019/20
L1152_1	L1152	Y	Bream	0	1	1	Central	NSW	Estuary	661.4858087	2019/20
L1153_1	L1153	Y	Bream	3	2.67	5.67	North	NSW	Estuary	742.0636418	2019/20
L1156_1	L1156	Y	Bream	1	0	1	South	NSW	Estuary	661.4858087	2019/20
L1163_2	L1163	Y	Bream	0.29	0.43	0.71	Central	NSW	Estuary	689.4450742	2019/20
L1164_1	L1164	Y	Bream	0	3.33	3.33	North	NSW	Estuary	703.2178556	2019/20
L1170_1	L1170	Y	Bream	1	0	1	Central	NSW	Estuary	689.4450742	2019/20
L1177_1	L1177	Y	Bream	0	19	19	North	NSW	Estuary	689.4450742	2019/20
L1180_1	L1180	Y	Bream	0	1	1	Central	NSW	Estuary	689.4450742	2019/20
L1180_1	L1180	Y	Bream	0	1	1	North	NSW	Estuary	689.4450742	2019/20
L1189_1	L1189	Y	Bream	0	2	2	Central	NSW	Estuary	661.4858087	2019/20
L1190_2	L1190	Y	Bream	0	4	4	Central	NSW	Estuary	742.0636418	2019/20
L1197_1	L1197	Y	Bream	1	0	1	Central	NSW	Estuary	656.1115944	2019/20
L1197_1	L1197	Y	Bream	0	0.5	0.5	North	NSW	Estuary	656.1115944	2019/20
L1197_1	L1197	Y	Bream	2	12	14	South	NSW	Estuary	656.1115944	2019/20
L1204_1	L1204	Y	Bream	2	0	2	Central	NSW	Estuary	656.1115944	2019/20
L1214_3	L1214	Y	Bream	0	4	4	Central	NSW	Estuary	661.4858087	2019/20
L1214_3	L1214	Y	Bream	0	6	6	North	NSW	Estuary	661.4858087	2019/20
L1219_1	L1219	Y	Bream	0	0.5	0.5	Central	NSW	Estuary	661.4858087	2019/20
L1223_2	L1223	Y	Bream	0	6.5	6.5	Central	NSW	Estuary	689.4450742	2019/20
L1224_1	L1224	Y	Bream	0	2	2	North	NSW	Estuary	703.2178556	2019/20
L1234_1	L1234	Y	Bream	0	10	10	Central	NSW	Estuary	661.6016882	2019/20
L1237_1	L1237	Y	Bream	0.5	0	0.5	Central	NSW	Estuary	703.2178556	2019/20
L1264_1	L1264	Y	Bream	3.5	10	13.5	Central	NSW	Estuary	661.6016882	2019/20
L1267_1	L1267	Y	Bream	0	0.5	0.5	Central	NSW	Estuary	656.1115944	2019/20
L1267_1	L1267	Y	Bream	0.5	28.5	29	North	NSW	Estuary	656.1115944	2019/20
L1276_1	L1276	Y	Bream	0	1	1	Central	NSW	Estuary	656.1115944	2019/20
L1280_1	L1280	Y	Bream	0	2	2	Central	NSW	Estuary	656.1115944	2019/20
L1283_1	L1283	Y	Bream	0	5	5	Central	NSW	Estuary	656.1115944	2019/20
L1288_1	L1288	Y	Bream	0.33	0	0.33	South	NSW	Estuary	742.0636418	2019/20
L1295_1	L1295	Y	Bream	0	7	7	Central	NSW	Estuary	661.4858087	2019/20
L1298_1	L1298	Y	Bream	1	1	2	Central	NSW	Estuary	703.2178556	2019/20
L1298_1	L1298	Y	Bream	0	0.5	0.5	South	NSW	Estuary	703.2178556	2019/20
L1310_1	L1310	Y	Bream	1.5	3.5	5	Central	NSW	Estuary	661.6016882	2019/20
L1313_1	L1313	Y	Bream	0	1	1	South	NSW	Estuary	689.4450742	2019/20
L1740_1	L1740	Y	Bream	0	2	2	Central	NSW	Estuary	369.8966515	2019/20
L1746_1	L1746	Y	Bream	1.5	5.5	7	Central	NSW	Estuary	385.2914987	2019/20
L1750_1	L1750	Y	Bream	0	1	1	Central	NSW	Estuary	385.2914987	2019/20
L1753_2	L1753	Y	Bream	0	0.25	0.25	Central	NSW	Estuary	369.8966515	2019/20
L1755_1	L1755	Y	Bream	0.17	1	1.17	North	NSW	Estuary	393.2618683	2019/20
L1758_1	L1758	Y	Bream	0.5	6.25	6.75	Central	NSW	Estuary	369.9604568	2019/20
L1774_1	L1774	Y	Bream	0	29	29	Central	NSW	Estuary	369.8966515	2019/20
L1774_1	L1774	Y	Bream	0	12	12	North	NSW	Estuary	369.8966515	2019/20
L1781_1	L1781	Y	Bream	2	1.25	3.25	North	NSW	Estuary	369.9604568	2019/20
L1786_1	L1786	Y	Bream	0	4.5	4.5	Central	NSW	Estuary	366.9375177	2019/20
L1788_2	L1788	Y	Bream	0	0.2	0.2	North	NSW	Estuary	414.2641769	2019/20
L1791_1	L1791	Y	Bream	5	5	10	North	NSW	Estuary	385.2914987	2019/20
L1793_1	L1793	Y	Bream	1	5	6	North	NSW	Estuary	369.8966515	2019/20
L1796_2	L1796	Y	Bream	2.42	3	5.42	North	NSW	Estuary	369.9604568	2019/20
L1805_2	L1805	Y	Bream	1.5	0	1.5	North	NSW	Estuary	393.2618683	2019/20
L1812_1	L1812	Y	Bream	7	14	21	Central	NSW	Estuary	414.2641769	2019/20
L1815_2	L1815	Y	Bream	0	0.5	0.5	North	NSW	Estuary	385.2914987	2019/20
L1816_1	L1816	Y	Bream	1	0	1	North	NSW	Estuary	369.8966515	2019/20
L1819_1	L1819	Y	Bream	1	1	2	Central	NSW	Estuary	414.2641769	2019/20
L1829_1	L1829	Y	Bream	2.5	7	9.5	Central	NSW	Estuary	366.9375177	2019/20
L1831_1	L1831	Y	Bream	0	6	6	Central	NSW	Estuary	414.2641769	2019/20
L1831_1	L1831	Y	Bream	2.5	0	2.5	North	NSW	Estuary	414.2641769	2019/20
L1851_1	L1851	Y	Bream	1.5	31	32.5	Central	NSW	Estuary	385.2914987	2019/20
L1857_1	L1857	Y	Bream	1.5	0	1.5	Central	NSW	Estuary	366.9375177	2019/20
L1864_2	L1864	Y	Bream	1	3	4	North	NSW	Estuary	369.8966515	2019/20
L1868_1	L1868	Y	Bream	0.25	0.5	0.75	Central	NSW	Estuary	414.2641769	2019/20
L1868_1	L1868	Y	Bream	1.33	0	1.33	North	NSW	Estuary	414.2641769	2019/20
L1883_1	L1883	Y	Bream	0.5	1.61	2.11	Central	NSW	Estuary	385.2914987	2019/20
L1887_1	L1887	Y	Bream	1	0	1	Central	NSW	Estuary	310.5325912	2019/20
L1887_1	L1887	Y	Bream	0	5	5	South	NSW	Estuary	310.5325912	2019/20
L1899_1	L1899	Y	Bream	0	8	8	Central	NSW	Estuary	347.5429807	2019/20
L1904_1	L1904	Y	Bream	0	3	3	South	NSW	Estuary	347.5429807	2019/20
L1910_1	L1910	Y	Bream	0	1.5	1.5	South	NSW	Estuary	310.5325912	2019/20
L1930_1	L1930	Y	Bream	0	1	1	South	NSW	Estuary	324.8857696	2019/20
L1931_1	L1931	Y	Bream	0	3	3	South	NSW	Estuary	310.5325912	2019/20
L1945_1	L1945	Y	Bream	0	6	6	South	NSW	Estuary	312.8466927	2019/20
L1963_1	L1963	Y	Bream	0	2	2	South	NSW	Estuary	310.5325912	2019/20
L1977_1	L1977	Y	Bream	0	4.21	4.21	South	NSW	Estuary	310.5325912	2019/20
L1991_1	L1991	Y	Bream	0	2.5	2.5	South	NSW	Estuary	310.5325912	2019/20
L1992_1	L1992	Y	Bream	0	0.5	0.5	South	NSW	Estuary	324.8857696	2019/20
L1997_1	L1997	Y	Bream	0.5	2.5	3	South	NSW	Estuary	312.8965897	2019/20
L1998_1	L1998	Y	Bream	20	3	23	South	NSW	Estuary	310.5325912	2019/20
L2017_1	L2017	Y	Bream	0	1	1	South	NSW	Estuary	324.8857696	2019/20
L2024_2	L2024	Y	Bream	0	5.25	5.25	North	NSW	Estuary	171.2785077	2019/20
L2026_1	L2026	Y	Bream	2	4	6	North	NSW	Estuary	171.2785077	2019/20
L2034_1	L2034	Y	Bream	3.5	0	3.5	North	NSW	Estuary	163.9933684	2019/20
L2046_1	L2046	Y	Bream	1	5	6	North	NSW	Estuary	171.2785077	2019/20
L2050_1	L2050	Y	Bream	0	6	6	North	NSW	Estuary	163.9933684	2019/20
L2051_1	L2051	Y	Bream	6.75	18.58	25.33	North	NSW	Estuary	162.593049	2019/20
L2054_1	L2054	Y	Bream	0	34	34	North	NSW	Estuary	162.593049	2019/20
L2067_1	L2067	Y	Bream	3.5	6.75	10.25	North	NSW	Estuary	162.593049	2019/20
L2070_2	L2070	Y	Bream	0	1	1	North	NSW	Estuary	163.9933684	2019/20
L2073_1	L2073	Y	Bream	0	1.5	1.5	North	NSW	Estuary	163.9933684	2019/20
L2077_1	L2077	Y	Bream	0	16.25	16.25	North	NSW	Estuary	162.593049	2019/20
L2100_1	L2100	Y	Bream	0	4	4	North	NSW	Estuary	184.9889393	2019/20
L2104_1	L2104	Y	Bream	20	65	85	North	NSW	Estuary	164.0235622	2019/20
L2105_1	L2105	Y	Bream	5	13	18	North	NSW	Estuary	162.593049	2019/20
L2109_1	L2109	Y	Bream	0.67	10.33	11	North	NSW	Estuary	171.2785077	2019/20
L2111_1	L2111	Y	Bream	0	2	2	North	NSW	Estuary	184.9889393	2019/20
L2117_1	L2117	Y	Bream	1.5	12	13.5	North	NSW	Estuary	164.0235622	2019/20
L2121_1	L2121	Y	Bream	0	155	155	North	NSW	Estuary	162.593049	2019/20
L2133_1	L2133	Y	Bream	0	17	17	North	NSW	Estuary	162.593049	2019/20
L2136_1	L2136	Y	Bream	0	5.5	5.5	North	NSW	Estuary	162.593049	2019/20
L2145_1	L2145	Y	Bream	0	1.33	1.33	North	NSW	Estuary	243.4748584	2019/20
L2148_2	L2148	Y	Bream	2	2.5	4.5	North	NSW	Estuary	260.932988	2019/20
L2163_1	L2163	Y	Bream	0	4	4	North	NSW	Estuary	243.4748584	2019/20
L2176_1	L2176	Y	Bream	0	0.5	0.5	North	NSW	Estuary	245.4598498	2019/20
L2177_1	L2177	Y	Bream	28	255	283	North	NSW	Estuary	243.4748584	2019/20
L2178_1	L2178	Y	Bream	0	2.83	2.83	North	NSW	Estuary	243.4748584	2019/20
L2179_1	L2179	Y	Bream	0	3	3	North	NSW	Estuary	274.551573	2019/20
L2180_1	L2180	Y	Bream	4	16.67	20.67	North	NSW	Estuary	274.551573	2019/20
L2181_1	L2181	Y	Bream	0	1	1	North	NSW	Estuary	245.4598498	2019/20
L2185_1	L2185	Y	Bream	1	9	10	North	NSW	Estuary	243.4748584	2019/20
L2186_1	L2186	Y	Bream	0	5	5	North	NSW	Estuary	245.4598498	2019/20
L2189_1	L2189	Y	Bream	0.5	0.5	1	North	NSW	Estuary	245.4179526	2019/20
L2198_1	L2198	Y	Bream	16	10	26	North	NSW	Estuary	243.4748584	2019/20
L2206_1	L2206	Y	Bream	1.8	2.8	4.6	North	NSW	Estuary	255.5268696	2019/20
L2207_1	L2207	Y	Bream	0	3	3	North	NSW	Estuary	243.4748584	2019/20
L2208_2	L2208	Y	Bream	0	1	1	North	NSW	Estuary	245.4179526	2019/20
L2213_1	L2213	Y	Bream	21.5	108	129.5	North	NSW	Estuary	243.4748584	2019/20
L2214_1	L2214	Y	Bream	2	3.5	5.5	North	NSW	Estuary	255.5268696	2019/20
L2221_1	L2221	Y	Bream	0	1	1	South	NSW	Estuary	243.4748584	2019/20
L2224_1	L2224	Y	Bream	0	1	1	North	NSW	Estuary	255.5268696	2019/20
L2227_1	L2227	Y	Bream	0	54.5	54.5	North	NSW	Estuary	243.4748584	2019/20
L2227_1	L2227	Y	Bream	0	1.5	1.5	South	NSW	Estuary	243.4748584	2019/20
L2228_1	L2228	Y	Bream	15	9	24	North	NSW	Estuary	255.5268696	2019/20
L2230_1	L2230	Y	Bream	0	1	1	North	NSW	Estuary	255.5268696	2019/20
L2238_2	L2238	Y	Bream	1	6.5	7.5	North	NSW	Estuary	245.4598498	2019/20
L2242_1	L2242	Y	Bream	22	12	34	North	NSW	Estuary	274.551573	2019/20
L2243_1	L2243	Y	Bream	9	12	21	North	NSW	Estuary	245.4598498	2019/20
L2246_1	L2246	Y	Bream	0	44	44	North	NSW	Estuary	245.4179526	2019/20
L2249_2	L2249	Y	Bream	0	1	1	North	NSW	Estuary	244.2711802	2019/20
L2251_3	L2251	Y	Bream	0	1.83	1.83	North	NSW	Estuary	245.4598498	2019/20
L2254_1	L2254	Y	Bream	7	6	13	North	NSW	Estuary	243.4748584	2019/20
L2259_1	L2259	Y	Bream	4	10	14	North	NSW	Estuary	243.4748584	2019/20
L2267_1	L2267	Y	Bream	3	0	3	North	NSW	Estuary	255.5268696	2019/20
L2270_1	L2270	Y	Bream	0	0.5	0.5	North	NSW	Estuary	243.4748584	2019/20
L2272_1	L2272	Y	Bream	1	4	5	North	NSW	Estuary	255.5268696	2019/20
L2272_1	L2272	Y	Bream	0	0.67	0.67	South	NSW	Estuary	255.5268696	2019/20
L2274_2	L2274	Y	Bream	0	1.5	1.5	North	NSW	Estuary	243.4748584	2019/20
L2283_1	L2283	Y	Bream	1	13	14	North	NSW	Estuary	274.551573	2019/20
L2285_1	L2285	Y	Bream	0	3.33	3.33	North	NSW	Estuary	274.551573	2019/20
L2293_2	L2293	Y	Bream	2	0	2	North	NSW	Estuary	255.5268696	2019/20
L2299_1	L2299	Y	Bream	1	2	3	North	NSW	Estuary	245.4179526	2019/20
L2334_1	L2334	Y	Bream	2	5	7	South	NSW	Estuary	234.4347273	2019/20
L2344_1	L2344	Y	Bream	4	23	27	Central	NSW	Estuary	224.3896118	2019/20
L2353_2	L2353	Y	Bream	0	8	8	North	NSW	Estuary	253.3393579	2019/20
L2354_1	L2354	Y	Bream	0	4	4	North	NSW	Estuary	253.3393579	2019/20
L2358_1	L2358	Y	Bream	0	2	2	North	NSW	Estuary	253.3393579	2019/20
L2362_1	L2362	Y	Bream	1	12	13	South	NSW	Estuary	224.3896118	2019/20
L2373_1	L2373	Y	Bream	0	3	3	Central	NSW	Estuary	224.3896118	2019/20
L2380_1	L2380	Y	Bream	0	3	3	North	NSW	Estuary	224.3896118	2019/20
L2383_1	L2383	Y	Bream	1.25	7.5	8.75	North	NSW	Estuary	222.4587813	2019/20
L2392_1	L2392	Y	Bream	0	0.67	0.67	North	NSW	Estuary	224.3896118	2019/20
L2406_2	L2406	Y	Bream	0	6.5	6.5	North	NSW	Estuary	253.3393579	2019/20
L2435_1	L2435	Y	Bream	0.33	5.67	6	North	NSW	Estuary	224.3896118	2019/20
L2436_1	L2436	Y	Bream	0	8.5	8.5	Central	NSW	Estuary	224.3896118	2019/20
L2482_1	L2482	Y	Bream	0	4	4	North	NSW	Estuary	67.85895745	2019/20
L2488_1	L2488	Y	Bream	0	7.5	7.5	Central	NSW	Estuary	76.60073654	2019/20
L2517_1	L2517	Y	Bream	1	4	5	North	NSW	Estuary	76.60073654	2019/20
L2548_1	L2548	Y	Bream	0.5	0.5	1	South	NSW	Estuary	67.85895745	2019/20
L2554_1	L2554	Y	Bream	0.17	1	1.17	Central	NSW	Estuary	76.60073654	2019/20
L2558_1	L2558	Y	Bream	0	1	1	North	NSW	Estuary	67.85895745	2019/20
L2576_1	L2576	Y	Bream	0	6	6	South	NSW	Estuary	187.1457689	2019/20
L2580_1	L2580	Y	Bream	1	1	2	South	NSW	Estuary	185.5323314	2019/20
L2582_1	L2582	Y	Bream	0	2	2	South	NSW	Estuary	185.5323314	2019/20
L2589_1	L2589	Y	Bream	0	6	6	Central	NSW	Estuary	195.5396524	2019/20
L2595_1	L2595	Y	Bream	0.5	6	6.5	South	NSW	Estuary	211.33671	2019/20
L2607_2	L2607	Y	Bream	0.25	1.75	2	South	NSW	Estuary	211.33671	2019/20
L2611_1	L2611	Y	Bream	0	1	1	South	NSW	Estuary	187.1805581	2019/20
L2614_2	L2614	Y	Bream	0	1	1	South	NSW	Estuary	195.5396524	2019/20
L2617_1	L2617	Y	Bream	0	2	2	Central	NSW	Estuary	185.5323314	2019/20
L2629_1	L2629	Y	Bream	0	4	4	North	NSW	Estuary	211.33671	2019/20
L2634_1	L2634	Y	Bream	3	46	49	South	NSW	Estuary	211.33671	2019/20
L2636_1	L2636	Y	Bream	4	3	7	South	NSW	Estuary	185.5323314	2019/20
L2637_1	L2637	Y	Bream	1	0	1	South	NSW	Estuary	185.5323314	2019/20
L2645_1	L2645	Y	Bream	0	0.5	0.5	South	NSW	Estuary	211.33671	2019/20
L2650_1	L2650	Y	Bream	49	59	108	South	NSW	Estuary	185.5323314	2019/20
L2657_1	L2657	Y	Bream	2	3	5	South	NSW	Estuary	185.5323314	2019/20
L2678_1	L2678	Y	Bream	3.5	13.5	17	South	NSW	Estuary	187.1457689	2019/20
L2685_1	L2685	Y	Bream	0.25	5.5	5.75	South	NSW	Estuary	187.1805581	2019/20
L2687_1	L2687	Y	Bream	0.25	0.5	0.75	South	NSW	Estuary	195.5396524	2019/20
L2688_1	L2688	Y	Bream	0	0.17	0.17	South	NSW	Estuary	187.1457689	2019/20
L2693_1	L2693	Y	Bream	4	2.5	6.5	South	NSW	Estuary	185.5323314	2019/20
L2707_1	L2707	Y	Bream	2	40	42	South	NSW	Estuary	212.3158037	2019/20
L2766_2	L2766	Y	Bream	0	2	2	North	NSW	Estuary	229.7086992	2019/20
L2799_1	L2799	Y	Bream	0	0.5	0.5	South	NSW	Estuary	201.2975309	2019/20
L2801_1	L2801	Y	Bream	0	5	5	South	NSW	Estuary	203.1122635	2019/20
L2811_1	L2811	Y	Bream	0	1	1	South	NSW	Estuary	215.8057709	2019/20
L2820_1	L2820	Y	Bream	1.5	1	2.5	North	NSW	Estuary	229.7086992	2019/20
L2838_1	L2838	Y	Bream	1	0.5	1.5	Central	NSW	Estuary	656.1115944	2019/20
L2839_1	L2839	Y	Bream	0	25	25	Central	NSW	Estuary	656.1115944	2019/20
L2844_1	L2844	Y	Bream	4	10	14	Central	NSW	Estuary	742.0636418	2019/20
L2861_1	L2861	Y	Bream	0	4	4	Central	NSW	Estuary	742.0636418	2019/20
L2863_1	L2863	Y	Bream	0	9	9	Central	NSW	Estuary	656.1115944	2019/20
L2863_1	L2863	Y	Bream	0	5	5	North	NSW	Estuary	656.1115944	2019/20
L2866_1	L2866	Y	Bream	0	13	13	Central	NSW	Estuary	656.1115944	2019/20
L2867_1	L2867	Y	Bream	0	13	13	Central	NSW	Estuary	656.1115944	2019/20
L2869_1	L2869	Y	Bream	2	1	3	Central	NSW	Estuary	656.1115944	2019/20
L2870_1	L2870	Y	Bream	0	7	7	Central	NSW	Estuary	742.0636418	2019/20
L2870_1	L2870	Y	Bream	0	3	3	North	NSW	Estuary	742.0636418	2019/20
L2873_1	L2873	Y	Bream	0	0.5	0.5	South	NSW	Estuary	689.4450742	2019/20
L2880_1	L2880	Y	Bream	1	8.5	9.5	Central	NSW	Estuary	656.1115944	2019/20
L2881_1	L2881	Y	Bream	1	40	41	Central	NSW	Estuary	656.1115944	2019/20
L2882_1	L2882	Y	Bream	19	82	101	Central	NSW	Estuary	661.4858087	2019/20
L2887_1	L2887	Y	Bream	8	13	21	Central	NSW	Estuary	656.1115944	2019/20
L2950_1	L2950	Y	Bream	0	3	3	North	NSW	Estuary	385.2914987	2019/20
L2954_1	L2954	Y	Bream	0	1.5	1.5	North	NSW	Estuary	366.9375177	2019/20
L2960_1	L2960	Y	Bream	0	18	18	Central	NSW	Estuary	366.9375177	2019/20
L2969_1	L2969	Y	Bream	0	2.5	2.5	Central	NSW	Estuary	369.8966515	2019/20
L2977_1	L2977	Y	Bream	0	1	1	Central	NSW	Estuary	369.8966515	2019/20
L2991_1	L2991	Y	Bream	13	14	27	Central	NSW	Estuary	324.8857696	2019/20
L3001_1	L3001	Y	Bream	0	20	20	Central	NSW	Estuary	310.5325912	2019/20
L3001_1	L3001	Y	Bream	0	5	5	South	NSW	Estuary	310.5325912	2019/20
L3006_1	L3006	Y	Bream	0	4	4	North	NSW	Estuary	162.593049	2019/20
L3007_1	L3007	Y	Bream	2	12	14	North	NSW	Estuary	162.593049	2019/20
L3008_1	L3008	Y	Bream	1.5	6	7.5	North	NSW	Estuary	162.593049	2019/20
L3012_1	L3012	Y	Bream	0	0.5	0.5	North	NSW	Estuary	164.0235622	2019/20
L3020_1	L3020	Y	Bream	0	2	2	North	NSW	Estuary	245.4598498	2019/20
L3021_1	L3021	Y	Bream	0	3	3	North	NSW	Estuary	245.4179526	2019/20
L3035_1	L3035	Y	Bream	0	3.67	3.67	North	NSW	Estuary	224.3896118	2019/20
L3057_1	L3057	Y	Bream	0	1.67	1.67	North	NSW	Estuary	185.5323314	2019/20
L3088_1	L3088	Y	Bream	0	0.2	0.2	South	NSW	Estuary	229.7086992	2019/20
L3093_1	L3093	Y	Bream	1	1	2	Central	NSW	Estuary	689.4450742	2019/20
L3093_1	L3093	Y	Bream	2	12	14	North	NSW	Estuary	689.4450742	2019/20
L3111_1	L3111	Y	Bream	0	1	1	South	NSW	Estuary	742.0636418	2019/20
L3116_3	L3116	Y	Bream	0.33	1.33	1.67	South	NSW	Estuary	234.4347273	2019/20
L3124_1	L3124	Y	Bream	0	2.5	2.5	North	NSW	Estuary	163.9933684	2019/20
L3128_1	L3128	Y	Bream	0	0.38	0.38	Central	NSW	Estuary	163.9933684	2019/20
L3128_1	L3128	Y	Bream	0.25	0	0.25	North	NSW	Estuary	163.9933684	2019/20
L3136_1	L3136	Y	Bream	1	0	1	North	NSW	Estuary	243.4748584	2019/20
L3148_1	L3148	Y	Bream	0	1	1	North	NSW	Estuary	312.8466927	2019/20
L3160_1	L3160	Y	Bream	1.5	1.5	3	South	NSW	Estuary	68.41732911	2019/20
L3161_1	L3161	Y	Bream	0	12	12	South	NSW	Estuary	71.24914914	2019/20
L3162_1	L3162	Y	Bream	0	10	10	Central	NSW	Estuary	385.2914987	2019/20
L3166_1	L3166	Y	Bream	6	5	11	South	NSW	Estuary	68.41732911	2019/20
L1606_1	L1606	Y	Bream	0	1.5	1.5	North	VIC	Estuary	361.7501631	2019/20
L1646_1	L1646	Y	Bream	0	2.5	2.5	South	VIC	Estuary	377.8606468	2019/20
L1665_1	L1665	Y	Bream	1	1.33	2.33	South	VIC	Estuary	358.6534726	2019/20
L2698_1	L2698	Y	Bream	11.75	30.75	42.5	North	VIC	Estuary	358.6534726	2019/20
