# Supplementary material for: Exploring spatio-temporal changes in coastal recreational fisheries and potential links to extreme weather events
Source: PLoS One. 2024 Jun 7;19(6):e0305106. doi: 10.1371/journal.pone.0305106 (PMC11161121; doi:10.1371/journal.pone.0305106)
Supplement: S1 Data — (ZIP) [file pone.0305106.s001.zip › Supporting Information/Bream_AllYears_Ocean.csv]

PersonID	HouseholdID	FishedState	AppendixName	NKept	NReleased	NTotal	BioRegionGroup	State	Waterbody	CalibratedP2_weight	Year
L25052_1	L25052	Y	Bream	2	7	9	North	NSW	Ocean	1238.936934	2013/14
L25063_1	L25063	Y	Bream	0	1	1	Central	NSW	Ocean	1216.740129	2013/14
L25078_1	L25078	Y	Bream	0.5	0	0.5	Central	NSW	Ocean	451.2255729	2013/14
L25089_1	L25089	Y	Bream	0	0.5	0.5	North	NSW	Ocean	495.4258132	2013/14
L25115_1	L25115	Y	Bream	1	0	1	Central	NSW	Ocean	1187.56335	2013/14
L25116_1	L25116	Y	Bream	21	22	43	North	NSW	Ocean	492.8041705	2013/14
L25123_1	L25123	Y	Bream	0	5	5	South	NSW	Ocean	462.4873434	2013/14
L25138_1	L25138	Y	Bream	3	0	3	South	NSW	Ocean	451.2255729	2013/14
L25162_1	L25162	Y	Bream	0	0.67	0.67	North	NSW	Ocean	1157.057901	2013/14
L25168_1	L25168	Y	Bream	0.67	0	0.67	Central	NSW	Ocean	495.4258132	2013/14
L25186_1	L25186	Y	Bream	15	6	21	North	NSW	Ocean	170.5089454	2013/14
L25187_1	L25187	Y	Bream	2	0	2	Central	NSW	Ocean	112.6075069	2013/14
L25189_1	L25189	Y	Bream	0	2	2	Central	NSW	Ocean	112.6075069	2013/14
L25202_1	L25202	Y	Bream	0	3	3	North	NSW	Ocean	91.55964619	2013/14
L25209_1	L25209	Y	Bream	0	3	3	North	NSW	Ocean	112.6075069	2013/14
L25215_1	L25215	Y	Bream	13	2	15	Central	NSW	Ocean	147.1424097	2013/14
L25219_1	L25219	Y	Bream	0	1	1	North	NSW	Ocean	199.2270621	2013/14
L25231_1	L25231	Y	Bream	0	33.5	33.5	North	NSW	Ocean	112.6075069	2013/14
L25234_1	L25234	Y	Bream	7	0	7	Central	NSW	Ocean	112.6075069	2013/14
L25249_1	L25249	Y	Bream	0	2.5	2.5	North	NSW	Ocean	112.6075069	2013/14
L25256_1	L25256	Y	Bream	1	0	1	South	NSW	Ocean	228.2509648	2013/14
L25270_1	L25270	Y	Bream	0	2.5	2.5	Central	NSW	Ocean	232.4050262	2013/14
L25313_1	L25313	Y	Bream	0.33	0	0.33	Central	NSW	Ocean	351.3436837	2013/14
L25322_1	L25322	Y	Bream	10	3	13	South	NSW	Ocean	232.4050262	2013/14
L25323_1	L25323	Y	Bream	1	0	1	Central	NSW	Ocean	232.4050262	2013/14
L25323_1	L25323	Y	Bream	7	5	12	South	NSW	Ocean	232.4050262	2013/14
L25326_1	L25326	Y	Bream	4	0	4	South	NSW	Ocean	222.7906234	2013/14
L25336_1	L25336	Y	Bream	1	1	2	North	NSW	Ocean	245.6790334	2013/14
L25339_1	L25339	Y	Bream	10	4	14	North	NSW	Ocean	466.5431757	2013/14
L25349_1	L25349	Y	Bream	0	1	1	North	NSW	Ocean	239.2749428	2013/14
L25356_1	L25356	Y	Bream	3	4	7	North	NSW	Ocean	471.5485403	2013/14
L25367_1	L25367	Y	Bream	2	0	2	North	NSW	Ocean	235.4722169	2013/14
L25375_1	L25375	Y	Bream	1	0	1	North	NSW	Ocean	245.6790334	2013/14
L25378_1	L25378	Y	Bream	3	8	11	North	NSW	Ocean	471.5485403	2013/14
L25380_2	L25380	Y	Bream	0	2	2	North	NSW	Ocean	245.6790334	2013/14
L25383_1	L25383	Y	Bream	0	2	2	North	NSW	Ocean	235.4722169	2013/14
L25386_1	L25386	Y	Bream	2	0	2	North	NSW	Ocean	466.5431757	2013/14
L25388_1	L25388	Y	Bream	5	2	7	North	NSW	Ocean	242.9120404	2013/14
L25396_1	L25396	Y	Bream	1	0	1	North	NSW	Ocean	245.6790334	2013/14
L25397_1	L25397	Y	Bream	0	4	4	North	NSW	Ocean	245.6790334	2013/14
L25399_1	L25399	Y	Bream	0	1	1	North	NSW	Ocean	239.2749428	2013/14
L25400_1	L25400	Y	Bream	1	0	1	North	NSW	Ocean	239.2749428	2013/14
L25420_1	L25420	Y	Bream	2	0	2	North	NSW	Ocean	31.63000107	2013/14
L25426_1	L25426	Y	Bream	0	7	7	North	NSW	Ocean	61.70384167	2013/14
L25433_1	L25433	Y	Bream	9	20	29	North	NSW	Ocean	49.44436591	2013/14
L25436_1	L25436	Y	Bream	6	0	6	North	NSW	Ocean	124.8855164	2013/14
L25449_1	L25449	Y	Bream	39	16	55	North	NSW	Ocean	49.44436591	2013/14
L25457_1	L25457	Y	Bream	2	0	2	North	NSW	Ocean	31.63000107	2013/14
L25465_1	L25465	Y	Bream	0	1	1	North	NSW	Ocean	49.44436591	2013/14
L25467_1	L25467	Y	Bream	4	2.5	6.5	North	NSW	Ocean	49.44436591	2013/14
L25477_1	L25477	Y	Bream	0	2	2	Central	NSW	Ocean	63.18159455	2013/14
L25477_1	L25477	Y	Bream	7	15	22	North	NSW	Ocean	63.18159455	2013/14
L25509_1	L25509	Y	Bream	0	7	7	Central	NSW	Ocean	137.3346927	2013/14
L25624_1	L25624	Y	Bream	0	1	1	North	NSW	Ocean	217.3982943	2013/14
L25664_1	L25664	Y	Bream	0	1.5	1.5	North	NSW	Ocean	118.9739088	2013/14
L25668_1	L25668	Y	Bream	1	0	1	South	NSW	Ocean	237.2435117	2013/14
L25687_1	L25687	Y	Bream	2	0	2	South	NSW	Ocean	126.7747021	2013/14
L25736_1	L25736	Y	Bream	0	5	5	North	NSW	Ocean	313.7268404	2013/14
L25811_1	L25811	Y	Bream	2	2	4	South	ACT	Ocean	346.5547004	2013/14
L25831_1	L25831	Y	Bream	2	6	8	South	ACT	Ocean	343.3043657	2013/14
L25878_1	L25878	Y	Bream	2	0	2	Central	NSW	Ocean	462.4873434	2013/14
L25916_1	L25916	Y	Bream	2	0	2	Central	NSW	Ocean	462.4873434	2013/14
L25926_1	L25926	Y	Bream	2	0	2	Central	NSW	Ocean	471.0549554	2013/14
L25935_1	L25935	Y	Bream	1	0	1	Central	NSW	Ocean	471.0549554	2013/14
L25943_1	L25943	Y	Bream	0	1	1	Central	NSW	Ocean	451.2255729	2013/14
L25979_1	L25979	Y	Bream	5	3	8	Central	NSW	Ocean	471.0549554	2013/14
L25994_1	L25994	Y	Bream	1	0.5	1.5	Central	NSW	Ocean	495.4258132	2013/14
L26012_1	L26012	Y	Bream	1	1	2	South	NSW	Ocean	471.0549554	2013/14
L26021_1	L26021	Y	Bream	16.33	5	21.33	Central	NSW	Ocean	439.450957	2013/14
L26048_1	L26048	Y	Bream	0	1	1	Central	NSW	Ocean	106.9015864	2013/14
L26064_1	L26064	Y	Bream	3	0	3	North	NSW	Ocean	99.40139053	2013/14
L26072_1	L26072	Y	Bream	0	1	1	Central	NSW	Ocean	106.9015864	2013/14
L26073_1	L26073	Y	Bream	0	6	6	North	NSW	Ocean	128.8381881	2013/14
L26080_1	L26080	Y	Bream	4	0	4	North	NSW	Ocean	91.55964619	2013/14
L26083_1	L26083	Y	Bream	2	0	2	North	NSW	Ocean	112.6075069	2013/14
L26088_1	L26088	Y	Bream	6	8	14	North	NSW	Ocean	112.6075069	2013/14
L26123_1	L26123	Y	Bream	1	0	1	South	NSW	Ocean	217.0816257	2013/14
L26124_1	L26124	Y	Bream	2	0	2	Central	NSW	Ocean	287.7488948	2013/14
L26130_1	L26130	Y	Bream	1	0	1	Central	NSW	Ocean	232.4050262	2013/14
L26149_1	L26149	Y	Bream	2	0	2	South	NSW	Ocean	232.4050262	2013/14
L26159_1	L26159	Y	Bream	3	2	5	South	NSW	Ocean	287.7488948	2013/14
L26170_1	L26170	Y	Bream	2	0	2	South	NSW	Ocean	232.4050262	2013/14
L26172_1	L26172	Y	Bream	1	0	1	South	NSW	Ocean	228.2509648	2013/14
L26173_1	L26173	Y	Bream	0	1	1	Central	NSW	Ocean	334.9931541	2013/14
L26174_1	L26174	Y	Bream	4	1	5	South	NSW	Ocean	217.0816257	2013/14
L26176_1	L26176	Y	Bream	0	1	1	South	NSW	Ocean	232.4050262	2013/14
L26204_1	L26204	Y	Bream	4	0	4	North	NSW	Ocean	242.9120404	2013/14
L26209_1	L26209	Y	Bream	0	1	1	North	NSW	Ocean	453.0848736	2013/14
L26213_1	L26213	Y	Bream	0	16	16	North	NSW	Ocean	239.2749428	2013/14
L26223_1	L26223	Y	Bream	12	18	30	North	NSW	Ocean	245.6790334	2013/14
L26224_1	L26224	Y	Bream	0	2	2	North	NSW	Ocean	239.2749428	2013/14
L26239_1	L26239	Y	Bream	0	7	7	North	NSW	Ocean	242.9120404	2013/14
L26240_1	L26240	Y	Bream	4	1	5	North	NSW	Ocean	245.6790334	2013/14
L26260_1	L26260	Y	Bream	6	0	6	North	NSW	Ocean	31.63000107	2013/14
L26283_2	L26283	Y	Bream	0	2.5	2.5	North	NSW	Ocean	49.44436591	2013/14
L26288_1	L26288	Y	Bream	0	1.5	1.5	North	NSW	Ocean	31.63000107	2013/14
L26290_1	L26290	Y	Bream	0	2	2	South	NSW	Ocean	69.93269894	2013/14
L26293_1	L26293	Y	Bream	4.5	5	9.5	North	NSW	Ocean	49.44436591	2013/14
L26294_1	L26294	Y	Bream	13.5	12	25.5	North	NSW	Ocean	49.44436591	2013/14
L26313_1	L26313	Y	Bream	0	5	5	North	NSW	Ocean	85.48404567	2013/14
L26316_1	L26316	Y	Bream	0	1	1	North	NSW	Ocean	49.44436591	2013/14
L26364_2	L26364	Y	Bream	1.33	1	2.33	South	NSW	Ocean	137.3346927	2013/14
L26451_1	L26451	Y	Bream	0	1	1	South	NSW	Ocean	123.4042406	2013/14
L26465_1	L26465	Y	Bream	0	3	3	South	NSW	Ocean	126.7747021	2013/14
L26469_1	L26469	Y	Bream	0.5	0	0.5	South	NSW	Ocean	123.4042406	2013/14
L26492_1	L26492	Y	Bream	6	0	6	North	NSW	Ocean	237.2435117	2013/14
L26492_1	L26492	Y	Bream	12	0	12	South	NSW	Ocean	237.2435117	2013/14
L26493_1	L26493	Y	Bream	1	4	5	South	NSW	Ocean	126.7747021	2013/14
L26496_1	L26496	Y	Bream	0	2	2	South	NSW	Ocean	126.7747021	2013/14
L26498_1	L26498	Y	Bream	9.5	10	19.5	South	NSW	Ocean	126.7747021	2013/14
L26588_1	L26588	Y	Bream	0	2	2	South	ACT	Ocean	356.0612919	2013/14
L26598_1	L26598	Y	Bream	0	0.5	0.5	South	ACT	Ocean	339.9060152	2013/14
L26604_1	L26604	Y	Bream	4	0	4	South	ACT	Ocean	343.3043657	2013/14
L26613_1	L26613	Y	Bream	1	1	2	South	ACT	Ocean	346.5547004	2013/14
L28049_1	L28049	Y	Bream	3	4	7	South	VIC	Ocean	68.39560614	2013/14
L28321_1	L28321	Y	Bream	0.33	0.33	0.66	South	VIC	Ocean	61.29201779	2013/14
L2231_1	L2231	Y	Bream	0	0.5	0.5	South	ACT	Ocean	489.3228705	2017/18
L2263_1	L2263	Y	Bream	0	1	1	South	ACT	Ocean	352.7499496	2017/18
L2275_1	L2275	Y	Bream	3	7.5	10.5	South	ACT	Ocean	489.3228705	2017/18
L2306_2	L2306	Y	Bream	3.5	0	3.5	South	ACT	Ocean	352.7499496	2017/18
L2308_1	L2308	Y	Bream	0	1	1	South	ACT	Ocean	361.9281585	2017/18
L2318_1	L2318	Y	Bream	0	1	1	North	ACT	Ocean	361.9281585	2017/18
L2858_1	L2858	Y	Bream	2	0	2	South	ACT	Ocean	352.7499496	2017/18
L2868_1	L2868	Y	Bream	0	1	1	South	ACT	Ocean	499.3703743	2017/18
L1023_1	L1023	Y	Bream	0	13	13	Central	NSW	Ocean	397.5418635	2017/18
L1024_1	L1024	Y	Bream	2.25	8.75	11	Central	NSW	Ocean	406.4148116	2017/18
L1056_1	L1056	Y	Bream	2	0	2	Central	NSW	Ocean	1073.672302	2017/18
L1058_5	L1058	Y	Bream	0.33	0	0.33	Central	NSW	Ocean	1073.672302	2017/18
L1094_1	L1094	Y	Bream	0	2	2	Central	NSW	Ocean	1073.672302	2017/18
L1104_1	L1104	Y	Bream	12	18	30	Central	NSW	Ocean	397.5418635	2017/18
L1162_1	L1162	Y	Bream	0	0.5	0.5	North	NSW	Ocean	406.4148116	2017/18
L1163_1	L1163	Y	Bream	0	0.5	0.5	North	NSW	Ocean	415.7581129	2017/18
L1204_1	L1204	Y	Bream	0	1	1	North	NSW	Ocean	1098.128284	2017/18
L1207_2	L1207	Y	Bream	0	5.5	5.5	Central	NSW	Ocean	1143.345292	2017/18
L1209_1	L1209	Y	Bream	0	2	2	Central	NSW	Ocean	433.0330744	2017/18
L1215_1	L1215	Y	Bream	1	0	1	North	NSW	Ocean	1143.345292	2017/18
L1243_1	L1243	Y	Bream	0	2	2	Central	NSW	Ocean	1199.37878	2017/18
L1245_1	L1245	Y	Bream	0	0.33	0.33	North	NSW	Ocean	415.7581129	2017/18
L1263_1	L1263	Y	Bream	1	0	1	Central	NSW	Ocean	1073.672302	2017/18
L1264_1	L1264	Y	Bream	0.5	8	8.5	North	NSW	Ocean	397.5418635	2017/18
L1283_1	L1283	Y	Bream	0	1	1	North	NSW	Ocean	406.4148116	2017/18
L1298_1	L1298	Y	Bream	0	3	3	North	NSW	Ocean	220.5427594	2017/18
L1317_1	L1317	Y	Bream	0	1	1	Central	NSW	Ocean	188.9357894	2017/18
L1323_1	L1323	Y	Bream	7.33	0	7.33	North	NSW	Ocean	272.7286642	2017/18
L1327_1	L1327	Y	Bream	6	1	7	North	NSW	Ocean	272.7286642	2017/18
L1327_1	L1327	Y	Bream	4.5	0	4.5	South	NSW	Ocean	272.7286642	2017/18
L1333_1	L1333	Y	Bream	0	7	7	North	NSW	Ocean	183.0962595	2017/18
L1343_1	L1343	Y	Bream	0.33	0	0.33	Central	NSW	Ocean	183.0962595	2017/18
L1343_1	L1343	Y	Bream	12.33	7.33	19.67	North	NSW	Ocean	183.0962595	2017/18
L1394_2	L1394	Y	Bream	6.5	0.5	7	North	NSW	Ocean	183.0962595	2017/18
L1413_1	L1413	Y	Bream	0	1	1	North	NSW	Ocean	183.0962595	2017/18
L1417_1	L1417	Y	Bream	12	10	22	North	NSW	Ocean	327.9310151	2017/18
L1431_1	L1431	Y	Bream	1	0	1	Central	NSW	Ocean	195.0848716	2017/18
L1450_2	L1450	Y	Bream	0	2	2	South	NSW	Ocean	189.1212007	2017/18
L1464_1	L1464	Y	Bream	0	10	10	Central	NSW	Ocean	229.5139127	2017/18
L1466_1	L1466	Y	Bream	0	1	1	Central	NSW	Ocean	180.6380501	2017/18
L1468_1	L1468	Y	Bream	0.5	0	0.5	South	NSW	Ocean	180.6380501	2017/18
L1487_2	L1487	Y	Bream	1.5	0	1.5	Central	NSW	Ocean	180.6380501	2017/18
L1490_1	L1490	Y	Bream	11	11.67	22.67	Central	NSW	Ocean	180.6380501	2017/18
L1565_1	L1565	Y	Bream	0	4.5	4.5	North	NSW	Ocean	85.50826868	2017/18
L1569_1	L1569	Y	Bream	2	0	2	North	NSW	Ocean	70.71717137	2017/18
L1575_2	L1575	Y	Bream	1	0	1	North	NSW	Ocean	91.3795557	2017/18
L1579_1	L1579	Y	Bream	0	1	1	North	NSW	Ocean	95.27862207	2017/18
L1582_1	L1582	Y	Bream	0	12	12	North	NSW	Ocean	75.20554281	2017/18
L1583_1	L1583	Y	Bream	0	2	2	North	NSW	Ocean	67.23395172	2017/18
L1586_1	L1586	Y	Bream	4	3	7	North	NSW	Ocean	74.3850358	2017/18
L1592_1	L1592	Y	Bream	1.5	0	1.5	North	NSW	Ocean	95.27862207	2017/18
L1600_1	L1600	Y	Bream	1	1.6	2.6	North	NSW	Ocean	81.1666021	2017/18
L1609_1	L1609	Y	Bream	3	1	4	North	NSW	Ocean	75.20554281	2017/18
L1617_1	L1617	Y	Bream	23.5	2.5	26	North	NSW	Ocean	70.71717137	2017/18
L1618_1	L1618	Y	Bream	0	1	1	North	NSW	Ocean	85.50826868	2017/18
L1626_1	L1626	Y	Bream	4	0	4	North	NSW	Ocean	74.3850358	2017/18
L1628_1	L1628	Y	Bream	0.25	0.4	0.65	North	NSW	Ocean	75.20554281	2017/18
L1638_1	L1638	Y	Bream	0	1.5	1.5	North	NSW	Ocean	75.20554281	2017/18
L1671_1	L1671	Y	Bream	0	3.33	3.33	North	NSW	Ocean	104.6850099	2017/18
L1673_2	L1673	Y	Bream	0.5	0	0.5	North	NSW	Ocean	212.1946919	2017/18
L1687_2	L1687	Y	Bream	0.5	0.5	1	North	NSW	Ocean	99.91606362	2017/18
L1692_1	L1692	Y	Bream	0	2.5	2.5	North	NSW	Ocean	212.1946919	2017/18
L1701_1	L1701	Y	Bream	4	3	7	North	NSW	Ocean	118.9915362	2017/18
L1737_2	L1737	Y	Bream	16	10.5	26.5	North	NSW	Ocean	219.7432775	2017/18
L1743_1	L1743	Y	Bream	0	1	1	North	NSW	Ocean	212.1946919	2017/18
L1750_1	L1750	Y	Bream	0.33	0	0.33	North	NSW	Ocean	242.3885396	2017/18
L1757_1	L1757	Y	Bream	0	18	18	North	NSW	Ocean	212.1946919	2017/18
L1766_1	L1766	Y	Bream	0	1	1	North	NSW	Ocean	212.1946919	2017/18
L1784_1	L1784	Y	Bream	0	3	3	North	NSW	Ocean	130.4973518	2017/18
L1849_1	L1849	Y	Bream	0	1.33	1.33	North	NSW	Ocean	302.1790849	2017/18
L1912_1	L1912	Y	Bream	0	2	2	North	NSW	Ocean	96.75601653	2017/18
L1925_1	L1925	Y	Bream	4	0	4	North	NSW	Ocean	91.71473417	2017/18
L1958_1	L1958	Y	Bream	0	3	3	North	NSW	Ocean	248.3217709	2017/18
L1995_1	L1995	Y	Bream	0	0.5	0.5	North	NSW	Ocean	96.75601653	2017/18
L1996_1	L1996	Y	Bream	0	6	6	North	NSW	Ocean	248.3217709	2017/18
L2008_2	L2008	Y	Bream	0	1	1	South	NSW	Ocean	81.87824552	2017/18
L2020_1	L2020	Y	Bream	0	2	2	South	NSW	Ocean	81.87824552	2017/18
L2035_1	L2035	Y	Bream	0	3	3	South	NSW	Ocean	142.8106742	2017/18
L2051_1	L2051	Y	Bream	0	30	30	South	NSW	Ocean	172.9666616	2017/18
L2067_1	L2067	Y	Bream	1	0	1	South	NSW	Ocean	81.87824552	2017/18
L2081_1	L2081	Y	Bream	0	2	2	South	NSW	Ocean	81.87824552	2017/18
L2083_1	L2083	Y	Bream	0.5	0	0.5	South	NSW	Ocean	88.40261889	2017/18
L2094_1	L2094	Y	Bream	3	0	3	South	NSW	Ocean	88.40261889	2017/18
L2117_1	L2117	Y	Bream	11	6	17	South	NSW	Ocean	81.87824552	2017/18
L2190_1	L2190	Y	Bream	5	0	5	North	NSW	Ocean	508.5260956	2017/18
L2199_1	L2199	Y	Bream	2	6	8	South	NSW	Ocean	336.7378764	2017/18
L2655_1	L2655	Y	Bream	5	1	6	North	NSW	Ocean	188.9357894	2017/18
L2668_1	L2668	Y	Bream	1	0	1	Central	NSW	Ocean	300.473419	2017/18
L2675_1	L2675	Y	Bream	2	0	2	North	NSW	Ocean	272.7286642	2017/18
L2690_1	L2690	Y	Bream	0	2	2	South	NSW	Ocean	184.7701057	2017/18
L2714_1	L2714	Y	Bream	0	2	2	North	NSW	Ocean	70.71717137	2017/18
L2716_1	L2716	Y	Bream	0	0.67	0.67	North	NSW	Ocean	70.71717137	2017/18
L2722_1	L2722	Y	Bream	1	0	1	North	NSW	Ocean	95.27862207	2017/18
L2734_1	L2734	Y	Bream	0	13	13	North	NSW	Ocean	99.91606362	2017/18
L2749_1	L2749	Y	Bream	2	0	2	North	NSW	Ocean	212.1946919	2017/18
L2752_1	L2752	Y	Bream	0	3	3	North	NSW	Ocean	212.1946919	2017/18
L2788_1	L2788	Y	Bream	0.67	0.33	1	Central	NSW	Ocean	96.75601653	2017/18
L2925_1	L2925	Y	Bream	1	10	11	North	NSW	Ocean	1215.76779	2017/18
L2929_1	L2929	Y	Bream	12	7	19	North	NSW	Ocean	206.4539964	2017/18
L2934_1	L2934	Y	Bream	1	0	1	North	NSW	Ocean	183.0962595	2017/18
L2937_1	L2937	Y	Bream	0	8	8	North	NSW	Ocean	327.9310151	2017/18
L2941_1	L2941	Y	Bream	2	0	2	North	NSW	Ocean	272.7286642	2017/18
L2947_1	L2947	Y	Bream	1	2	3	Central	NSW	Ocean	189.1212007	2017/18
L2957_1	L2957	Y	Bream	1	1	2	North	NSW	Ocean	104.6850099	2017/18
L2959_1	L2959	Y	Bream	1	12	13	Central	NSW	Ocean	99.91606362	2017/18
L2959_1	L2959	Y	Bream	1	25	26	North	NSW	Ocean	99.91606362	2017/18
L2973_1	L2973	Y	Bream	0	1	1	North	NSW	Ocean	212.1946919	2017/18
L2985_3	L2985	Y	Bream	0	1	1	South	NSW	Ocean	94.5898585	2017/18
L3023_1	L3023	Y	Bream	0	2	2	Central	NSW	Ocean	406.4148116	2017/18
L3048_2	L3048	Y	Bream	1	1	2	North	NSW	Ocean	1143.345292	2017/18
L3084_1	L3084	Y	Bream	3	1	4	Central	NSW	Ocean	544.8335489	2017/18
L2556_1	L2556	Y	Bream	0	13	13	South	VIC	Ocean	95.26847485	2017/18
L1323_1	L1323	Y	Bream	4	0	4	South	ACT	Ocean	192.3619304	2019/20
L1370_1	L1370	Y	Bream	0.5	0	0.5	South	ACT	Ocean	192.3619304	2019/20
L1390_1	L1390	Y	Bream	1	0	1	South	ACT	Ocean	192.3619304	2019/20
L1397_1	L1397	Y	Bream	0	2	2	South	ACT	Ocean	192.3619304	2019/20
L1411_1	L1411	Y	Bream	0	2.5	2.5	North	ACT	Ocean	179.2651602	2019/20
L1436_1	L1436	Y	Bream	0	0.5	0.5	South	ACT	Ocean	170.9684516	2019/20
L1438_1	L1438	Y	Bream	1	0	1	South	ACT	Ocean	172.3060944	2019/20
L1449_1	L1449	Y	Bream	2	0	2	South	ACT	Ocean	170.9684516	2019/20
L1003_1	L1003	Y	Bream	1	0	1	Central	NSW	Ocean	689.4450742	2019/20
L1020_1	L1020	Y	Bream	0	1	1	North	NSW	Ocean	689.4450742	2019/20
L1021_1	L1021	Y	Bream	16	8	24	Central	NSW	Ocean	656.1115944	2019/20
L1032_1	L1032	Y	Bream	0	1.5	1.5	North	NSW	Ocean	661.4858087	2019/20
L1058_1	L1058	Y	Bream	1.5	1	2.5	Central	NSW	Ocean	661.4858087	2019/20
L1089_1	L1089	Y	Bream	0	2	2	Central	NSW	Ocean	656.1115944	2019/20
L1092_1	L1092	Y	Bream	0	2	2	North	NSW	Ocean	656.1115944	2019/20
L1151_1	L1151	Y	Bream	1	0	1	North	NSW	Ocean	742.0636418	2019/20
L1153_1	L1153	Y	Bream	4	0	4	North	NSW	Ocean	742.0636418	2019/20
L1156_1	L1156	Y	Bream	1	0	1	South	NSW	Ocean	661.4858087	2019/20
L1170_1	L1170	Y	Bream	1	0	1	Central	NSW	Ocean	689.4450742	2019/20
L1214_3	L1214	Y	Bream	0	44	44	Central	NSW	Ocean	661.4858087	2019/20
L1293_1	L1293	Y	Bream	0	5	5	North	NSW	Ocean	742.0636418	2019/20
L1298_1	L1298	Y	Bream	0	1.25	1.25	South	NSW	Ocean	703.2178556	2019/20
L1740_1	L1740	Y	Bream	0	1	1	North	NSW	Ocean	369.8966515	2019/20
L1783_1	L1783	Y	Bream	22	1	23	North	NSW	Ocean	366.9375177	2019/20
L1791_1	L1791	Y	Bream	9	0	9	North	NSW	Ocean	385.2914987	2019/20
L1796_2	L1796	Y	Bream	0.5	0.5	1	North	NSW	Ocean	369.9604568	2019/20
L1804_1	L1804	Y	Bream	0.17	0	0.17	North	NSW	Ocean	366.9375177	2019/20
L1805_2	L1805	Y	Bream	6.5	3.5	10	North	NSW	Ocean	393.2618683	2019/20
L1816_1	L1816	Y	Bream	1	1.33	2.33	North	NSW	Ocean	369.8966515	2019/20
L1861_1	L1861	Y	Bream	0.5	0	0.5	Central	NSW	Ocean	385.2914987	2019/20
L1908_1	L1908	Y	Bream	0	0.5	0.5	South	NSW	Ocean	311.4809597	2019/20
L1931_1	L1931	Y	Bream	2	2	4	South	NSW	Ocean	310.5325912	2019/20
L1963_1	L1963	Y	Bream	0.5	1	1.5	South	NSW	Ocean	310.5325912	2019/20
L2023_1	L2023	Y	Bream	1	0	1	North	NSW	Ocean	163.9933684	2019/20
L2034_1	L2034	Y	Bream	2	0	2	North	NSW	Ocean	163.9933684	2019/20
L2046_1	L2046	Y	Bream	9	4	13	North	NSW	Ocean	171.2785077	2019/20
L2051_1	L2051	Y	Bream	1	1.5	2.5	North	NSW	Ocean	162.593049	2019/20
L2054_1	L2054	Y	Bream	0	5	5	North	NSW	Ocean	162.593049	2019/20
L2079_1	L2079	Y	Bream	2	1	3	North	NSW	Ocean	163.9933684	2019/20
L2090_1	L2090	Y	Bream	4	5	9	North	NSW	Ocean	163.16693	2019/20
L2099_1	L2099	Y	Bream	0	1	1	North	NSW	Ocean	184.9889393	2019/20
L2122_1	L2122	Y	Bream	2	3	5	North	NSW	Ocean	171.2785077	2019/20
L2125_1	L2125	Y	Bream	0	2	2	North	NSW	Ocean	164.0235622	2019/20
L2142_1	L2142	Y	Bream	0	0.5	0.5	North	NSW	Ocean	274.551573	2019/20
L2145_1	L2145	Y	Bream	0	2.67	2.67	North	NSW	Ocean	243.4748584	2019/20
L2173_1	L2173	Y	Bream	0	1	1	South	NSW	Ocean	255.5268696	2019/20
L2178_1	L2178	Y	Bream	0	1.33	1.33	North	NSW	Ocean	243.4748584	2019/20
L2179_1	L2179	Y	Bream	1	0	1	North	NSW	Ocean	274.551573	2019/20
L2180_1	L2180	Y	Bream	3	2	5	North	NSW	Ocean	274.551573	2019/20
L2185_1	L2185	Y	Bream	0	1	1	North	NSW	Ocean	243.4748584	2019/20
L2189_1	L2189	Y	Bream	4	1.5	5.5	North	NSW	Ocean	245.4179526	2019/20
L2198_1	L2198	Y	Bream	6	4	10	North	NSW	Ocean	243.4748584	2019/20
L2207_1	L2207	Y	Bream	29	34	63	North	NSW	Ocean	243.4748584	2019/20
L2207_1	L2207	Y	Bream	0.5	0	0.5	South	NSW	Ocean	243.4748584	2019/20
L2209_1	L2209	Y	Bream	1	0	1	North	NSW	Ocean	245.4179526	2019/20
L2214_1	L2214	Y	Bream	2	1	3	North	NSW	Ocean	255.5268696	2019/20
L2228_1	L2228	Y	Bream	1	0	1	North	NSW	Ocean	255.5268696	2019/20
L2242_1	L2242	Y	Bream	2	3	5	North	NSW	Ocean	274.551573	2019/20
L2246_1	L2246	Y	Bream	0	3	3	North	NSW	Ocean	245.4179526	2019/20
L2259_1	L2259	Y	Bream	3.5	1.5	5	North	NSW	Ocean	243.4748584	2019/20
L2272_1	L2272	Y	Bream	0.5	3	3.5	North	NSW	Ocean	255.5268696	2019/20
L2288_1	L2288	Y	Bream	3	3	6	North	NSW	Ocean	245.4179526	2019/20
L2297_1	L2297	Y	Bream	0	6	6	North	NSW	Ocean	243.4748584	2019/20
L2343_2	L2343	Y	Bream	0.25	0.5	0.75	North	NSW	Ocean	253.3393579	2019/20
L2427_1	L2427	Y	Bream	0	0.67	0.67	North	NSW	Ocean	253.3393579	2019/20
L2434_1	L2434	Y	Bream	0	1	1	North	NSW	Ocean	224.3896118	2019/20
L2587_1	L2587	Y	Bream	2	3	5	South	NSW	Ocean	195.5396524	2019/20
L2596_1	L2596	Y	Bream	0	2	2	North	NSW	Ocean	195.5396524	2019/20
L2600_1	L2600	Y	Bream	1	1	2	South	NSW	Ocean	187.1457689	2019/20
L2607_2	L2607	Y	Bream	1.25	0	1.25	South	NSW	Ocean	211.33671	2019/20
L2629_1	L2629	Y	Bream	1	3.67	4.67	North	NSW	Ocean	211.33671	2019/20
L2636_1	L2636	Y	Bream	4	0	4	South	NSW	Ocean	185.5323314	2019/20
L2657_1	L2657	Y	Bream	2.33	4	6.33	South	NSW	Ocean	185.5323314	2019/20
L2678_1	L2678	Y	Bream	0.5	0.5	1	South	NSW	Ocean	187.1457689	2019/20
L2693_1	L2693	Y	Bream	0	1	1	South	NSW	Ocean	185.5323314	2019/20
L2707_1	L2707	Y	Bream	3	0	3	North	NSW	Ocean	212.3158037	2019/20
L2866_1	L2866	Y	Bream	0	1	1	Central	NSW	Ocean	656.1115944	2019/20
L2869_1	L2869	Y	Bream	0	2	2	Central	NSW	Ocean	656.1115944	2019/20
L2869_1	L2869	Y	Bream	2	0	2	South	NSW	Ocean	656.1115944	2019/20
L2870_1	L2870	Y	Bream	1	0	1	North	NSW	Ocean	742.0636418	2019/20
L2875_1	L2875	Y	Bream	0	7	7	South	NSW	Ocean	661.4858087	2019/20
L2953_1	L2953	Y	Bream	10	12	22	North	NSW	Ocean	366.9375177	2019/20
L2969_1	L2969	Y	Bream	0	3.5	3.5	Central	NSW	Ocean	369.8966515	2019/20
L2969_1	L2969	Y	Bream	3	6	9	North	NSW	Ocean	369.8966515	2019/20
L3015_1	L3015	Y	Bream	5	4	9	North	NSW	Ocean	274.551573	2019/20
L3067_1	L3067	Y	Bream	0	0.5	0.5	South	NSW	Ocean	211.33671	2019/20
L3101_1	L3101	Y	Bream	1	0	1	North	NSW	Ocean	171.2785077	2019/20
L3102_1	L3102	Y	Bream	4	0	4	Central	NSW	Ocean	201.2975309	2019/20
L3102_1	L3102	Y	Bream	34	3	37	North	NSW	Ocean	201.2975309	2019/20
L3134_1	L3134	Y	Bream	1	0	1	North	NSW	Ocean	689.4450742	2019/20
L3148_1	L3148	Y	Bream	0	5.5	5.5	Central	NSW	Ocean	312.8466927	2019/20
L3162_1	L3162	Y	Bream	0	16	16	Central	NSW	Ocean	385.2914987	2019/20
L3166_1	L3166	Y	Bream	0	7	7	South	NSW	Ocean	68.41732911	2019/20
L3169_1	L3169	Y	Bream	0	3	3	North	NSW	Ocean	656.1115944	2019/20
L2698_1	L2698	Y	Bream	1.25	11.5	12.75	North	VIC	Ocean	358.6534726	2019/20
