# Supplementary material for: Exploring spatio-temporal changes in coastal recreational fisheries and potential links to extreme weather events
Source: PLoS One. 2024 Jun 7;19(6):e0305106. doi: 10.1371/journal.pone.0305106 (PMC11161121; doi:10.1371/journal.pone.0305106)
Supplement: S1 Data — (ZIP) [file pone.0305106.s001.zip › Supporting Information/Effort and CPUE_AllYears_Est.csv]

PersonID	HouseholdID	BioRegionGroup	Waterbody	MatchingVariable	All2_DaysFishedState	DaysFishedState	NTotal	Person_CPUE	Weight	Year
L25000_1	L25000	South	Estuary	L25000_1_South_Estuary	1	1	0	0	1238.936934	2013/14
L25001_1	L25001	Central	Estuary	L25001_1_Central_Estuary	2	2	0	0	1302.076484	2013/14
L25001_1	L25001	North	Estuary	L25001_1_North_Estuary	2	2	0	0	1302.076484	2013/14
L25001_1	L25001	South	Estuary	L25001_1_South_Estuary	2	2	0	0	1302.076484	2013/14
L25002_1	L25002	Central	Estuary	L25002_1_Central_Estuary	2	2	3	1.5	1216.740129	2013/14
L25002_1	L25002	North	Estuary	L25002_1_North_Estuary	2	2	0	0	1216.740129	2013/14
L25002_1	L25002	South	Estuary	L25002_1_South_Estuary	2	2	0	0	1216.740129	2013/14
L25003_1	L25003	Central	Estuary	L25003_1_Central_Estuary	5	5	11	2.199999999	1238.936934	2013/14
L25003_1	L25003	North	Estuary	L25003_1_North_Estuary	5	5	0	0	1238.936934	2013/14
L25003_1	L25003	South	Estuary	L25003_1_South_Estuary	5	5	0	0	1238.936934	2013/14
L25004_1	L25004	Central	Estuary	L25004_1_Central_Estuary	1	1	0	0	1187.56335	2013/14
L25004_1	L25004	North	Estuary	L25004_1_North_Estuary	1	1	2	2	1187.56335	2013/14
L25004_1	L25004	South	Estuary	L25004_1_South_Estuary	1	1	0	0	1187.56335	2013/14
L25008_1	L25008	Central	Estuary	L25008_1_Central_Estuary	4	2	0	0	495.4258132	2013/14
L25008_1	L25008	North	Estuary	L25008_1_North_Estuary	4	2	0	0	495.4258132	2013/14
L25008_1	L25008	South	Estuary	L25008_1_South_Estuary	4	2	0	0	495.4258132	2013/14
L25017_1	L25017	Central	Estuary	L25017_1_Central_Estuary	5	5	7	1.4	1238.936934	2013/14
L25017_1	L25017	North	Estuary	L25017_1_North_Estuary	3	3	0	0	1238.936934	2013/14
L25017_1	L25017	South	Estuary	L25017_1_South_Estuary	7	7	16	2.285714285	1238.936934	2013/14
L25019_1	L25019	Central	Estuary	L25019_1_Central_Estuary	1	1	0	0	1216.740129	2013/14
L25021_1	L25021	Central	Estuary	L25021_1_Central_Estuary	2	1	5.5	5.5	1238.936934	2013/14
L25021_1	L25021	North	Estuary	L25021_1_North_Estuary	2	1	0	0	1238.936934	2013/14
L25021_1	L25021	South	Estuary	L25021_1_South_Estuary	2	1	0	0	1238.936934	2013/14
L25026_1	L25026	Central	Estuary	L25026_1_Central_Estuary	7	7	0	0	1390.515899	2013/14
L25026_1	L25026	North	Estuary	L25026_1_North_Estuary	3	3	0	0	1390.515899	2013/14
L25026_1	L25026	South	Estuary	L25026_1_South_Estuary	3	3	0	0	1390.515899	2013/14
L25028_1	L25028	Central	Estuary	L25028_1_Central_Estuary	5	2.5	6	2.4	1238.936934	2013/14
L25028_1	L25028	North	Estuary	L25028_1_North_Estuary	1	0.5	0	0	1238.936934	2013/14
L25028_1	L25028	South	Estuary	L25028_1_South_Estuary	1	0.5	0	0	1238.936934	2013/14
L25029_1	L25029	Central	Estuary	L25029_1_Central_Estuary	13	13	20	1.538461538	1216.740129	2013/14
L25029_1	L25029	North	Estuary	L25029_1_North_Estuary	11	11	9.999999999	0.909090909	1216.740129	2013/14
L25029_1	L25029	South	Estuary	L25029_1_South_Estuary	8	8	0	0	1216.740129	2013/14
L25047_1	L25047	Central	Estuary	L25047_1_Central_Estuary	5	5	0	0	1216.740129	2013/14
L25047_1	L25047	North	Estuary	L25047_1_North_Estuary	5	5	36	7.199999999	1216.740129	2013/14
L25047_1	L25047	South	Estuary	L25047_1_South_Estuary	6	6	0	0	1216.740129	2013/14
L25050_2	L25050	Central	Estuary	L25050_2_Central_Estuary	10	5	0	0	451.225573	2013/14
L25050_2	L25050	North	Estuary	L25050_2_North_Estuary	10	5	0	0	451.225573	2013/14
L25050_2	L25050	South	Estuary	L25050_2_South_Estuary	22	11	11.5	1.045454545	451.2255729	2013/14
L25052_1	L25052	North	Estuary	L25052_1_North_Estuary	4	4	0	0	1238.936934	2013/14
L25063_1	L25063	Central	Estuary	L25063_1_Central_Estuary	9	9	0	0	1216.740129	2013/14
L25063_1	L25063	North	Estuary	L25063_1_North_Estuary	8	8	0	0	1216.740129	2013/14
L25063_1	L25063	South	Estuary	L25063_1_South_Estuary	8	8	39	4.875	1216.740129	2013/14
L25064_1	L25064	Central	Estuary	L25064_1_Central_Estuary	2	2	0	0	1302.076484	2013/14
L25064_1	L25064	North	Estuary	L25064_1_North_Estuary	2	2	0	0	1302.076484	2013/14
L25064_1	L25064	South	Estuary	L25064_1_South_Estuary	2	2	0.5	0.25	1302.076484	2013/14
L25068_1	L25068	Central	Estuary	L25068_1_Central_Estuary	12	6	5.499999999	0.916666667	495.4258133	2013/14
L25068_1	L25068	North	Estuary	L25068_1_North_Estuary	11	5.5	0	0	495.4258133	2013/14
L25068_1	L25068	South	Estuary	L25068_1_South_Estuary	21	10.5	3.499999999	0.333333333	495.4258132	2013/14
L25071_1	L25071	Central	Estuary	L25071_1_Central_Estuary	12	6	9.000000003	1.500000001	1238.936934	2013/14
L25071_1	L25071	North	Estuary	L25071_1_North_Estuary	6	3	0	0	1238.936934	2013/14
L25071_1	L25071	South	Estuary	L25071_1_South_Estuary	5	2.5	0	0	1238.936934	2013/14
L25073_1	L25073	Central	Estuary	L25073_1_Central_Estuary	7	7	22.5	3.214285714	1216.740129	2013/14
L25073_1	L25073	North	Estuary	L25073_1_North_Estuary	7	7	0	0	1216.740129	2013/14
L25073_1	L25073	South	Estuary	L25073_1_South_Estuary	7	7	0	0	1216.740129	2013/14
L25077_1	L25077	Central	Estuary	L25077_1_Central_Estuary	10	10	79	7.9	1157.057901	2013/14
L25077_1	L25077	North	Estuary	L25077_1_North_Estuary	10	10	0	0	1157.057901	2013/14
L25077_1	L25077	South	Estuary	L25077_1_South_Estuary	10	10	0	0	1157.057901	2013/14
L25078_1	L25078	Central	Estuary	L25078_1_Central_Estuary	15	15	12.33333333	0.822222222	451.2255729	2013/14
L25078_1	L25078	North	Estuary	L25078_1_North_Estuary	11	11	10	0.909090909	451.2255729	2013/14
L25078_1	L25078	South	Estuary	L25078_1_South_Estuary	7	7	0	0	451.2255729	2013/14
L25079_1	L25079	Central	Estuary	L25079_1_Central_Estuary	4	4	22	5.5	1157.057901	2013/14
L25079_1	L25079	North	Estuary	L25079_1_North_Estuary	4	4	0	0	1157.057901	2013/14
L25079_1	L25079	South	Estuary	L25079_1_South_Estuary	4	4	0	0	1157.057901	2013/14
L25080_1	L25080	North	Estuary	L25080_1_North_Estuary	2	2	0	0	1390.515899	2013/14
L25081_1	L25081	Central	Estuary	L25081_1_Central_Estuary	1	1	2	2	495.4258132	2013/14
L25081_1	L25081	North	Estuary	L25081_1_North_Estuary	1	1	0	0	495.4258132	2013/14
L25081_1	L25081	South	Estuary	L25081_1_South_Estuary	1	1	0	0	495.4258132	2013/14
L25085_1	L25085	Central	Estuary	L25085_1_Central_Estuary	21	21	31.50000001	1.500000001	471.0549554	2013/14
L25085_1	L25085	North	Estuary	L25085_1_North_Estuary	15	15	4.000000001	0.266666667	471.0549554	2013/14
L25085_1	L25085	South	Estuary	L25085_1_South_Estuary	11	11	0	0	471.0549554	2013/14
L25087_1	L25087	Central	Estuary	L25087_1_Central_Estuary	8	8	5.999999999	0.75	471.0549554	2013/14
L25087_1	L25087	North	Estuary	L25087_1_North_Estuary	8	8	0	0	471.0549554	2013/14
L25087_1	L25087	South	Estuary	L25087_1_South_Estuary	8	8	0	0	471.0549554	2013/14
L25089_1	L25089	Central	Estuary	L25089_1_Central_Estuary	19	9.5	2.5	0.263157895	495.4258133	2013/14
L25089_1	L25089	North	Estuary	L25089_1_North_Estuary	18	9	13	1.444444444	495.4258132	2013/14
L25089_1	L25089	South	Estuary	L25089_1_South_Estuary	18	9	0	0	495.4258132	2013/14
L25091_1	L25091	Central	Estuary	L25091_1_Central_Estuary	2	1	0	0	1302.076484	2013/14
L25091_1	L25091	North	Estuary	L25091_1_North_Estuary	2	1	0	0	1302.076484	2013/14
L25091_1	L25091	South	Estuary	L25091_1_South_Estuary	2	1	0	0	1302.076484	2013/14
L25093_1	L25093	Central	Estuary	L25093_1_Central_Estuary	1	1	2.5	2.5	1390.515899	2013/14
L25093_1	L25093	North	Estuary	L25093_1_North_Estuary	1	1	0	0	1390.515899	2013/14
L25093_1	L25093	South	Estuary	L25093_1_South_Estuary	1	1	0	0	1390.515899	2013/14
L25095_1	L25095	Central	Estuary	L25095_1_Central_Estuary	34	17	129	7.588235294	1238.936934	2013/14
L25095_1	L25095	North	Estuary	L25095_1_North_Estuary	34	17	0	0	1238.936934	2013/14
L25095_1	L25095	South	Estuary	L25095_1_South_Estuary	34	17	0	0	1238.936934	2013/14
L25096_1	L25096	Central	Estuary	L25096_1_Central_Estuary	17	17	0	0	1238.936934	2013/14
L25096_1	L25096	North	Estuary	L25096_1_North_Estuary	19	19	0	0	1238.936934	2013/14
L25096_1	L25096	South	Estuary	L25096_1_South_Estuary	13	13	94.00000001	7.230769232	1238.936934	2013/14
L25097_1	L25097	Central	Estuary	L25097_1_Central_Estuary	2	2	3	1.5	462.4873434	2013/14
L25097_1	L25097	North	Estuary	L25097_1_North_Estuary	2	2	0	0	462.4873434	2013/14
L25097_1	L25097	South	Estuary	L25097_1_South_Estuary	2	2	0	0	462.4873434	2013/14
L25099_1	L25099	Central	Estuary	L25099_1_Central_Estuary	4	4	6.999999999	1.75	471.0549555	2013/14
L25099_1	L25099	North	Estuary	L25099_1_North_Estuary	4	4	0	0	471.0549555	2013/14
L25099_1	L25099	South	Estuary	L25099_1_South_Estuary	4	4	0	0	471.0549555	2013/14
L25100_1	L25100	Central	Estuary	L25100_1_Central_Estuary	4	2	1.833333333	0.916666666	471.0549554	2013/14
L25100_1	L25100	North	Estuary	L25100_1_North_Estuary	1	0.5	0	0	471.0549554	2013/14
L25100_1	L25100	South	Estuary	L25100_1_South_Estuary	1	0.5	0	0	471.0549554	2013/14
L25101_1	L25101	Central	Estuary	L25101_1_Central_Estuary	4	4	0	0	462.4873435	2013/14
L25101_1	L25101	North	Estuary	L25101_1_North_Estuary	2	2	0	0	462.4873434	2013/14
L25104_1	L25104	Central	Estuary	L25104_1_Central_Estuary	35	17.5	28.99999999	1.657142857	439.450957	2013/14
L25104_1	L25104	North	Estuary	L25104_1_North_Estuary	13	6.5	0	0	439.4509571	2013/14
L25104_1	L25104	South	Estuary	L25104_1_South_Estuary	13	6.5	0	0	439.4509571	2013/14
L25105_1	L25105	Central	Estuary	L25105_1_Central_Estuary	1	1	8.249999998	8.249999998	1302.076484	2013/14
L25105_1	L25105	North	Estuary	L25105_1_North_Estuary	1	1	0	0	1302.076484	2013/14
L25105_1	L25105	South	Estuary	L25105_1_South_Estuary	1	1	0	0	1302.076484	2013/14
L25109_1	L25109	Central	Estuary	L25109_1_Central_Estuary	1	1	5	5	1302.076484	2013/14
L25109_1	L25109	North	Estuary	L25109_1_North_Estuary	1	1	0	0	1302.076484	2013/14
L25109_1	L25109	South	Estuary	L25109_1_South_Estuary	1	1	0	0	1302.076484	2013/14
L25110_1	L25110	Central	Estuary	L25110_1_Central_Estuary	8	8	0	0	451.225573	2013/14
L25110_1	L25110	North	Estuary	L25110_1_North_Estuary	5	5	0	0	451.225573	2013/14
L25110_1	L25110	South	Estuary	L25110_1_South_Estuary	8	8	0	0	451.225573	2013/14
L25112_1	L25112	Central	Estuary	L25112_1_Central_Estuary	1	1	0	0	495.4258132	2013/14
L25114_1	L25114	Central	Estuary	L25114_1_Central_Estuary	2	2	0.5	0.25	451.2255729	2013/14
L25114_1	L25114	North	Estuary	L25114_1_North_Estuary	2	2	0	0	451.2255729	2013/14
L25114_1	L25114	South	Estuary	L25114_1_South_Estuary	2	2	0	0	451.2255729	2013/14
L25115_1	L25115	Central	Estuary	L25115_1_Central_Estuary	5	5	1	0.2	1187.56335	2013/14
L25115_1	L25115	North	Estuary	L25115_1_North_Estuary	1	1	0	0	1187.56335	2013/14
L25115_1	L25115	South	Estuary	L25115_1_South_Estuary	1	1	0	0	1187.56335	2013/14
L25116_1	L25116	North	Estuary	L25116_1_North_Estuary	9	9	0	0	492.8041706	2013/14
L25117_1	L25117	Central	Estuary	L25117_1_Central_Estuary	29	14.5	0	0	1157.057901	2013/14
L25117_1	L25117	North	Estuary	L25117_1_North_Estuary	29	14.5	7.000000002	0.482758621	1157.057901	2013/14
L25117_1	L25117	South	Estuary	L25117_1_South_Estuary	29	14.5	0	0	1157.057901	2013/14
L25121_1	L25121	Central	Estuary	L25121_1_Central_Estuary	4	4	5.000000002	1.25	471.0549553	2013/14
L25121_1	L25121	North	Estuary	L25121_1_North_Estuary	1	1	0	0	471.0549554	2013/14
L25121_1	L25121	South	Estuary	L25121_1_South_Estuary	1	1	0	0	471.0549554	2013/14
L25122_1	L25122	Central	Estuary	L25122_1_Central_Estuary	2	2	0	0	495.4258132	2013/14
L25122_1	L25122	North	Estuary	L25122_1_North_Estuary	2	2	0	0	495.4258132	2013/14
L25122_1	L25122	South	Estuary	L25122_1_South_Estuary	2	2	0	0	495.4258132	2013/14
L25123_1	L25123	Central	Estuary	L25123_1_Central_Estuary	5	5	20	4	462.4873434	2013/14
L25123_1	L25123	North	Estuary	L25123_1_North_Estuary	7	7	0	0	462.4873434	2013/14
L25123_1	L25123	South	Estuary	L25123_1_South_Estuary	13	13	0	0	462.4873434	2013/14
L25125_1	L25125	Central	Estuary	L25125_1_Central_Estuary	8	8	19	2.375	471.0549554	2013/14
L25125_1	L25125	North	Estuary	L25125_1_North_Estuary	8	8	0	0	471.0549554	2013/14
L25125_1	L25125	South	Estuary	L25125_1_South_Estuary	8	8	0	0	471.0549554	2013/14
L25126_1	L25126	South	Estuary	L25126_1_South_Estuary	3	3	0	0	462.4873433	2013/14
L25127_1	L25127	Central	Estuary	L25127_1_Central_Estuary	3	3	0	0	1238.936934	2013/14
L25130_1	L25130	Central	Estuary	L25130_1_Central_Estuary	1	1	1	1	462.4873434	2013/14
L25130_1	L25130	North	Estuary	L25130_1_North_Estuary	1	1	0	0	462.4873434	2013/14
L25130_1	L25130	South	Estuary	L25130_1_South_Estuary	1	1	0	0	462.4873434	2013/14
L25131_1	L25131	Central	Estuary	L25131_1_Central_Estuary	6	6	7	1.166666667	1238.936934	2013/14
L25131_1	L25131	North	Estuary	L25131_1_North_Estuary	5	5	0	0	1238.936934	2013/14
L25131_1	L25131	South	Estuary	L25131_1_South_Estuary	9	9	9.999999996	1.111111111	1238.936934	2013/14
L25132_1	L25132	Central	Estuary	L25132_1_Central_Estuary	12	12	16	1.333333333	462.4873434	2013/14
L25132_1	L25132	North	Estuary	L25132_1_North_Estuary	5	5	0	0	462.4873434	2013/14
L25132_1	L25132	South	Estuary	L25132_1_South_Estuary	5	5	0	0	462.4873434	2013/14
L25135_1	L25135	Central	Estuary	L25135_1_Central_Estuary	1	1	0	0	495.4258132	2013/14
L25135_1	L25135	North	Estuary	L25135_1_North_Estuary	1	1	6	6	495.4258132	2013/14
L25135_1	L25135	South	Estuary	L25135_1_South_Estuary	1	1	0	0	495.4258132	2013/14
L25138_1	L25138	South	Estuary	L25138_1_South_Estuary	1	1	0	0	451.2255729	2013/14
L25139_1	L25139	Central	Estuary	L25139_1_Central_Estuary	11	11	25.00000001	2.272727274	439.450957	2013/14
L25139_1	L25139	North	Estuary	L25139_1_North_Estuary	5	5	0	0	439.450957	2013/14
L25139_1	L25139	South	Estuary	L25139_1_South_Estuary	5	5	0	0	439.450957	2013/14
L25142_1	L25142	Central	Estuary	L25142_1_Central_Estuary	21	21	12	0.571428571	1238.936934	2013/14
L25142_1	L25142	North	Estuary	L25142_1_North_Estuary	13	13	0	0	1238.936934	2013/14
L25142_1	L25142	South	Estuary	L25142_1_South_Estuary	7	7	0	0	1238.936934	2013/14
L25144_1	L25144	Central	Estuary	L25144_1_Central_Estuary	1	1	0	0	471.0549554	2013/14
L25149_1	L25149	Central	Estuary	L25149_1_Central_Estuary	21	21	37	1.761904762	471.0549554	2013/14
L25149_1	L25149	North	Estuary	L25149_1_North_Estuary	19	19	0	0	471.0549554	2013/14
L25149_1	L25149	South	Estuary	L25149_1_South_Estuary	4	4	0	0	471.0549555	2013/14
L25152_1	L25152	Central	Estuary	L25152_1_Central_Estuary	1	1	0	0	1302.076484	2013/14
L25152_1	L25152	North	Estuary	L25152_1_North_Estuary	3	3	0	0	1302.076484	2013/14
L25158_1	L25158	Central	Estuary	L25158_1_Central_Estuary	6	6	0	0	462.4873433	2013/14
L25158_1	L25158	North	Estuary	L25158_1_North_Estuary	6	6	0	0	462.4873433	2013/14
L25158_1	L25158	South	Estuary	L25158_1_South_Estuary	6	6	4.000000001	0.666666667	462.4873433	2013/14
L25159_1	L25159	Central	Estuary	L25159_1_Central_Estuary	27	27	0	0	1216.740129	2013/14
L25159_1	L25159	North	Estuary	L25159_1_North_Estuary	27	27	0	0	1216.740129	2013/14
L25159_1	L25159	South	Estuary	L25159_1_South_Estuary	56	56	32	0.571428571	1216.740129	2013/14
L25160_1	L25160	Central	Estuary	L25160_1_Central_Estuary	1	1	0	0	1187.56335	2013/14
L25160_1	L25160	North	Estuary	L25160_1_North_Estuary	1	1	0	0	1187.56335	2013/14
L25160_1	L25160	South	Estuary	L25160_1_South_Estuary	1	1	0	0	1187.56335	2013/14
L25162_1	L25162	Central	Estuary	L25162_1_Central_Estuary	1	1	5	5	1157.057901	2013/14
L25162_1	L25162	North	Estuary	L25162_1_North_Estuary	1	1	0	0	1157.057901	2013/14
L25162_1	L25162	South	Estuary	L25162_1_South_Estuary	1	1	0	0	1157.057901	2013/14
L25165_1	L25165	Central	Estuary	L25165_1_Central_Estuary	20	20	20.66666667	1.033333333	1187.56335	2013/14
L25165_1	L25165	North	Estuary	L25165_1_North_Estuary	11	11	0	0	1187.56335	2013/14
L25165_1	L25165	South	Estuary	L25165_1_South_Estuary	15	15	22	1.466666667	1187.56335	2013/14
L25166_1	L25166	Central	Estuary	L25166_1_Central_Estuary	9	9	12	1.333333333	471.0549554	2013/14
L25166_1	L25166	North	Estuary	L25166_1_North_Estuary	9	9	0	0	471.0549554	2013/14
L25166_1	L25166	South	Estuary	L25166_1_South_Estuary	9	9	0	0	471.0549554	2013/14
L25167_1	L25167	Central	Estuary	L25167_1_Central_Estuary	1	1	0	0	439.450957	2013/14
L25167_1	L25167	North	Estuary	L25167_1_North_Estuary	1	1	0	0	439.450957	2013/14
L25167_1	L25167	South	Estuary	L25167_1_South_Estuary	1	1	0	0	439.450957	2013/14
L25168_1	L25168	Central	Estuary	L25168_1_Central_Estuary	19	6.333333333	7.499999999	1.184210526	495.4258132	2013/14
L25168_1	L25168	North	Estuary	L25168_1_North_Estuary	9	3	0	0	495.4258133	2013/14
L25168_1	L25168	South	Estuary	L25168_1_South_Estuary	9	3	0	0	495.4258133	2013/14
L25171_1	L25171	Central	Estuary	L25171_1_Central_Estuary	10	10	9.000000001	0.9	199.2270621	2013/14
L25171_1	L25171	North	Estuary	L25171_1_North_Estuary	8	8	0	0	199.2270621	2013/14
L25171_1	L25171	South	Estuary	L25171_1_South_Estuary	8	8	0	0	199.2270621	2013/14
L25172_1	L25172	Central	Estuary	L25172_1_Central_Estuary	3	3	0	0	128.8381881	2013/14
L25172_1	L25172	North	Estuary	L25172_1_North_Estuary	11	11	11	1	128.8381881	2013/14
L25172_1	L25172	South	Estuary	L25172_1_South_Estuary	3	3	0	0	128.8381881	2013/14
L25174_1	L25174	Central	Estuary	L25174_1_Central_Estuary	4	4	0	0	160.413048	2013/14
L25174_1	L25174	North	Estuary	L25174_1_North_Estuary	4	4	0	0	160.413048	2013/14
L25174_1	L25174	South	Estuary	L25174_1_South_Estuary	4	4	0	0	160.413048	2013/14
L25182_1	L25182	Central	Estuary	L25182_1_Central_Estuary	9	9	0	0	112.6075069	2013/14
L25182_1	L25182	North	Estuary	L25182_1_North_Estuary	9	9	26.5	2.944444445	112.6075069	2013/14
L25182_1	L25182	South	Estuary	L25182_1_South_Estuary	9	9	0	0	112.6075069	2013/14
L25186_1	L25186	Central	Estuary	L25186_1_Central_Estuary	33	33	76	2.303030303	170.5089454	2013/14
L25186_1	L25186	North	Estuary	L25186_1_North_Estuary	24	24	0	0	170.5089454	2013/14
L25186_1	L25186	South	Estuary	L25186_1_South_Estuary	16	16	0	0	170.5089454	2013/14
L25187_1	L25187	Central	Estuary	L25187_1_Central_Estuary	13	13	13	1	112.6075069	2013/14
L25187_1	L25187	North	Estuary	L25187_1_North_Estuary	5	5	0	0	112.6075069	2013/14
L25187_1	L25187	South	Estuary	L25187_1_South_Estuary	5	5	0	0	112.6075069	2013/14
L25188_1	L25188	Central	Estuary	L25188_1_Central_Estuary	6	6	10	1.666666667	99.40139053	2013/14
L25188_1	L25188	North	Estuary	L25188_1_North_Estuary	6	6	0	0	99.40139053	2013/14
L25188_1	L25188	South	Estuary	L25188_1_South_Estuary	6	6	0	0	99.40139053	2013/14
L25189_1	L25189	Central	Estuary	L25189_1_Central_Estuary	8	8	3	0.375	112.6075069	2013/14
L25189_1	L25189	North	Estuary	L25189_1_North_Estuary	2	2	0	0	112.6075069	2013/14
L25189_1	L25189	South	Estuary	L25189_1_South_Estuary	2	2	0	0	112.6075069	2013/14
L25191_1	L25191	Central	Estuary	L25191_1_Central_Estuary	4	4	19	4.750000001	170.5089454	2013/14
L25191_1	L25191	North	Estuary	L25191_1_North_Estuary	4	4	0	0	170.5089454	2013/14
L25191_1	L25191	South	Estuary	L25191_1_South_Estuary	4	4	0	0	170.5089454	2013/14
L25192_1	L25192	Central	Estuary	L25192_1_Central_Estuary	15	3.75	5.75	1.533333333	160.413048	2013/14
L25192_1	L25192	North	Estuary	L25192_1_North_Estuary	13	3.25	16.5	5.076923077	160.413048	2013/14
L25192_1	L25192	South	Estuary	L25192_1_South_Estuary	9	2.25	0	0	160.413048	2013/14
L25193_1	L25193	Central	Estuary	L25193_1_Central_Estuary	1	0.5	0	0	170.5089454	2013/14
L25194_1	L25194	Central	Estuary	L25194_1_Central_Estuary	6	6	13	2.166666667	160.413048	2013/14
L25194_1	L25194	North	Estuary	L25194_1_North_Estuary	9	9	28	3.111111111	160.413048	2013/14
L25194_1	L25194	South	Estuary	L25194_1_South_Estuary	5	5	0	0	160.413048	2013/14
L25198_1	L25198	Central	Estuary	L25198_1_Central_Estuary	13	13	11	0.846153846	160.413048	2013/14
L25198_1	L25198	North	Estuary	L25198_1_North_Estuary	6	6	0	0	160.413048	2013/14
L25198_1	L25198	South	Estuary	L25198_1_South_Estuary	6	6	0	0	160.413048	2013/14
L25202_1	L25202	Central	Estuary	L25202_1_Central_Estuary	6	6	25.5	4.250000001	91.55964618	2013/14
L25202_1	L25202	North	Estuary	L25202_1_North_Estuary	13	13	0	0	91.55964615	2013/14
L25202_1	L25202	South	Estuary	L25202_1_South_Estuary	6	6	0	0	91.55964618	2013/14
L25203_1	L25203	Central	Estuary	L25203_1_Central_Estuary	14	14	0	0	99.40139057	2013/14
L25203_1	L25203	North	Estuary	L25203_1_North_Estuary	25	25	30	1.2	99.40139052	2013/14
L25203_1	L25203	South	Estuary	L25203_1_South_Estuary	13	13	0	0	99.40139054	2013/14
L25204_1	L25204	Central	Estuary	L25204_1_Central_Estuary	1	1	0	0	147.1424097	2013/14
L25208_1	L25208	Central	Estuary	L25208_1_Central_Estuary	14	7	40	5.714285714	99.40139053	2013/14
L25208_1	L25208	North	Estuary	L25208_1_North_Estuary	14	7	0	0	99.40139053	2013/14
L25208_1	L25208	South	Estuary	L25208_1_South_Estuary	14	7	0	0	99.40139053	2013/14
L25209_1	L25209	Central	Estuary	L25209_1_Central_Estuary	7	7	0	0	112.6075069	2013/14
L25209_1	L25209	North	Estuary	L25209_1_North_Estuary	36	36	8.666666667	0.240740741	112.6075069	2013/14
L25209_1	L25209	South	Estuary	L25209_1_South_Estuary	7	7	0	0	112.6075069	2013/14
L25210_1	L25210	Central	Estuary	L25210_1_Central_Estuary	3	3	0	0	91.5596462	2013/14
L25210_1	L25210	North	Estuary	L25210_1_North_Estuary	14	14	3	0.214285714	91.55964621	2013/14
L25210_1	L25210	South	Estuary	L25210_1_South_Estuary	3	3	0	0	91.5596462	2013/14
L25213_1	L25213	Central	Estuary	L25213_1_Central_Estuary	3	3	13	4.333333333	128.8381881	2013/14
L25213_1	L25213	North	Estuary	L25213_1_North_Estuary	3	3	0	0	128.8381881	2013/14
L25213_1	L25213	South	Estuary	L25213_1_South_Estuary	3	3	0	0	128.8381881	2013/14
L25214_1	L25214	Central	Estuary	L25214_1_Central_Estuary	2	2	10.5	5.25	128.8381881	2013/14
L25214_1	L25214	North	Estuary	L25214_1_North_Estuary	2	2	0	0	128.8381881	2013/14
L25214_1	L25214	South	Estuary	L25214_1_South_Estuary	2	2	0	0	128.8381881	2013/14
L25215_1	L25215	Central	Estuary	L25215_1_Central_Estuary	28	14	13	0.928571428	147.1424097	2013/14
L25215_1	L25215	North	Estuary	L25215_1_North_Estuary	13	6.5	0	0	147.1424097	2013/14
L25215_1	L25215	South	Estuary	L25215_1_South_Estuary	2	1	0	0	147.1424097	2013/14
L25217_1	L25217	Central	Estuary	L25217_1_Central_Estuary	12	12	0	0	106.9015864	2013/14
L25217_1	L25217	North	Estuary	L25217_1_North_Estuary	31	31	0	0	106.9015864	2013/14
L25217_1	L25217	South	Estuary	L25217_1_South_Estuary	12	12	0	0	106.9015864	2013/14
L25219_1	L25219	Central	Estuary	L25219_1_Central_Estuary	8	8	0	0	199.2270621	2013/14
L25219_1	L25219	North	Estuary	L25219_1_North_Estuary	21	21	16	0.761904762	199.2270621	2013/14
L25219_1	L25219	South	Estuary	L25219_1_South_Estuary	7	7	0	0	199.2270621	2013/14
L25220_1	L25220	North	Estuary	L25220_1_North_Estuary	4	4	0	0	99.40139053	2013/14
L25221_1	L25221	Central	Estuary	L25221_1_Central_Estuary	6	3	0	0	133.2674449	2013/14
L25221_1	L25221	North	Estuary	L25221_1_North_Estuary	6	3	47.5	15.83333333	133.2674449	2013/14
L25221_1	L25221	South	Estuary	L25221_1_South_Estuary	6	3	0	0	133.2674449	2013/14
L25230_1	L25230	Central	Estuary	L25230_1_Central_Estuary	3	1.5	3.166666667	2.111111111	127.0922074	2013/14
L25230_1	L25230	North	Estuary	L25230_1_North_Estuary	3	1.5	0	0	127.0922074	2013/14
L25230_1	L25230	South	Estuary	L25230_1_South_Estuary	3	1.5	0	0	127.0922074	2013/14
L25231_1	L25231	Central	Estuary	L25231_1_Central_Estuary	29	14.5	81	5.586206897	112.6075069	2013/14
L25231_1	L25231	North	Estuary	L25231_1_North_Estuary	28	14	14	1	112.6075069	2013/14
L25231_1	L25231	South	Estuary	L25231_1_South_Estuary	15	7.5	0	0	112.6075069	2013/14
L25232_1	L25232	Central	Estuary	L25232_1_Central_Estuary	10	10	37	3.7	147.1424097	2013/14
L25232_1	L25232	North	Estuary	L25232_1_North_Estuary	10	10	0	0	147.1424097	2013/14
L25232_1	L25232	South	Estuary	L25232_1_South_Estuary	10	10	0	0	147.1424097	2013/14
L25234_1	L25234	Central	Estuary	L25234_1_Central_Estuary	242	242	191	0.789256198	112.6075069	2013/14
L25234_1	L25234	North	Estuary	L25234_1_North_Estuary	118	118	0	0	112.6075069	2013/14
L25234_1	L25234	South	Estuary	L25234_1_South_Estuary	118	118	0	0	112.6075069	2013/14
L25235_1	L25235	Central	Estuary	L25235_1_Central_Estuary	2	2	3	1.5	91.5596462	2013/14
L25235_1	L25235	North	Estuary	L25235_1_North_Estuary	2	2	0	0	91.5596462	2013/14
L25235_1	L25235	South	Estuary	L25235_1_South_Estuary	2	2	0	0	91.5596462	2013/14
L25237_1	L25237	Central	Estuary	L25237_1_Central_Estuary	20	6.666666667	46.33333333	6.95	112.6075069	2013/14
L25237_1	L25237	North	Estuary	L25237_1_North_Estuary	20	6.666666667	0	0	112.6075069	2013/14
L25237_1	L25237	South	Estuary	L25237_1_South_Estuary	20	6.666666667	0	0	112.6075069	2013/14
L25240_1	L25240	Central	Estuary	L25240_1_Central_Estuary	2	1	0	0	196.1377723	2013/14
L25240_1	L25240	North	Estuary	L25240_1_North_Estuary	2	1	0	0	196.1377723	2013/14
L25240_1	L25240	South	Estuary	L25240_1_South_Estuary	2	1	0	0	196.1377723	2013/14
L25241_1	L25241	Central	Estuary	L25241_1_Central_Estuary	4	4	5	1.25	106.9015864	2013/14
L25241_1	L25241	North	Estuary	L25241_1_North_Estuary	4	4	0	0	106.9015864	2013/14
L25241_1	L25241	South	Estuary	L25241_1_South_Estuary	4	4	0	0	106.9015864	2013/14
L25243_1	L25243	Central	Estuary	L25243_1_Central_Estuary	5	5	7	1.4	112.6075069	2013/14
L25243_1	L25243	North	Estuary	L25243_1_North_Estuary	5	5	0	0	112.6075069	2013/14
L25243_1	L25243	South	Estuary	L25243_1_South_Estuary	5	5	0	0	112.6075069	2013/14
L25244_1	L25244	Central	Estuary	L25244_1_Central_Estuary	4	4	8.999999999	2.25	112.6075069	2013/14
L25244_1	L25244	North	Estuary	L25244_1_North_Estuary	5	5	0	0	112.6075069	2013/14
L25244_1	L25244	South	Estuary	L25244_1_South_Estuary	4	4	0	0	112.6075069	2013/14
L25249_1	L25249	Central	Estuary	L25249_1_Central_Estuary	27	13.5	55.50000001	4.111111112	112.6075069	2013/14
L25249_1	L25249	North	Estuary	L25249_1_North_Estuary	24	12	1	0.083333333	112.6075069	2013/14
L25249_1	L25249	South	Estuary	L25249_1_South_Estuary	14	7	0	0	112.6075069	2013/14
L25251_1	L25251	Central	Estuary	L25251_1_Central_Estuary	23	23	104.9999999	4.565217389	112.6075069	2013/14
L25251_1	L25251	North	Estuary	L25251_1_North_Estuary	16	16	26.99999999	1.687499999	112.6075069	2013/14
L25251_1	L25251	South	Estuary	L25251_1_South_Estuary	13	13	0	0	112.6075069	2013/14
L25256_1	L25256	Central	Estuary	L25256_1_Central_Estuary	5	2.5	0	0	228.2509648	2013/14
L25256_1	L25256	North	Estuary	L25256_1_North_Estuary	5	2.5	0	0	228.2509648	2013/14
L25256_1	L25256	South	Estuary	L25256_1_South_Estuary	13	6.5	3.5	0.538461539	228.2509648	2013/14
L25259_1	L25259	Central	Estuary	L25259_1_Central_Estuary	6	6	0	0	344.2791675	2013/14
L25259_1	L25259	North	Estuary	L25259_1_North_Estuary	6	6	0	0	344.2791675	2013/14
L25259_1	L25259	South	Estuary	L25259_1_South_Estuary	6	6	14	2.333333333	344.2791675	2013/14
L25260_1	L25260	Central	Estuary	L25260_1_Central_Estuary	23	23	25	1.086956522	325.2842684	2013/14
L25260_1	L25260	North	Estuary	L25260_1_North_Estuary	9	9	0	0	325.2842684	2013/14
L25260_1	L25260	South	Estuary	L25260_1_South_Estuary	11	11	0	0	325.2842685	2013/14
L25261_1	L25261	Central	Estuary	L25261_1_Central_Estuary	41	20.5	15	0.731707317	228.2509648	2013/14
L25261_1	L25261	North	Estuary	L25261_1_North_Estuary	56	28	129	4.607142858	228.2509648	2013/14
L25261_1	L25261	South	Estuary	L25261_1_South_Estuary	35	17.5	1.5	0.085714286	228.2509648	2013/14
L25262_1	L25262	Central	Estuary	L25262_1_Central_Estuary	21	21	1.333333333	0.063492063	351.3436837	2013/14
L25262_1	L25262	North	Estuary	L25262_1_North_Estuary	14	14	0	0	351.3436837	2013/14
L25262_1	L25262	South	Estuary	L25262_1_South_Estuary	21	21	15	0.714285714	351.3436837	2013/14
L25266_1	L25266	Central	Estuary	L25266_1_Central_Estuary	25	25	4	0.16	371.4389355	2013/14
L25266_1	L25266	North	Estuary	L25266_1_North_Estuary	18	18	0	0	371.4389355	2013/14
L25266_1	L25266	South	Estuary	L25266_1_South_Estuary	31	31	6	0.193548387	371.4389355	2013/14
L25267_1	L25267	South	Estuary	L25267_1_South_Estuary	2	2	0	0	334.9931541	2013/14
L25268_1	L25268	Central	Estuary	L25268_1_Central_Estuary	3	3	0	0	371.4389357	2013/14
L25270_1	L25270	Central	Estuary	L25270_1_Central_Estuary	4	2	0	0	232.4050262	2013/14
L25272_1	L25272	Central	Estuary	L25272_1_Central_Estuary	4	4	0	0	334.993154	2013/14
L25272_1	L25272	North	Estuary	L25272_1_North_Estuary	4	4	0	0	334.993154	2013/14
L25272_1	L25272	South	Estuary	L25272_1_South_Estuary	10	10	6.000000001	0.6	334.9931541	2013/14
L25279_1	L25279	Central	Estuary	L25279_1_Central_Estuary	3	3	0	0	399.01837	2013/14
L25279_1	L25279	North	Estuary	L25279_1_North_Estuary	3	3	0	0	399.01837	2013/14
L25279_1	L25279	South	Estuary	L25279_1_South_Estuary	3	3	0	0	399.01837	2013/14
L25280_1	L25280	Central	Estuary	L25280_1_Central_Estuary	6	6	0	0	232.4050262	2013/14
L25280_1	L25280	North	Estuary	L25280_1_North_Estuary	6	6	0	0	232.4050262	2013/14
L25280_1	L25280	South	Estuary	L25280_1_South_Estuary	15	15	24.2	1.613333333	232.4050262	2013/14
L25283_1	L25283	Central	Estuary	L25283_1_Central_Estuary	4	2	0	0	399.0183699	2013/14
L25283_1	L25283	North	Estuary	L25283_1_North_Estuary	4	2	0	0	399.0183699	2013/14
L25283_1	L25283	South	Estuary	L25283_1_South_Estuary	4	2	0	0	399.0183699	2013/14
L25287_1	L25287	South	Estuary	L25287_1_South_Estuary	5	5	0	0	232.4050262	2013/14
L25288_1	L25288	Central	Estuary	L25288_1_Central_Estuary	7	7	1	0.142857143	344.2791676	2013/14
L25288_1	L25288	North	Estuary	L25288_1_North_Estuary	11	11	26	2.363636363	344.2791675	2013/14
L25288_1	L25288	South	Estuary	L25288_1_South_Estuary	6	6	0	0	344.2791675	2013/14
L25290_1	L25290	Central	Estuary	L25290_1_Central_Estuary	5	5	0	0	399.01837	2013/14
L25290_1	L25290	North	Estuary	L25290_1_North_Estuary	4	4	0	0	399.01837	2013/14
L25290_1	L25290	South	Estuary	L25290_1_South_Estuary	4	4	1.999999999	0.5	399.01837	2013/14
L25291_1	L25291	Central	Estuary	L25291_1_Central_Estuary	6	3	0	0	334.993154	2013/14
L25291_1	L25291	North	Estuary	L25291_1_North_Estuary	4	2	0	0	334.9931541	2013/14
L25291_1	L25291	South	Estuary	L25291_1_South_Estuary	6	3	0	0	334.993154	2013/14
L25297_1	L25297	Central	Estuary	L25297_1_Central_Estuary	9	4.5	16.00000001	3.555555557	334.993154	2013/14
L25297_1	L25297	North	Estuary	L25297_1_North_Estuary	7	3.5	0	0	334.993154	2013/14
L25297_1	L25297	South	Estuary	L25297_1_South_Estuary	24	12	10	0.833333333	334.9931541	2013/14
L25302_1	L25302	Central	Estuary	L25302_1_Central_Estuary	1	1	7.999999999	7.999999999	244.2213924	2013/14
L25302_1	L25302	North	Estuary	L25302_1_North_Estuary	1	1	0	0	244.2213924	2013/14
L25302_1	L25302	South	Estuary	L25302_1_South_Estuary	1	1	0	0	244.2213924	2013/14
L25303_1	L25303	Central	Estuary	L25303_1_Central_Estuary	12	12	53.99999999	4.499999999	232.4050262	2013/14
L25303_1	L25303	North	Estuary	L25303_1_North_Estuary	12	12	0	0	232.4050262	2013/14
L25303_1	L25303	South	Estuary	L25303_1_South_Estuary	13	13	0	0	232.4050262	2013/14
L25305_1	L25305	Central	Estuary	L25305_1_Central_Estuary	2	2	0	0	232.4050262	2013/14
L25309_1	L25309	Central	Estuary	L25309_1_Central_Estuary	2	2	0	0	228.2509648	2013/14
L25309_1	L25309	North	Estuary	L25309_1_North_Estuary	2	2	0	0	228.2509648	2013/14
L25309_1	L25309	South	Estuary	L25309_1_South_Estuary	2	2	0	0	228.2509648	2013/14
L25313_1	L25313	Central	Estuary	L25313_1_Central_Estuary	30	30	0	0	351.3436837	2013/14
L25313_1	L25313	North	Estuary	L25313_1_North_Estuary	6	6	26	4.333333334	351.3436837	2013/14
L25313_1	L25313	South	Estuary	L25313_1_South_Estuary	6	6	0	0	351.3436837	2013/14
L25316_1	L25316	Central	Estuary	L25316_1_Central_Estuary	33	33	0	0	232.4050262	2013/14
L25316_1	L25316	North	Estuary	L25316_1_North_Estuary	33	33	0	0	232.4050262	2013/14
L25316_1	L25316	South	Estuary	L25316_1_South_Estuary	73	73	1	0.01369863	232.4050262	2013/14
L25317_1	L25317	Central	Estuary	L25317_1_Central_Estuary	17	17	0	0	228.2509648	2013/14
L25317_1	L25317	North	Estuary	L25317_1_North_Estuary	17	17	0	0	228.2509648	2013/14
L25317_1	L25317	South	Estuary	L25317_1_South_Estuary	17	17	49.99999999	2.94117647	228.2509648	2013/14
L25318_1	L25318	South	Estuary	L25318_1_South_Estuary	5	5	0	0	232.4050262	2013/14
L25320_1	L25320	Central	Estuary	L25320_1_Central_Estuary	6	6	0	0	351.3436837	2013/14
L25320_1	L25320	North	Estuary	L25320_1_North_Estuary	6	6	0	0	351.3436837	2013/14
L25320_1	L25320	South	Estuary	L25320_1_South_Estuary	14	14	11	0.785714286	351.3436837	2013/14
L25322_1	L25322	Central	Estuary	L25322_1_Central_Estuary	2	2	0	0	232.4050262	2013/14
L25322_1	L25322	North	Estuary	L25322_1_North_Estuary	2	2	0	0	232.4050262	2013/14
L25322_1	L25322	South	Estuary	L25322_1_South_Estuary	21	21	5.999999999	0.285714286	232.4050262	2013/14
L25323_1	L25323	Central	Estuary	L25323_1_Central_Estuary	10	10	0	0	232.4050262	2013/14
L25323_1	L25323	North	Estuary	L25323_1_North_Estuary	9	9	0	0	232.4050262	2013/14
L25323_1	L25323	South	Estuary	L25323_1_South_Estuary	33	33	23	0.696969697	232.4050262	2013/14
L25326_1	L25326	South	Estuary	L25326_1_South_Estuary	10	10	0	0	222.7906234	2013/14
L25332_1	L25332	Central	Estuary	L25332_1_Central_Estuary	5	5	0	0	351.3436838	2013/14
L25332_1	L25332	North	Estuary	L25332_1_North_Estuary	5	5	0	0	351.3436838	2013/14
L25332_1	L25332	South	Estuary	L25332_1_South_Estuary	14	14	14	1	351.3436837	2013/14
L25333_1	L25333	Central	Estuary	L25333_1_Central_Estuary	1	0.5	0	0	228.2509648	2013/14
L25335_1	L25335	Central	Estuary	L25335_1_Central_Estuary	3	3	0	0	239.2749428	2013/14
L25335_1	L25335	North	Estuary	L25335_1_North_Estuary	3	3	11	3.666666667	239.2749428	2013/14
L25335_1	L25335	South	Estuary	L25335_1_South_Estuary	3	3	0	0	239.2749428	2013/14
L25336_1	L25336	Central	Estuary	L25336_1_Central_Estuary	8	4	0	0	245.6790334	2013/14
L25336_1	L25336	North	Estuary	L25336_1_North_Estuary	19	9.5	18.49999999	1.947368421	245.6790335	2013/14
L25336_1	L25336	South	Estuary	L25336_1_South_Estuary	8	4	0	0	245.6790334	2013/14
L25339_1	L25339	North	Estuary	L25339_1_North_Estuary	5	5	0	0	466.5431758	2013/14
L25340_1	L25340	Central	Estuary	L25340_1_Central_Estuary	7	7	0	0	466.5431757	2013/14
L25340_1	L25340	North	Estuary	L25340_1_North_Estuary	7	7	19	2.714285714	466.5431757	2013/14
L25340_1	L25340	South	Estuary	L25340_1_South_Estuary	7	7	0	0	466.5431757	2013/14
L25343_1	L25343	Central	Estuary	L25343_1_Central_Estuary	2	2	0	0	466.5431757	2013/14
L25343_1	L25343	North	Estuary	L25343_1_North_Estuary	5	5	0	0	466.5431756	2013/14
L25343_1	L25343	South	Estuary	L25343_1_South_Estuary	2	2	0	0	466.5431757	2013/14
L25346_1	L25346	Central	Estuary	L25346_1_Central_Estuary	2	2	0	0	485.7864664	2013/14
L25346_1	L25346	North	Estuary	L25346_1_North_Estuary	2	2	0	0	485.7864664	2013/14
L25346_1	L25346	South	Estuary	L25346_1_South_Estuary	2	2	0	0	485.7864664	2013/14
L25347_1	L25347	Central	Estuary	L25347_1_Central_Estuary	5	5	0	0	485.7864664	2013/14
L25347_1	L25347	North	Estuary	L25347_1_North_Estuary	5	5	8	1.6	485.7864664	2013/14
L25347_1	L25347	South	Estuary	L25347_1_South_Estuary	5	5	0	0	485.7864664	2013/14
L25349_1	L25349	Central	Estuary	L25349_1_Central_Estuary	2	2	0	0	239.2749428	2013/14
L25349_1	L25349	North	Estuary	L25349_1_North_Estuary	6	6	1	0.166666667	239.2749428	2013/14
L25349_1	L25349	South	Estuary	L25349_1_South_Estuary	2	2	0	0	239.2749428	2013/14
L25352_1	L25352	Central	Estuary	L25352_1_Central_Estuary	14	14	0	0	245.6790334	2013/14
L25352_1	L25352	North	Estuary	L25352_1_North_Estuary	14	14	64.99999999	4.642857142	245.6790334	2013/14
L25352_1	L25352	South	Estuary	L25352_1_South_Estuary	14	14	0	0	245.6790334	2013/14
L25354_1	L25354	North	Estuary	L25354_1_North_Estuary	4	4	0	0	253.5498373	2013/14
L25355_1	L25355	Central	Estuary	L25355_1_Central_Estuary	1	1	0	0	471.5485403	2013/14
L25355_1	L25355	North	Estuary	L25355_1_North_Estuary	1	1	2	2	471.5485403	2013/14
L25355_1	L25355	South	Estuary	L25355_1_South_Estuary	1	1	0	0	471.5485403	2013/14
L25356_1	L25356	Central	Estuary	L25356_1_Central_Estuary	9	9	0	0	471.5485403	2013/14
L25356_1	L25356	North	Estuary	L25356_1_North_Estuary	21	21	27	1.285714286	471.5485403	2013/14
L25356_1	L25356	South	Estuary	L25356_1_South_Estuary	9	9	0	0	471.5485403	2013/14
L25357_1	L25357	Central	Estuary	L25357_1_Central_Estuary	7	7	0	0	459.9638319	2013/14
L25357_1	L25357	North	Estuary	L25357_1_North_Estuary	7	7	0	0	459.9638319	2013/14
L25357_1	L25357	South	Estuary	L25357_1_South_Estuary	7	7	0	0	459.9638319	2013/14
L25361_1	L25361	Central	Estuary	L25361_1_Central_Estuary	8	4	0	0	466.5431758	2013/14
L25361_1	L25361	North	Estuary	L25361_1_North_Estuary	10	5	5.5	1.1	466.5431756	2013/14
L25361_1	L25361	South	Estuary	L25361_1_South_Estuary	6	3	0	0	466.5431757	2013/14
L25367_1	L25367	Central	Estuary	L25367_1_Central_Estuary	3	3	0	0	235.4722169	2013/14
L25367_1	L25367	North	Estuary	L25367_1_North_Estuary	9	9	18	2	235.4722169	2013/14
L25367_1	L25367	South	Estuary	L25367_1_South_Estuary	3	3	0	0	235.4722169	2013/14
L25371_1	L25371	Central	Estuary	L25371_1_Central_Estuary	11	11	0	0	235.4722169	2013/14
L25371_1	L25371	North	Estuary	L25371_1_North_Estuary	25	25	21.83333333	0.873333333	235.4722169	2013/14
L25371_1	L25371	South	Estuary	L25371_1_South_Estuary	11	11	0	0	235.4722169	2013/14
L25372_1	L25372	Central	Estuary	L25372_1_Central_Estuary	6	3	0	0	252.7031525	2013/14
L25372_1	L25372	North	Estuary	L25372_1_North_Estuary	6	3	2	0.666666667	252.7031525	2013/14
L25372_1	L25372	South	Estuary	L25372_1_South_Estuary	6	3	0	0	252.7031525	2013/14
L25375_1	L25375	Central	Estuary	L25375_1_Central_Estuary	4	4	0	0	245.6790334	2013/14
L25375_1	L25375	North	Estuary	L25375_1_North_Estuary	10	10	13	1.3	245.6790334	2013/14
L25375_1	L25375	South	Estuary	L25375_1_South_Estuary	4	4	0	0	245.6790334	2013/14
L25377_1	L25377	Central	Estuary	L25377_1_Central_Estuary	4	2	0	0	253.5498373	2013/14
L25377_1	L25377	North	Estuary	L25377_1_North_Estuary	20	10	3.999999999	0.4	253.5498373	2013/14
L25377_1	L25377	South	Estuary	L25377_1_South_Estuary	4	2	0	0	253.5498373	2013/14
L25378_1	L25378	Central	Estuary	L25378_1_Central_Estuary	34	34	0	0	471.5485403	2013/14
L25378_1	L25378	North	Estuary	L25378_1_North_Estuary	93	93	28	0.301075269	471.5485403	2013/14
L25378_1	L25378	South	Estuary	L25378_1_South_Estuary	34	34	0	0	471.5485403	2013/14
L25379_1	L25379	Central	Estuary	L25379_1_Central_Estuary	6	3	0	0	235.4722169	2013/14
L25379_1	L25379	North	Estuary	L25379_1_North_Estuary	13	6.5	2.5	0.384615385	235.4722169	2013/14
L25379_1	L25379	South	Estuary	L25379_1_South_Estuary	6	3	0	0	235.4722169	2013/14
L25380_2	L25380	Central	Estuary	L25380_2_Central_Estuary	8	4	0	0	245.6790334	2013/14
L25380_2	L25380	North	Estuary	L25380_2_North_Estuary	17	8.5	104	12.23529412	245.6790334	2013/14
L25380_2	L25380	South	Estuary	L25380_2_South_Estuary	8	4	0	0	245.6790334	2013/14
L25381_1	L25381	Central	Estuary	L25381_1_Central_Estuary	7	7	0	0	239.2749429	2013/14
L25381_1	L25381	North	Estuary	L25381_1_North_Estuary	16	16	8.999999999	0.5625	239.2749428	2013/14
L25381_1	L25381	South	Estuary	L25381_1_South_Estuary	8	8	3.999999999	0.5	239.2749429	2013/14
L25383_1	L25383	Central	Estuary	L25383_1_Central_Estuary	2	2	0	0	235.4722169	2013/14
L25383_1	L25383	North	Estuary	L25383_1_North_Estuary	7	7	0	0	235.472217	2013/14
L25383_1	L25383	South	Estuary	L25383_1_South_Estuary	2	2	0	0	235.4722169	2013/14
L25386_1	L25386	Central	Estuary	L25386_1_Central_Estuary	10	10	0	0	466.5431757	2013/14
L25386_1	L25386	North	Estuary	L25386_1_North_Estuary	24	24	15.99999999	0.666666666	466.5431758	2013/14
L25386_1	L25386	South	Estuary	L25386_1_South_Estuary	10	10	0	0	466.5431757	2013/14
L25388_1	L25388	Central	Estuary	L25388_1_Central_Estuary	8	4	0	0	242.9120404	2013/14
L25388_1	L25388	North	Estuary	L25388_1_North_Estuary	25	12.5	4.500000001	0.36	242.9120404	2013/14
L25388_1	L25388	South	Estuary	L25388_1_South_Estuary	8	4	0	0	242.9120404	2013/14
L25389_1	L25389	Central	Estuary	L25389_1_Central_Estuary	2	2	0	0	485.7864664	2013/14
L25389_1	L25389	North	Estuary	L25389_1_North_Estuary	5	5	0	0	485.7864664	2013/14
L25389_1	L25389	South	Estuary	L25389_1_South_Estuary	2	2	0	0	485.7864664	2013/14
L25393_1	L25393	Central	Estuary	L25393_1_Central_Estuary	1	1	0	0	242.9120404	2013/14
L25393_1	L25393	North	Estuary	L25393_1_North_Estuary	8	8	2	0.25	242.9120404	2013/14
L25393_1	L25393	South	Estuary	L25393_1_South_Estuary	1	1	0	0	242.9120404	2013/14
L25394_1	L25394	Central	Estuary	L25394_1_Central_Estuary	4	4	0	0	485.7864665	2013/14
L25394_1	L25394	North	Estuary	L25394_1_North_Estuary	4	4	8.999999999	2.25	485.7864665	2013/14
L25394_1	L25394	South	Estuary	L25394_1_South_Estuary	4	4	0	0	485.7864665	2013/14
L25396_1	L25396	North	Estuary	L25396_1_North_Estuary	11	11	0	0	245.6790334	2013/14
L25397_1	L25397	Central	Estuary	L25397_1_Central_Estuary	6	6	0	0	245.6790333	2013/14
L25397_1	L25397	North	Estuary	L25397_1_North_Estuary	26	26	41.99999999	1.615384615	245.6790334	2013/14
L25397_1	L25397	South	Estuary	L25397_1_South_Estuary	6	6	0	0	245.6790333	2013/14
L25399_1	L25399	Central	Estuary	L25399_1_Central_Estuary	11	11	0	0	239.2749428	2013/14
L25399_1	L25399	North	Estuary	L25399_1_North_Estuary	25	25	7.000000002	0.28	239.2749428	2013/14
L25399_1	L25399	South	Estuary	L25399_1_South_Estuary	11	11	0	0	239.2749428	2013/14
L25400_1	L25400	North	Estuary	L25400_1_North_Estuary	7	3.5	0	0	239.2749428	2013/14
L25407_1	L25407	North	Estuary	L25407_1_North_Estuary	5	2.5	0	0	242.9120404	2013/14
L25408_1	L25408	Central	Estuary	L25408_1_Central_Estuary	1	1	0	0	239.2749428	2013/14
L25408_1	L25408	North	Estuary	L25408_1_North_Estuary	1	1	5	5	239.2749428	2013/14
L25408_1	L25408	South	Estuary	L25408_1_South_Estuary	1	1	0	0	239.2749428	2013/14
L25409_1	L25409	Central	Estuary	L25409_1_Central_Estuary	4	4	0	0	124.8855164	2013/14
L25409_1	L25409	North	Estuary	L25409_1_North_Estuary	4	4	6	1.5	124.8855164	2013/14
L25409_1	L25409	South	Estuary	L25409_1_South_Estuary	4	4	0	0	124.8855164	2013/14
L25414_1	L25414	Central	Estuary	L25414_1_Central_Estuary	3	1.5	0	0	74.9877864	2013/14
L25414_1	L25414	North	Estuary	L25414_1_North_Estuary	11	5.5	6	1.090909091	74.9877864	2013/14
L25414_1	L25414	South	Estuary	L25414_1_South_Estuary	3	1.5	0	0	74.9877864	2013/14
L25419_1	L25419	Central	Estuary	L25419_1_Central_Estuary	12	6	0	0	103.1605748	2013/14
L25419_1	L25419	North	Estuary	L25419_1_North_Estuary	12	6	2.5	0.416666667	103.1605748	2013/14
L25419_1	L25419	South	Estuary	L25419_1_South_Estuary	12	6	0	0	103.1605748	2013/14
L25420_1	L25420	Central	Estuary	L25420_1_Central_Estuary	11	11	0	0	31.63000107	2013/14
L25420_1	L25420	North	Estuary	L25420_1_North_Estuary	30	30	18	0.6	31.63000107	2013/14
L25420_1	L25420	South	Estuary	L25420_1_South_Estuary	11	11	0	0	31.63000107	2013/14
L25422_1	L25422	Central	Estuary	L25422_1_Central_Estuary	7	3.5	0	0	124.8855164	2013/14
L25422_1	L25422	North	Estuary	L25422_1_North_Estuary	7	3.5	2	0.571428571	124.8855164	2013/14
L25422_1	L25422	South	Estuary	L25422_1_South_Estuary	7	3.5	0	0	124.8855164	2013/14
L25425_1	L25425	Central	Estuary	L25425_1_Central_Estuary	7	3.5	0	0	63.18159454	2013/14
L25425_1	L25425	North	Estuary	L25425_1_North_Estuary	7	3.5	1	0.285714286	63.18159454	2013/14
L25425_1	L25425	South	Estuary	L25425_1_South_Estuary	7	3.5	0	0	63.18159454	2013/14
L25426_1	L25426	Central	Estuary	L25426_1_Central_Estuary	3	3	0	0	61.70384167	2013/14
L25426_1	L25426	North	Estuary	L25426_1_North_Estuary	33	33	7.000000001	0.212121212	61.70384167	2013/14
L25426_1	L25426	South	Estuary	L25426_1_South_Estuary	3	3	0	0	61.70384167	2013/14
L25427_1	L25427	Central	Estuary	L25427_1_Central_Estuary	2	1	0	0	124.8855164	2013/14
L25427_1	L25427	North	Estuary	L25427_1_North_Estuary	2	1	0.666666667	0.666666667	124.8855164	2013/14
L25427_1	L25427	South	Estuary	L25427_1_South_Estuary	2	1	0	0	124.8855164	2013/14
L25432_1	L25432	Central	Estuary	L25432_1_Central_Estuary	3	3	0	0	44.61502233	2013/14
L25432_1	L25432	North	Estuary	L25432_1_North_Estuary	5	5	28.00000001	5.600000002	44.61502234	2013/14
L25432_1	L25432	South	Estuary	L25432_1_South_Estuary	11	11	94.00000001	8.545454546	44.61502234	2013/14
L25433_1	L25433	Central	Estuary	L25433_1_Central_Estuary	3	3	0	0	49.4443659	2013/14
L25433_1	L25433	North	Estuary	L25433_1_North_Estuary	10	10	3.999999999	0.4	49.44436591	2013/14
L25433_1	L25433	South	Estuary	L25433_1_South_Estuary	3	3	0	0	49.4443659	2013/14
L25435_1	L25435	Central	Estuary	L25435_1_Central_Estuary	7	7	0	0	95.5231386	2013/14
L25435_1	L25435	North	Estuary	L25435_1_North_Estuary	7	7	20	2.857142857	95.5231386	2013/14
L25435_1	L25435	South	Estuary	L25435_1_South_Estuary	7	7	0	0	95.5231386	2013/14
L25436_1	L25436	Central	Estuary	L25436_1_Central_Estuary	4	4	0	0	124.8855164	2013/14
L25436_1	L25436	North	Estuary	L25436_1_North_Estuary	9	9	7.999999997	0.888888889	124.8855164	2013/14
L25436_1	L25436	South	Estuary	L25436_1_South_Estuary	4	4	0	0	124.8855164	2013/14
L25437_1	L25437	Central	Estuary	L25437_1_Central_Estuary	4	2	0	0	63.18159455	2013/14
L25437_1	L25437	North	Estuary	L25437_1_North_Estuary	18	9	1.25	0.138888889	63.18159456	2013/14
L25437_1	L25437	South	Estuary	L25437_1_South_Estuary	4	2	0	0	63.18159455	2013/14
L25440_1	L25440	Central	Estuary	L25440_1_Central_Estuary	14	14	0	0	74.98778643	2013/14
L25440_1	L25440	North	Estuary	L25440_1_North_Estuary	14	14	2.999999999	0.214285714	74.98778643	2013/14
L25440_1	L25440	South	Estuary	L25440_1_South_Estuary	14	14	0	0	74.98778643	2013/14
L25441_1	L25441	Central	Estuary	L25441_1_Central_Estuary	18	18	0	0	49.44436591	2013/14
L25441_1	L25441	North	Estuary	L25441_1_North_Estuary	18	18	48.00000001	2.666666667	49.44436591	2013/14
L25441_1	L25441	South	Estuary	L25441_1_South_Estuary	18	18	0	0	49.44436591	2013/14
L25446_1	L25446	Central	Estuary	L25446_1_Central_Estuary	7	7	0	0	85.48404567	2013/14
L25446_1	L25446	North	Estuary	L25446_1_North_Estuary	17	17	13.00000001	0.764705883	85.48404565	2013/14
L25446_1	L25446	South	Estuary	L25446_1_South_Estuary	7	7	0	0	85.48404567	2013/14
L25447_1	L25447	North	Estuary	L25447_1_North_Estuary	1	0.5	0	0	124.8855164	2013/14
L25448_1	L25448	Central	Estuary	L25448_1_Central_Estuary	8	8	0	0	49.44436591	2013/14
L25448_1	L25448	North	Estuary	L25448_1_North_Estuary	8	8	33	4.125	49.44436591	2013/14
L25448_1	L25448	South	Estuary	L25448_1_South_Estuary	8	8	0	0	49.44436591	2013/14
L25449_1	L25449	Central	Estuary	L25449_1_Central_Estuary	7	7	0	0	49.44436591	2013/14
L25449_1	L25449	North	Estuary	L25449_1_North_Estuary	70	70	78.00000002	1.114285715	49.4443659	2013/14
L25449_1	L25449	South	Estuary	L25449_1_South_Estuary	7	7	0	0	49.44436591	2013/14
L25451_1	L25451	Central	Estuary	L25451_1_Central_Estuary	2	2	0	0	44.61502234	2013/14
L25451_1	L25451	North	Estuary	L25451_1_North_Estuary	2	2	3.5	1.75	44.61502234	2013/14
L25451_1	L25451	South	Estuary	L25451_1_South_Estuary	2	2	0	0	44.61502234	2013/14
L25452_1	L25452	Central	Estuary	L25452_1_Central_Estuary	90	45	0	0	31.63000107	2013/14
L25452_1	L25452	North	Estuary	L25452_1_North_Estuary	90	45	505.5	11.23333333	31.63000107	2013/14
L25452_1	L25452	South	Estuary	L25452_1_South_Estuary	90	45	0	0	31.63000107	2013/14
L25453_1	L25453	Central	Estuary	L25453_1_Central_Estuary	12	12	0	0	38.26705061	2013/14
L25453_1	L25453	North	Estuary	L25453_1_North_Estuary	12	12	80.99999999	6.749999999	38.26705061	2013/14
L25453_1	L25453	South	Estuary	L25453_1_South_Estuary	12	12	0	0	38.26705061	2013/14
L25455_1	L25455	Central	Estuary	L25455_1_Central_Estuary	19	19	0	0	49.44436591	2013/14
L25455_1	L25455	North	Estuary	L25455_1_North_Estuary	40	40	132	3.300000001	49.4443659	2013/14
L25455_1	L25455	South	Estuary	L25455_1_South_Estuary	19	19	0	0	49.44436591	2013/14
L25457_1	L25457	Central	Estuary	L25457_1_Central_Estuary	8	8	0	0	31.63000108	2013/14
L25457_1	L25457	North	Estuary	L25457_1_North_Estuary	17	17	30	1.764705882	31.63000107	2013/14
L25457_1	L25457	South	Estuary	L25457_1_South_Estuary	8	8	0	0	31.63000108	2013/14
L25458_1	L25458	Central	Estuary	L25458_1_Central_Estuary	6	6	0	0	63.18159455	2013/14
L25458_1	L25458	North	Estuary	L25458_1_North_Estuary	6	6	26	4.333333333	63.18159455	2013/14
L25458_1	L25458	South	Estuary	L25458_1_South_Estuary	6	6	0	0	63.18159455	2013/14
L25461_1	L25461	Central	Estuary	L25461_1_Central_Estuary	11	11	0	0	63.18159455	2013/14
L25461_1	L25461	North	Estuary	L25461_1_North_Estuary	14	14	1	0.071428571	63.18159456	2013/14
L25461_1	L25461	South	Estuary	L25461_1_South_Estuary	20	20	2	0.1	63.18159455	2013/14
L25463_1	L25463	North	Estuary	L25463_1_North_Estuary	2	2	0	0	31.63000107	2013/14
L25465_1	L25465	Central	Estuary	L25465_1_Central_Estuary	1	1	0	0	49.44436591	2013/14
L25465_1	L25465	North	Estuary	L25465_1_North_Estuary	3	3	1	0.333333333	49.4443659	2013/14
L25465_1	L25465	South	Estuary	L25465_1_South_Estuary	1	1	0	0	49.44436591	2013/14
L25467_1	L25467	Central	Estuary	L25467_1_Central_Estuary	3	1.5	0	0	49.44436591	2013/14
L25467_1	L25467	North	Estuary	L25467_1_North_Estuary	34	17	5.000000001	0.294117647	49.44436591	2013/14
L25467_1	L25467	South	Estuary	L25467_1_South_Estuary	3	1.5	0	0	49.44436591	2013/14
L25468_1	L25468	Central	Estuary	L25468_1_Central_Estuary	6	6	0	0	44.61502233	2013/14
L25468_1	L25468	North	Estuary	L25468_1_North_Estuary	15	15	21	1.4	44.61502234	2013/14
L25468_1	L25468	South	Estuary	L25468_1_South_Estuary	6	6	0	0	44.61502233	2013/14
L25469_1	L25469	Central	Estuary	L25469_1_Central_Estuary	18	18	0	0	49.44436591	2013/14
L25469_1	L25469	North	Estuary	L25469_1_North_Estuary	37	37	33.49999999	0.905405405	49.44436592	2013/14
L25469_1	L25469	South	Estuary	L25469_1_South_Estuary	18	18	0	0	49.44436591	2013/14
L25470_1	L25470	Central	Estuary	L25470_1_Central_Estuary	8	4	0	0	95.5231386	2013/14
L25470_1	L25470	North	Estuary	L25470_1_North_Estuary	8	4	5.250000001	1.3125	95.5231386	2013/14
L25470_1	L25470	South	Estuary	L25470_1_South_Estuary	8	4	0	0	95.5231386	2013/14
L25471_1	L25471	Central	Estuary	L25471_1_Central_Estuary	2	2	0	0	38.26705061	2013/14
L25471_1	L25471	North	Estuary	L25471_1_North_Estuary	5	5	0	0	38.2670506	2013/14
L25471_1	L25471	South	Estuary	L25471_1_South_Estuary	2	2	0	0	38.26705061	2013/14
L25477_1	L25477	Central	Estuary	L25477_1_Central_Estuary	3	3	0	0	63.18159457	2013/14
L25477_1	L25477	North	Estuary	L25477_1_North_Estuary	56	56	0	0	63.18159455	2013/14
L25477_1	L25477	South	Estuary	L25477_1_South_Estuary	4	4	0	0	63.18159455	2013/14
L25479_1	L25479	North	Estuary	L25479_1_North_Estuary	5	5	0	0	49.44436592	2013/14
L25481_1	L25481	Central	Estuary	L25481_1_Central_Estuary	19	19	0	0	49.44436591	2013/14
L25481_1	L25481	North	Estuary	L25481_1_North_Estuary	19	19	75.83333332	3.99122807	49.44436591	2013/14
L25481_1	L25481	South	Estuary	L25481_1_South_Estuary	19	19	0	0	49.44436591	2013/14
L25482_1	L25482	Central	Estuary	L25482_1_Central_Estuary	1	1	0	0	38.26705061	2013/14
L25482_1	L25482	North	Estuary	L25482_1_North_Estuary	3	3	0	0	38.2670506	2013/14
L25482_1	L25482	South	Estuary	L25482_1_South_Estuary	1	1	0	0	38.26705061	2013/14
L25484_1	L25484	Central	Estuary	L25484_1_Central_Estuary	1	1	0	0	31.63000107	2013/14
L25484_1	L25484	North	Estuary	L25484_1_North_Estuary	5	5	11.5	2.299999999	31.63000108	2013/14
L25484_1	L25484	South	Estuary	L25484_1_South_Estuary	1	1	0	0	31.63000107	2013/14
L25492_1	L25492	Central	Estuary	L25492_1_Central_Estuary	5	2.5	0	0	128.6980016	2013/14
L25492_1	L25492	North	Estuary	L25492_1_North_Estuary	5	2.5	0	0	128.6980016	2013/14
L25492_1	L25492	South	Estuary	L25492_1_South_Estuary	5	2.5	0.5	0.2	128.6980016	2013/14
L25502_1	L25502	Central	Estuary	L25502_1_Central_Estuary	1	1	0	0	302.1538191	2013/14
L25502_1	L25502	North	Estuary	L25502_1_North_Estuary	1	1	1	1	302.1538191	2013/14
L25502_1	L25502	South	Estuary	L25502_1_South_Estuary	1	1	0	0	302.1538191	2013/14
L25503_1	L25503	Central	Estuary	L25503_1_Central_Estuary	6	6	0	0	319.0057573	2013/14
L25503_1	L25503	North	Estuary	L25503_1_North_Estuary	11	11	5.000000001	0.454545455	319.0057574	2013/14
L25503_1	L25503	South	Estuary	L25503_1_South_Estuary	5	5	0	0	319.0057574	2013/14
L25506_1	L25506	North	Estuary	L25506_1_North_Estuary	1	1	0	0	128.6980016	2013/14
L25507_1	L25507	Central	Estuary	L25507_1_Central_Estuary	2	1	0	0	147.9494242	2013/14
L25509_1	L25509	Central	Estuary	L25509_1_Central_Estuary	2	2	0	0	137.3346927	2013/14
L25518_1	L25518	Central	Estuary	L25518_1_Central_Estuary	1	1	0	0	137.3346927	2013/14
L25518_1	L25518	North	Estuary	L25518_1_North_Estuary	1	1	10	10	137.3346927	2013/14
L25518_1	L25518	South	Estuary	L25518_1_South_Estuary	1	1	0	0	137.3346927	2013/14
L25520_1	L25520	North	Estuary	L25520_1_North_Estuary	1	1	0	0	137.3346927	2013/14
L25522_1	L25522	Central	Estuary	L25522_1_Central_Estuary	7	7	6	0.857142857	128.6980016	2013/14
L25522_1	L25522	North	Estuary	L25522_1_North_Estuary	3	3	0	0	128.6980016	2013/14
L25522_1	L25522	South	Estuary	L25522_1_South_Estuary	3	3	0	0	128.6980016	2013/14
L25530_1	L25530	Central	Estuary	L25530_1_Central_Estuary	11	5.5	60.25	10.95454545	123.5695656	2013/14
L25530_1	L25530	North	Estuary	L25530_1_North_Estuary	11	5.5	0	0	123.5695656	2013/14
L25530_1	L25530	South	Estuary	L25530_1_South_Estuary	13	6.5	0	0	123.5695656	2013/14
L25536_1	L25536	Central	Estuary	L25536_1_Central_Estuary	16	16	0	0	128.6980016	2013/14
L25536_1	L25536	North	Estuary	L25536_1_North_Estuary	16	16	0	0	128.6980016	2013/14
L25536_1	L25536	South	Estuary	L25536_1_South_Estuary	16	16	18	1.125	128.6980016	2013/14
L25541_1	L25541	Central	Estuary	L25541_1_Central_Estuary	4	4	0	0	128.6980016	2013/14
L25541_1	L25541	North	Estuary	L25541_1_North_Estuary	4	4	0	0	128.6980016	2013/14
L25541_1	L25541	South	Estuary	L25541_1_South_Estuary	4	4	8.000000002	2	128.6980016	2013/14
L25542_1	L25542	Central	Estuary	L25542_1_Central_Estuary	8	8	0	0	128.6980016	2013/14
L25542_1	L25542	North	Estuary	L25542_1_North_Estuary	8	8	11	1.375	128.6980016	2013/14
L25542_1	L25542	South	Estuary	L25542_1_South_Estuary	8	8	0	0	128.6980016	2013/14
L25548_1	L25548	North	Estuary	L25548_1_North_Estuary	3	1.5	0	0	158.3498842	2013/14
L25550_1	L25550	North	Estuary	L25550_1_North_Estuary	3	3	0	0	137.3346927	2013/14
L25553_1	L25553	Central	Estuary	L25553_1_Central_Estuary	1	1	0	0	147.9494242	2013/14
L25553_1	L25553	North	Estuary	L25553_1_North_Estuary	1	1	0.4	0.4	147.9494242	2013/14
L25553_1	L25553	South	Estuary	L25553_1_South_Estuary	1	1	0	0	147.9494242	2013/14
L25555_1	L25555	Central	Estuary	L25555_1_Central_Estuary	6	6	0	0	128.6980016	2013/14
L25555_1	L25555	North	Estuary	L25555_1_North_Estuary	6	6	4	0.666666667	128.6980016	2013/14
L25555_1	L25555	South	Estuary	L25555_1_South_Estuary	6	6	0	0	128.6980016	2013/14
L25557_1	L25557	North	Estuary	L25557_1_North_Estuary	6	6	0	0	292.1471988	2013/14
L25564_1	L25564	Central	Estuary	L25564_1_Central_Estuary	1	1	2	2	311.7245993	2013/14
L25564_1	L25564	North	Estuary	L25564_1_North_Estuary	1	1	0	0	311.7245993	2013/14
L25564_1	L25564	South	Estuary	L25564_1_South_Estuary	1	1	0	0	311.7245993	2013/14
L25568_1	L25568	Central	Estuary	L25568_1_Central_Estuary	1	1	0	0	402.605831	2013/14
L25568_1	L25568	North	Estuary	L25568_1_North_Estuary	1	1	1	1	402.605831	2013/14
L25568_1	L25568	South	Estuary	L25568_1_South_Estuary	1	1	0	0	402.605831	2013/14
L25575_1	L25575	Central	Estuary	L25575_1_Central_Estuary	8	8	0	0	409.0193396	2013/14
L25575_1	L25575	North	Estuary	L25575_1_North_Estuary	8	8	3.999999999	0.5	409.0193396	2013/14
L25575_1	L25575	South	Estuary	L25575_1_South_Estuary	8	8	0	0	409.0193396	2013/14
L25578_1	L25578	Central	Estuary	L25578_1_Central_Estuary	10	10	0	0	397.3874708	2013/14
L25578_1	L25578	North	Estuary	L25578_1_North_Estuary	10	10	10	1	397.3874708	2013/14
L25578_1	L25578	South	Estuary	L25578_1_South_Estuary	10	10	0	0	397.3874708	2013/14
L25581_1	L25581	Central	Estuary	L25581_1_Central_Estuary	2	2	0	0	257.2620741	2013/14
L25581_1	L25581	North	Estuary	L25581_1_North_Estuary	2	2	1	0.5	257.2620741	2013/14
L25581_1	L25581	South	Estuary	L25581_1_South_Estuary	2	2	0	0	257.2620741	2013/14
L25582_1	L25582	Central	Estuary	L25582_1_Central_Estuary	4	4	0	0	218.8692232	2013/14
L25582_1	L25582	North	Estuary	L25582_1_North_Estuary	9	9	9.999999999	1.111111111	218.8692232	2013/14
L25582_1	L25582	South	Estuary	L25582_1_South_Estuary	4	4	0	0	218.8692232	2013/14
L25588_1	L25588	North	Estuary	L25588_1_North_Estuary	1	0.5	0	0	218.8692232	2013/14
L25598_1	L25598	Central	Estuary	L25598_1_Central_Estuary	1	1	0	0	402.605831	2013/14
L25598_1	L25598	North	Estuary	L25598_1_North_Estuary	1	1	2	2	402.605831	2013/14
L25598_1	L25598	South	Estuary	L25598_1_South_Estuary	1	1	0	0	402.605831	2013/14
L25616_1	L25616	Central	Estuary	L25616_1_Central_Estuary	1	1	0	0	397.3874708	2013/14
L25616_1	L25616	North	Estuary	L25616_1_North_Estuary	1	1	0	0	397.3874708	2013/14
L25616_1	L25616	South	Estuary	L25616_1_South_Estuary	1	1	0	0	397.3874708	2013/14
L25621_1	L25621	North	Estuary	L25621_1_North_Estuary	1	1	0	0	409.0193396	2013/14
L25624_1	L25624	Central	Estuary	L25624_1_Central_Estuary	13	13	0	0	217.3982943	2013/14
L25624_1	L25624	North	Estuary	L25624_1_North_Estuary	27	27	57.00000002	2.111111112	217.3982943	2013/14
L25624_1	L25624	South	Estuary	L25624_1_South_Estuary	13	13	0	0	217.3982943	2013/14
L25641_1	L25641	Central	Estuary	L25641_1_Central_Estuary	1	1	0	0	237.2435117	2013/14
L25641_1	L25641	North	Estuary	L25641_1_North_Estuary	1	1	0	0	237.2435117	2013/14
L25641_1	L25641	South	Estuary	L25641_1_South_Estuary	14	14	5.000000002	0.357142857	237.2435117	2013/14
L25643_1	L25643	Central	Estuary	L25643_1_Central_Estuary	1	1	0	0	126.7747021	2013/14
L25643_1	L25643	North	Estuary	L25643_1_North_Estuary	1	1	0	0	126.7747021	2013/14
L25643_1	L25643	South	Estuary	L25643_1_South_Estuary	1	1	0	0	126.7747021	2013/14
L25652_1	L25652	Central	Estuary	L25652_1_Central_Estuary	2	2	0	0	123.4042406	2013/14
L25652_1	L25652	North	Estuary	L25652_1_North_Estuary	2	2	0	0	123.4042406	2013/14
L25652_1	L25652	South	Estuary	L25652_1_South_Estuary	2	2	7	3.5	123.4042406	2013/14
L25658_1	L25658	Central	Estuary	L25658_1_Central_Estuary	3	3	0	0	237.2435117	2013/14
L25658_1	L25658	North	Estuary	L25658_1_North_Estuary	3	3	0	0	237.2435117	2013/14
L25658_1	L25658	South	Estuary	L25658_1_South_Estuary	16	16	8.499999999	0.53125	237.2435117	2013/14
L25660_1	L25660	Central	Estuary	L25660_1_Central_Estuary	1	1	0	0	123.4042406	2013/14
L25660_1	L25660	North	Estuary	L25660_1_North_Estuary	1	1	0	0	123.4042406	2013/14
L25660_1	L25660	South	Estuary	L25660_1_South_Estuary	1	1	1	1	123.4042406	2013/14
L25662_1	L25662	Central	Estuary	L25662_1_Central_Estuary	2	1	0	0	237.2435117	2013/14
L25662_1	L25662	North	Estuary	L25662_1_North_Estuary	2	1	0	0	237.2435117	2013/14
L25662_1	L25662	South	Estuary	L25662_1_South_Estuary	2	1	0	0	237.2435117	2013/14
L25664_1	L25664	Central	Estuary	L25664_1_Central_Estuary	3	3	0	0	118.9739088	2013/14
L25664_1	L25664	North	Estuary	L25664_1_North_Estuary	4	4	0	0	118.9739088	2013/14
L25664_1	L25664	South	Estuary	L25664_1_South_Estuary	3	3	8	2.666666667	118.9739088	2013/14
L25666_1	L25666	Central	Estuary	L25666_1_Central_Estuary	7	7	0	0	123.4042406	2013/14
L25666_1	L25666	North	Estuary	L25666_1_North_Estuary	7	7	0	0	123.4042406	2013/14
L25666_1	L25666	South	Estuary	L25666_1_South_Estuary	7	7	1	0.142857143	123.4042406	2013/14
L25668_1	L25668	Central	Estuary	L25668_1_Central_Estuary	18	9	0	0	237.2435117	2013/14
L25668_1	L25668	North	Estuary	L25668_1_North_Estuary	18	9	0	0	237.2435117	2013/14
L25668_1	L25668	South	Estuary	L25668_1_South_Estuary	41	20.5	48.99999998	2.390243902	237.2435117	2013/14
L25670_1	L25670	Central	Estuary	L25670_1_Central_Estuary	5	5	4	0.8	118.9739088	2013/14
L25670_1	L25670	North	Estuary	L25670_1_North_Estuary	4	4	0	0	118.9739088	2013/14
L25670_1	L25670	South	Estuary	L25670_1_South_Estuary	11	11	0	0	118.9739088	2013/14
L25672_2	L25672	Central	Estuary	L25672_2_Central_Estuary	5	2.5	0	0	139.9035898	2013/14
L25672_2	L25672	North	Estuary	L25672_2_North_Estuary	5	2.5	0	0	139.9035898	2013/14
L25672_2	L25672	South	Estuary	L25672_2_South_Estuary	12	6	0	0	139.9035898	2013/14
L25673_2	L25673	Central	Estuary	L25673_2_Central_Estuary	4	2	0	0	126.7747021	2013/14
L25673_2	L25673	North	Estuary	L25673_2_North_Estuary	4	2	0	0	126.7747021	2013/14
L25673_2	L25673	South	Estuary	L25673_2_South_Estuary	30	15	6.500000002	0.433333333	126.7747021	2013/14
L25674_1	L25674	Central	Estuary	L25674_1_Central_Estuary	6	6	0	0	223.7864622	2013/14
L25674_1	L25674	North	Estuary	L25674_1_North_Estuary	6	6	0	0	223.7864622	2013/14
L25674_1	L25674	South	Estuary	L25674_1_South_Estuary	14	14	11	0.785714286	223.7864621	2013/14
L25680_1	L25680	Central	Estuary	L25680_1_Central_Estuary	5	5	0	0	223.7864622	2013/14
L25680_1	L25680	North	Estuary	L25680_1_North_Estuary	5	5	0	0	223.7864622	2013/14
L25680_1	L25680	South	Estuary	L25680_1_South_Estuary	5	5	108	21.59999999	223.7864622	2013/14
L25684_1	L25684	Central	Estuary	L25684_1_Central_Estuary	3	3	0	0	118.9739088	2013/14
L25684_1	L25684	North	Estuary	L25684_1_North_Estuary	3	3	0	0	118.9739088	2013/14
L25684_1	L25684	South	Estuary	L25684_1_South_Estuary	3	3	0	0	118.9739088	2013/14
L25687_1	L25687	Central	Estuary	L25687_1_Central_Estuary	52	52	12	0.230769231	126.7747021	2013/14
L25687_1	L25687	North	Estuary	L25687_1_North_Estuary	51	51	0	0	126.7747021	2013/14
L25687_1	L25687	South	Estuary	L25687_1_South_Estuary	144	144	309.9999999	2.152777777	126.7747022	2013/14
L25695_1	L25695	Central	Estuary	L25695_1_Central_Estuary	11	5.5	0	0	126.7747021	2013/14
L25695_1	L25695	North	Estuary	L25695_1_North_Estuary	11	5.5	0	0	126.7747021	2013/14
L25695_1	L25695	South	Estuary	L25695_1_South_Estuary	11	5.5	17.5	3.181818182	126.7747021	2013/14
L25696_1	L25696	Central	Estuary	L25696_1_Central_Estuary	4	4	0	0	126.7747021	2013/14
L25696_1	L25696	North	Estuary	L25696_1_North_Estuary	4	4	0	0	126.7747021	2013/14
L25696_1	L25696	South	Estuary	L25696_1_South_Estuary	11	11	70.00000001	6.363636364	126.7747021	2013/14
L25699_1	L25699	Central	Estuary	L25699_1_Central_Estuary	2	2	0	0	114.3418259	2013/14
L25699_1	L25699	North	Estuary	L25699_1_North_Estuary	2	2	0	0	114.3418259	2013/14
L25699_1	L25699	South	Estuary	L25699_1_South_Estuary	10	10	0	0	114.3418259	2013/14
L25701_1	L25701	Central	Estuary	L25701_1_Central_Estuary	1	1	0	0	114.3418259	2013/14
L25701_1	L25701	North	Estuary	L25701_1_North_Estuary	1	1	0	0	114.3418259	2013/14
L25701_1	L25701	South	Estuary	L25701_1_South_Estuary	1	1	2	2	114.3418259	2013/14
L25702_1	L25702	Central	Estuary	L25702_1_Central_Estuary	6	3	0	0	118.9739088	2013/14
L25702_1	L25702	North	Estuary	L25702_1_North_Estuary	6	3	0	0	118.9739088	2013/14
L25702_1	L25702	South	Estuary	L25702_1_South_Estuary	16	8	14	1.75	118.9739088	2013/14
L25703_1	L25703	South	Estuary	L25703_1_South_Estuary	3	1.5	0	0	126.7747021	2013/14
L25704_1	L25704	Central	Estuary	L25704_1_Central_Estuary	1	1	0	0	237.2435117	2013/14
L25704_1	L25704	North	Estuary	L25704_1_North_Estuary	1	1	0	0	237.2435117	2013/14
L25704_1	L25704	South	Estuary	L25704_1_South_Estuary	3	3	0	0	237.2435117	2013/14
L25708_1	L25708	South	Estuary	L25708_1_South_Estuary	1	1	0	0	126.7747021	2013/14
L25709_1	L25709	Central	Estuary	L25709_1_Central_Estuary	1	1	0	0	123.4042406	2013/14
L25709_1	L25709	North	Estuary	L25709_1_North_Estuary	1	1	0	0	123.4042406	2013/14
L25709_1	L25709	South	Estuary	L25709_1_South_Estuary	3	3	13	4.333333334	123.4042406	2013/14
L25710_1	L25710	Central	Estuary	L25710_1_Central_Estuary	1	1	0	0	253.7825965	2013/14
L25710_1	L25710	North	Estuary	L25710_1_North_Estuary	1	1	0	0	253.7825965	2013/14
L25710_1	L25710	South	Estuary	L25710_1_South_Estuary	1	1	0	0	253.7825965	2013/14
L25711_2	L25711	Central	Estuary	L25711_2_Central_Estuary	3	1.5	0	0	123.4042406	2013/14
L25711_2	L25711	North	Estuary	L25711_2_North_Estuary	3	1.5	0	0	123.4042406	2013/14
L25711_2	L25711	South	Estuary	L25711_2_South_Estuary	8	4	2	0.5	123.4042406	2013/14
L25732_1	L25732	Central	Estuary	L25732_1_Central_Estuary	1	1	0	0	526.3887272	2013/14
L25732_1	L25732	North	Estuary	L25732_1_North_Estuary	1	1	0	0	526.3887272	2013/14
L25732_1	L25732	South	Estuary	L25732_1_South_Estuary	1	1	0	0	526.3887272	2013/14
L25735_1	L25735	Central	Estuary	L25735_1_Central_Estuary	6	6	0	0	532.8719768	2013/14
L25735_1	L25735	North	Estuary	L25735_1_North_Estuary	6	6	0	0	532.8719768	2013/14
L25735_1	L25735	South	Estuary	L25735_1_South_Estuary	6	6	0	0	532.8719768	2013/14
L25736_1	L25736	North	Estuary	L25736_1_North_Estuary	6	6	0	0	313.7268403	2013/14
L25737_2	L25737	Central	Estuary	L25737_2_Central_Estuary	3	3	0	0	519.6102393	2013/14
L25737_2	L25737	North	Estuary	L25737_2_North_Estuary	3	3	0	0	519.6102393	2013/14
L25737_2	L25737	South	Estuary	L25737_2_South_Estuary	3	3	15	5.000000001	519.6102393	2013/14
L25744_1	L25744	Central	Estuary	L25744_1_Central_Estuary	2	2	0	0	339.2988405	2013/14
L25744_1	L25744	North	Estuary	L25744_1_North_Estuary	6	6	1	0.166666667	339.2988405	2013/14
L25744_1	L25744	South	Estuary	L25744_1_South_Estuary	2	2	0	0	339.2988405	2013/14
L25766_1	L25766	Central	Estuary	L25766_1_Central_Estuary	5	5	0	0	339.2988406	2013/14
L25766_1	L25766	North	Estuary	L25766_1_North_Estuary	5	5	0	0	339.2988406	2013/14
L25766_1	L25766	South	Estuary	L25766_1_South_Estuary	5	5	5.999999998	1.2	339.2988406	2013/14
L25767_1	L25767	South	Estuary	L25767_1_South_Estuary	2	2	0	0	392.2802326	2013/14
L25772_2	L25772	Central	Estuary	L25772_2_Central_Estuary	33	33	0	0	338.1011482	2013/14
L25772_2	L25772	North	Estuary	L25772_2_North_Estuary	33	33	0	0	338.1011482	2013/14
L25772_2	L25772	South	Estuary	L25772_2_South_Estuary	68	68	178	2.617647059	338.1011482	2013/14
L25774_1	L25774	Central	Estuary	L25774_1_Central_Estuary	1	1	0	0	319.1060499	2013/14
L25774_1	L25774	North	Estuary	L25774_1_North_Estuary	1	1	0	0	319.1060499	2013/14
L25774_1	L25774	South	Estuary	L25774_1_South_Estuary	1	1	1	1	319.1060499	2013/14
L25776_1	L25776	South	Estuary	L25776_1_South_Estuary	3	3	0	0	537.8042357	2013/14
L25777_1	L25777	Central	Estuary	L25777_1_Central_Estuary	11	11	0	0	328.1650633	2013/14
L25777_1	L25777	North	Estuary	L25777_1_North_Estuary	11	11	0	0	328.1650633	2013/14
L25777_1	L25777	South	Estuary	L25777_1_South_Estuary	11	11	76	6.909090909	328.1650633	2013/14
L25778_1	L25778	Central	Estuary	L25778_1_Central_Estuary	5	5	0	0	526.3887272	2013/14
L25778_1	L25778	North	Estuary	L25778_1_North_Estuary	5	5	0	0	526.3887272	2013/14
L25778_1	L25778	South	Estuary	L25778_1_South_Estuary	5	5	38.16666667	7.633333334	526.3887272	2013/14
L25783_1	L25783	Central	Estuary	L25783_1_Central_Estuary	6	6	0	0	324.250967	2013/14
L25783_1	L25783	North	Estuary	L25783_1_North_Estuary	6	6	0	0	324.250967	2013/14
L25783_1	L25783	South	Estuary	L25783_1_South_Estuary	22	22	65.99999999	3	324.250967	2013/14
L25784_1	L25784	South	Estuary	L25784_1_South_Estuary	10	10	0	0	313.7268404	2013/14
L25796_1	L25796	South	Estuary	L25796_1_South_Estuary	2	2	0	0	765.6370865	2013/14
L25797_2	L25797	South	Estuary	L25797_2_South_Estuary	1	1	0	0	790.5318513	2013/14
L25805_2	L25805	Central	Estuary	L25805_2_Central_Estuary	4	2	0	0	349.0274561	2013/14
L25805_2	L25805	North	Estuary	L25805_2_North_Estuary	4	2	0	0	349.0274561	2013/14
L25805_2	L25805	South	Estuary	L25805_2_South_Estuary	4	2	3.499999999	1.749999999	349.0274561	2013/14
L25808_2	L25808	South	Estuary	L25808_2_South_Estuary	2	2	0	0	765.6370865	2013/14
L25809_1	L25809	Central	Estuary	L25809_1_Central_Estuary	1	1	0	0	346.5547004	2013/14
L25809_1	L25809	North	Estuary	L25809_1_North_Estuary	1	1	0	0	346.5547004	2013/14
L25809_1	L25809	South	Estuary	L25809_1_South_Estuary	1	1	7.000000001	7.000000001	346.5547004	2013/14
L25810_1	L25810	Central	Estuary	L25810_1_Central_Estuary	7	7	0	0	349.0274561	2013/14
L25810_1	L25810	North	Estuary	L25810_1_North_Estuary	7	7	0	0	349.0274561	2013/14
L25810_1	L25810	South	Estuary	L25810_1_South_Estuary	16	16	8	0.5	349.0274561	2013/14
L25811_1	L25811	Central	Estuary	L25811_1_Central_Estuary	16	16	0	0	346.5547004	2013/14
L25811_1	L25811	North	Estuary	L25811_1_North_Estuary	12	12	0	0	346.5547004	2013/14
L25811_1	L25811	South	Estuary	L25811_1_South_Estuary	25	25	7.999999999	0.32	346.5547004	2013/14
L25812_1	L25812	Central	Estuary	L25812_1_Central_Estuary	3	3	0	0	777.5097287	2013/14
L25812_1	L25812	North	Estuary	L25812_1_North_Estuary	3	3	0	0	777.5097287	2013/14
L25812_1	L25812	South	Estuary	L25812_1_South_Estuary	3	3	0	0	777.5097287	2013/14
L25814_1	L25814	South	Estuary	L25814_1_South_Estuary	3	1.5	0	0	772.3799573	2013/14
L25815_2	L25815	Central	Estuary	L25815_2_Central_Estuary	7	7	0	0	355.3046421	2013/14
L25815_2	L25815	North	Estuary	L25815_2_North_Estuary	7	7	0	0	355.3046421	2013/14
L25815_2	L25815	South	Estuary	L25815_2_South_Estuary	7	7	8	1.142857143	355.3046421	2013/14
L25819_1	L25819	Central	Estuary	L25819_1_Central_Estuary	1	1	0	0	356.0612919	2013/14
L25819_1	L25819	North	Estuary	L25819_1_North_Estuary	1	1	0	0	356.0612919	2013/14
L25819_1	L25819	South	Estuary	L25819_1_South_Estuary	1	1	0	0	356.0612919	2013/14
L25820_2	L25820	Central	Estuary	L25820_2_Central_Estuary	5	2.5	0	0	356.0612919	2013/14
L25820_2	L25820	North	Estuary	L25820_2_North_Estuary	5	2.5	0	0	356.0612919	2013/14
L25820_2	L25820	South	Estuary	L25820_2_South_Estuary	16	8	0	0	356.0612919	2013/14
L25821_1	L25821	Central	Estuary	L25821_1_Central_Estuary	2	2	0	0	356.0612919	2013/14
L25821_1	L25821	North	Estuary	L25821_1_North_Estuary	2	2	2	1	356.0612919	2013/14
L25821_1	L25821	South	Estuary	L25821_1_South_Estuary	2	2	0	0	356.0612919	2013/14
L25824_1	L25824	South	Estuary	L25824_1_South_Estuary	1	1	0	0	346.5547004	2013/14
L25825_1	L25825	Central	Estuary	L25825_1_Central_Estuary	16	16	0	0	346.5547004	2013/14
L25825_1	L25825	North	Estuary	L25825_1_North_Estuary	16	16	0	0	346.5547004	2013/14
L25825_1	L25825	South	Estuary	L25825_1_South_Estuary	16	16	68.00000001	4.250000001	346.5547004	2013/14
L25826_1	L25826	Central	Estuary	L25826_1_Central_Estuary	1	1	0	0	343.3043657	2013/14
L25826_1	L25826	North	Estuary	L25826_1_North_Estuary	1	1	0	0	343.3043657	2013/14
L25826_1	L25826	South	Estuary	L25826_1_South_Estuary	14	14	0	0	343.3043657	2013/14
L25828_1	L25828	Central	Estuary	L25828_1_Central_Estuary	3	3	0	0	349.027456	2013/14
L25828_1	L25828	North	Estuary	L25828_1_North_Estuary	3	3	0	0	349.027456	2013/14
L25828_1	L25828	South	Estuary	L25828_1_South_Estuary	12	12	15	1.25	349.0274561	2013/14
L25831_1	L25831	South	Estuary	L25831_1_South_Estuary	4	4	0	0	343.3043658	2013/14
L25834_1	L25834	Central	Estuary	L25834_1_Central_Estuary	2	2	0	0	792.1015335	2013/14
L25834_1	L25834	North	Estuary	L25834_1_North_Estuary	2	2	0	0	792.1015335	2013/14
L25834_1	L25834	South	Estuary	L25834_1_South_Estuary	2	2	5.5	2.75	792.1015335	2013/14
L25838_1	L25838	Central	Estuary	L25838_1_Central_Estuary	2	2	0	0	356.0612919	2013/14
L25838_1	L25838	North	Estuary	L25838_1_North_Estuary	2	2	0	0	356.0612919	2013/14
L25838_1	L25838	South	Estuary	L25838_1_South_Estuary	2	2	5.999999999	2.999999999	356.0612919	2013/14
L25839_1	L25839	South	Estuary	L25839_1_South_Estuary	1	0.5	0	0	758.5871542	2013/14
L25840_1	L25840	Central	Estuary	L25840_1_Central_Estuary	9	9	0	0	777.5097287	2013/14
L25840_1	L25840	North	Estuary	L25840_1_North_Estuary	9	9	0	0	777.5097287	2013/14
L25840_1	L25840	South	Estuary	L25840_1_South_Estuary	9	9	72.33333333	8.037037037	777.5097287	2013/14
L25841_1	L25841	Central	Estuary	L25841_1_Central_Estuary	10	10	0	0	346.5547004	2013/14
L25841_1	L25841	North	Estuary	L25841_1_North_Estuary	10	10	0	0	346.5547004	2013/14
L25841_1	L25841	South	Estuary	L25841_1_South_Estuary	10	10	130	13	346.5547004	2013/14
L25843_1	L25843	Central	Estuary	L25843_1_Central_Estuary	8	8	0	0	356.0612919	2013/14
L25843_1	L25843	North	Estuary	L25843_1_North_Estuary	8	8	0	0	356.0612919	2013/14
L25843_1	L25843	South	Estuary	L25843_1_South_Estuary	21	21	108	5.142857143	356.0612919	2013/14
L25844_2	L25844	Central	Estuary	L25844_2_Central_Estuary	6	6	0	0	355.3046422	2013/14
L25844_2	L25844	North	Estuary	L25844_2_North_Estuary	6	6	0	0	355.3046422	2013/14
L25844_2	L25844	South	Estuary	L25844_2_South_Estuary	6	6	87.99999997	14.66666666	355.3046422	2013/14
L25845_1	L25845	Central	Estuary	L25845_1_Central_Estuary	10	10	0	0	765.6370864	2013/14
L25845_1	L25845	North	Estuary	L25845_1_North_Estuary	10	10	0	0	765.6370864	2013/14
L25845_1	L25845	South	Estuary	L25845_1_South_Estuary	24	24	16.30000001	0.679166667	765.6370863	2013/14
L25846_1	L25846	Central	Estuary	L25846_1_Central_Estuary	1	1	0	0	346.5547004	2013/14
L25846_1	L25846	North	Estuary	L25846_1_North_Estuary	1	1	0	0	346.5547004	2013/14
L25846_1	L25846	South	Estuary	L25846_1_South_Estuary	4	4	0	0	346.5547003	2013/14
L25847_1	L25847	Central	Estuary	L25847_1_Central_Estuary	1	1	0	0	772.3799576	2013/14
L25847_1	L25847	North	Estuary	L25847_1_North_Estuary	1	1	0	0	772.3799576	2013/14
L25847_1	L25847	South	Estuary	L25847_1_South_Estuary	1	1	1	1	772.3799576	2013/14
L25848_1	L25848	Central	Estuary	L25848_1_Central_Estuary	2	2	0	0	777.5097285	2013/14
L25848_1	L25848	North	Estuary	L25848_1_North_Estuary	2	2	0	0	777.5097285	2013/14
L25848_1	L25848	South	Estuary	L25848_1_South_Estuary	2	2	7.000000002	3.500000001	777.5097285	2013/14
L25850_2	L25850	South	Estuary	L25850_2_South_Estuary	6	3	0	0	343.3043657	2013/14
L25851_1	L25851	Central	Estuary	L25851_1_Central_Estuary	13	13	0	0	346.5547004	2013/14
L25851_1	L25851	North	Estuary	L25851_1_North_Estuary	13	13	0	0	346.5547004	2013/14
L25851_1	L25851	South	Estuary	L25851_1_South_Estuary	13	13	33.99999999	2.615384615	346.5547004	2013/14
L25853_1	L25853	Central	Estuary	L25853_1_Central_Estuary	17	17	0	0	343.3043657	2013/14
L25853_1	L25853	North	Estuary	L25853_1_North_Estuary	17	17	0	0	343.3043657	2013/14
L25853_1	L25853	South	Estuary	L25853_1_South_Estuary	17	17	40.00000001	2.352941177	343.3043657	2013/14
L25854_1	L25854	Central	Estuary	L25854_1_Central_Estuary	10	10	0	0	349.0274561	2013/14
L25854_1	L25854	North	Estuary	L25854_1_North_Estuary	10	10	0	0	349.0274561	2013/14
L25854_1	L25854	South	Estuary	L25854_1_South_Estuary	10	10	10	1	349.0274561	2013/14
L25855_1	L25855	Central	Estuary	L25855_1_Central_Estuary	8	8	0	0	343.3043658	2013/14
L25855_1	L25855	North	Estuary	L25855_1_North_Estuary	8	8	0	0	343.3043658	2013/14
L25855_1	L25855	South	Estuary	L25855_1_South_Estuary	8	8	2.999999999	0.375	343.3043658	2013/14
L25857_1	L25857	Central	Estuary	L25857_1_Central_Estuary	21	21	0	0	349.0274561	2013/14
L25857_1	L25857	North	Estuary	L25857_1_North_Estuary	26	26	26	1	349.0274561	2013/14
L25857_1	L25857	South	Estuary	L25857_1_South_Estuary	38	38	153.1666667	4.030701756	349.0274561	2013/14
L25858_1	L25858	Central	Estuary	L25858_1_Central_Estuary	4	4	0	0	453.3102998	2013/14
L25858_1	L25858	North	Estuary	L25858_1_North_Estuary	4	4	0	0	453.3102998	2013/14
L25858_1	L25858	South	Estuary	L25858_1_South_Estuary	4	4	1	0.25	453.3102998	2013/14
L25861_1	L25861	Central	Estuary	L25861_1_Central_Estuary	3	3	0	0	346.5547003	2013/14
L25861_1	L25861	North	Estuary	L25861_1_North_Estuary	4	4	3.000000001	0.75	346.5547003	2013/14
L25861_1	L25861	South	Estuary	L25861_1_South_Estuary	3	3	1	0.333333333	346.5547003	2013/14
L25863_1	L25863	Central	Estuary	L25863_1_Central_Estuary	3	3	0	0	343.3043657	2013/14
L25863_1	L25863	North	Estuary	L25863_1_North_Estuary	3	3	0	0	343.3043657	2013/14
L25863_1	L25863	South	Estuary	L25863_1_South_Estuary	3	3	15	5.000000001	343.3043657	2013/14
L25866_1	L25866	Central	Estuary	L25866_1_Central_Estuary	7	7	0	0	346.5547004	2013/14
L25866_1	L25866	North	Estuary	L25866_1_North_Estuary	7	7	0	0	346.5547004	2013/14
L25866_1	L25866	South	Estuary	L25866_1_South_Estuary	15	15	45.00000001	3	346.5547004	2013/14
L25867_1	L25867	Central	Estuary	L25867_1_Central_Estuary	17	17	12	0.705882353	777.5097288	2013/14
L25867_1	L25867	North	Estuary	L25867_1_North_Estuary	11	11	0	0	777.5097287	2013/14
L25867_1	L25867	South	Estuary	L25867_1_South_Estuary	19	19	28.99999999	1.526315789	777.5097289	2013/14
L25869_1	L25869	Central	Estuary	L25869_1_Central_Estuary	4	4	0	0	343.3043658	2013/14
L25869_1	L25869	North	Estuary	L25869_1_North_Estuary	4	4	0	0	343.3043658	2013/14
L25869_1	L25869	South	Estuary	L25869_1_South_Estuary	4	4	5.000000001	1.25	343.3043658	2013/14
L25873_1	L25873	Central	Estuary	L25873_1_Central_Estuary	47	47	104	2.212765958	471.0549553	2013/14
L25873_1	L25873	North	Estuary	L25873_1_North_Estuary	24	24	0	0	471.0549554	2013/14
L25873_1	L25873	South	Estuary	L25873_1_South_Estuary	26	26	15	0.576923077	471.0549554	2013/14
L25876_1	L25876	Central	Estuary	L25876_1_Central_Estuary	5	5	1	0.2	439.450957	2013/14
L25876_1	L25876	North	Estuary	L25876_1_North_Estuary	2	2	0	0	439.450957	2013/14
L25876_1	L25876	South	Estuary	L25876_1_South_Estuary	2	2	0	0	439.450957	2013/14
L25877_1	L25877	Central	Estuary	L25877_1_Central_Estuary	4	4	1	0.25	495.4258133	2013/14
L25877_1	L25877	North	Estuary	L25877_1_North_Estuary	5	5	2	0.4	495.4258132	2013/14
L25877_1	L25877	South	Estuary	L25877_1_South_Estuary	3	3	0	0	495.4258133	2013/14
L25878_1	L25878	Central	Estuary	L25878_1_Central_Estuary	3	3	1	0.333333333	462.4873433	2013/14
L25878_1	L25878	North	Estuary	L25878_1_North_Estuary	1	1	0	0	462.4873434	2013/14
L25878_1	L25878	South	Estuary	L25878_1_South_Estuary	1	1	0	0	462.4873434	2013/14
L25879_1	L25879	Central	Estuary	L25879_1_Central_Estuary	4	4	4	1	495.4258133	2013/14
L25879_1	L25879	North	Estuary	L25879_1_North_Estuary	4	4	0	0	495.4258133	2013/14
L25879_1	L25879	South	Estuary	L25879_1_South_Estuary	4	4	0	0	495.4258133	2013/14
L25882_1	L25882	Central	Estuary	L25882_1_Central_Estuary	5	5	2	0.4	1302.076484	2013/14
L25882_1	L25882	North	Estuary	L25882_1_North_Estuary	7	7	22	3.142857143	1302.076484	2013/14
L25882_1	L25882	South	Estuary	L25882_1_South_Estuary	4	4	0	0	1302.076484	2013/14
L25888_1	L25888	Central	Estuary	L25888_1_Central_Estuary	1	1	25	25	495.4258132	2013/14
L25888_1	L25888	North	Estuary	L25888_1_North_Estuary	1	1	0	0	495.4258132	2013/14
L25888_1	L25888	South	Estuary	L25888_1_South_Estuary	1	1	0	0	495.4258132	2013/14
L25892_1	L25892	Central	Estuary	L25892_1_Central_Estuary	10	10	18	1.8	495.4258132	2013/14
L25892_1	L25892	North	Estuary	L25892_1_North_Estuary	7	7	0	0	495.4258131	2013/14
L25892_1	L25892	South	Estuary	L25892_1_South_Estuary	11	11	0	0	495.4258132	2013/14
L25894_1	L25894	Central	Estuary	L25894_1_Central_Estuary	2	2	58.00000001	29	495.4258132	2013/14
L25894_1	L25894	North	Estuary	L25894_1_North_Estuary	2	2	0	0	495.4258132	2013/14
L25894_1	L25894	South	Estuary	L25894_1_South_Estuary	2	2	0	0	495.4258132	2013/14
L25896_1	L25896	Central	Estuary	L25896_1_Central_Estuary	5	2.5	2.25	0.9	451.2255728	2013/14
L25896_1	L25896	North	Estuary	L25896_1_North_Estuary	5	2.5	0	0	451.2255728	2013/14
L25896_1	L25896	South	Estuary	L25896_1_South_Estuary	5	2.5	0	0	451.2255728	2013/14
L25899_1	L25899	Central	Estuary	L25899_1_Central_Estuary	3	3	0	0	471.0549553	2013/14
L25900_1	L25900	Central	Estuary	L25900_1_Central_Estuary	1	1	2	2	462.4873434	2013/14
L25900_1	L25900	North	Estuary	L25900_1_North_Estuary	1	1	0	0	462.4873434	2013/14
L25900_1	L25900	South	Estuary	L25900_1_South_Estuary	1	1	0	0	462.4873434	2013/14
L25903_1	L25903	Central	Estuary	L25903_1_Central_Estuary	1	1	4.000000001	4.000000001	451.2255729	2013/14
L25903_1	L25903	North	Estuary	L25903_1_North_Estuary	1	1	0	0	451.2255729	2013/14
L25903_1	L25903	South	Estuary	L25903_1_South_Estuary	1	1	0	0	451.2255729	2013/14
L25905_1	L25905	Central	Estuary	L25905_1_Central_Estuary	1	1	0	0	495.4258132	2013/14
L25905_1	L25905	North	Estuary	L25905_1_North_Estuary	1	1	0	0	495.4258132	2013/14
L25905_1	L25905	South	Estuary	L25905_1_South_Estuary	1	1	0	0	495.4258132	2013/14
L25908_1	L25908	Central	Estuary	L25908_1_Central_Estuary	3	3	3.500000001	1.166666667	471.0549553	2013/14
L25908_1	L25908	North	Estuary	L25908_1_North_Estuary	3	3	0	0	471.0549553	2013/14
L25908_1	L25908	South	Estuary	L25908_1_South_Estuary	3	3	0	0	471.0549553	2013/14
L25910_1	L25910	Central	Estuary	L25910_1_Central_Estuary	3	1.5	7.5	5	495.4258132	2013/14
L25910_1	L25910	North	Estuary	L25910_1_North_Estuary	3	1.5	0	0	495.4258132	2013/14
L25910_1	L25910	South	Estuary	L25910_1_South_Estuary	3	1.5	0	0	495.4258132	2013/14
L25911_1	L25911	Central	Estuary	L25911_1_Central_Estuary	27	27	2.999999999	0.111111111	471.0549556	2013/14
L25911_1	L25911	North	Estuary	L25911_1_North_Estuary	18	18	11	0.611111111	471.0549554	2013/14
L25911_1	L25911	South	Estuary	L25911_1_South_Estuary	15	15	0	0	471.0549554	2013/14
L25914_1	L25914	Central	Estuary	L25914_1_Central_Estuary	5	5	4	0.8	451.225573	2013/14
L25914_1	L25914	North	Estuary	L25914_1_North_Estuary	1	1	0	0	451.2255729	2013/14
L25914_1	L25914	South	Estuary	L25914_1_South_Estuary	1	1	0	0	451.2255729	2013/14
L25916_1	L25916	Central	Estuary	L25916_1_Central_Estuary	2	2	0	0	462.4873434	2013/14
L25919_1	L25919	Central	Estuary	L25919_1_Central_Estuary	6	3	6.500000001	2.166666667	471.0549553	2013/14
L25919_1	L25919	North	Estuary	L25919_1_North_Estuary	6	3	0	0	471.0549553	2013/14
L25919_1	L25919	South	Estuary	L25919_1_South_Estuary	6	3	0	0	471.0549553	2013/14
L25922_2	L25922	Central	Estuary	L25922_2_Central_Estuary	1	1	0	0	492.8041705	2013/14
L25922_2	L25922	North	Estuary	L25922_2_North_Estuary	1	1	3.000000001	3.000000001	492.8041705	2013/14
L25922_2	L25922	South	Estuary	L25922_2_South_Estuary	1	1	0	0	492.8041705	2013/14
L25923_1	L25923	Central	Estuary	L25923_1_Central_Estuary	2	2	0	0	462.4873434	2013/14
L25923_1	L25923	North	Estuary	L25923_1_North_Estuary	2	2	2	1	462.4873434	2013/14
L25923_1	L25923	South	Estuary	L25923_1_South_Estuary	2	2	0	0	462.4873434	2013/14
L25926_1	L25926	Central	Estuary	L25926_1_Central_Estuary	8	8	19	2.375	471.0549554	2013/14
L25926_1	L25926	North	Estuary	L25926_1_North_Estuary	2	2	0	0	471.0549554	2013/14
L25926_1	L25926	South	Estuary	L25926_1_South_Estuary	2	2	0	0	471.0549554	2013/14
L25929_1	L25929	Central	Estuary	L25929_1_Central_Estuary	5	5	0	0	462.4873434	2013/14
L25931_1	L25931	Central	Estuary	L25931_1_Central_Estuary	3	3	0	0	471.0549553	2013/14
L25931_1	L25931	North	Estuary	L25931_1_North_Estuary	3	3	0	0	471.0549553	2013/14
L25931_1	L25931	South	Estuary	L25931_1_South_Estuary	3	3	0	0	471.0549553	2013/14
L25934_1	L25934	Central	Estuary	L25934_1_Central_Estuary	1	1	4	4	439.450957	2013/14
L25934_1	L25934	North	Estuary	L25934_1_North_Estuary	1	1	0	0	439.450957	2013/14
L25934_1	L25934	South	Estuary	L25934_1_South_Estuary	1	1	0	0	439.450957	2013/14
L25935_1	L25935	Central	Estuary	L25935_1_Central_Estuary	7	7	0	0	471.0549554	2013/14
L25935_1	L25935	North	Estuary	L25935_1_North_Estuary	3	3	0	0	471.0549553	2013/14
L25935_1	L25935	South	Estuary	L25935_1_South_Estuary	3	3	0	0	471.0549553	2013/14
L25936_1	L25936	Central	Estuary	L25936_1_Central_Estuary	3	3	0	0	462.4873433	2013/14
L25936_1	L25936	North	Estuary	L25936_1_North_Estuary	11	11	5	0.454545455	462.4873434	2013/14
L25936_1	L25936	South	Estuary	L25936_1_South_Estuary	3	3	0	0	462.4873433	2013/14
L25938_1	L25938	South	Estuary	L25938_1_South_Estuary	5	2.5	0	0	451.2255728	2013/14
L25940_1	L25940	Central	Estuary	L25940_1_Central_Estuary	6	3	0	0	462.4873433	2013/14
L25940_1	L25940	North	Estuary	L25940_1_North_Estuary	6	3	0	0	462.4873433	2013/14
L25940_1	L25940	South	Estuary	L25940_1_South_Estuary	6	3	0	0	462.4873433	2013/14
L25941_1	L25941	Central	Estuary	L25941_1_Central_Estuary	20	20	5	0.25	1216.740129	2013/14
L25941_1	L25941	North	Estuary	L25941_1_North_Estuary	4	4	0	0	1216.740129	2013/14
L25941_1	L25941	South	Estuary	L25941_1_South_Estuary	3	3	0	0	1216.740129	2013/14
L25942_1	L25942	Central	Estuary	L25942_1_Central_Estuary	1	1	0	0	495.4258132	2013/14
L25942_1	L25942	North	Estuary	L25942_1_North_Estuary	1	1	0	0	495.4258132	2013/14
L25942_1	L25942	South	Estuary	L25942_1_South_Estuary	1	1	0	0	495.4258132	2013/14
L25943_1	L25943	Central	Estuary	L25943_1_Central_Estuary	1	1	0	0	451.2255729	2013/14
L25946_1	L25946	Central	Estuary	L25946_1_Central_Estuary	28	14	0	0	451.2255729	2013/14
L25946_1	L25946	North	Estuary	L25946_1_North_Estuary	59	29.5	23.00000001	0.779661017	451.2255729	2013/14
L25946_1	L25946	South	Estuary	L25946_1_South_Estuary	28	14	0	0	451.2255729	2013/14
L25947_1	L25947	Central	Estuary	L25947_1_Central_Estuary	5	5	28.99999999	5.799999999	495.4258132	2013/14
L25947_1	L25947	North	Estuary	L25947_1_North_Estuary	5	5	0	0	495.4258132	2013/14
L25947_1	L25947	South	Estuary	L25947_1_South_Estuary	9	9	0	0	495.4258132	2013/14
L25950_1	L25950	South	Estuary	L25950_1_South_Estuary	1	1	0	0	462.4873434	2013/14
L25953_1	L25953	Central	Estuary	L25953_1_Central_Estuary	2	2	8.000000001	4	495.4258132	2013/14
L25953_1	L25953	North	Estuary	L25953_1_North_Estuary	2	2	0	0	495.4258132	2013/14
L25953_1	L25953	South	Estuary	L25953_1_South_Estuary	2	2	0	0	495.4258132	2013/14
L25954_1	L25954	Central	Estuary	L25954_1_Central_Estuary	1	1	0	0	495.4258132	2013/14
L25954_1	L25954	North	Estuary	L25954_1_North_Estuary	1	1	6.999999999	6.999999999	495.4258132	2013/14
L25954_1	L25954	South	Estuary	L25954_1_South_Estuary	1	1	0	0	495.4258132	2013/14
L25955_1	L25955	Central	Estuary	L25955_1_Central_Estuary	4	4	6.999999999	1.75	471.0549555	2013/14
L25955_1	L25955	North	Estuary	L25955_1_North_Estuary	4	4	0	0	471.0549555	2013/14
L25955_1	L25955	South	Estuary	L25955_1_South_Estuary	4	4	0	0	471.0549555	2013/14
L25957_1	L25957	Central	Estuary	L25957_1_Central_Estuary	11	11	24	2.181818182	471.0549554	2013/14
L25957_1	L25957	North	Estuary	L25957_1_North_Estuary	11	11	0	0	471.0549554	2013/14
L25957_1	L25957	South	Estuary	L25957_1_South_Estuary	11	11	0	0	471.0549554	2013/14
L25958_1	L25958	Central	Estuary	L25958_1_Central_Estuary	13	13	20	1.538461539	451.2255728	2013/14
L25958_1	L25958	North	Estuary	L25958_1_North_Estuary	6	6	0	0	451.2255728	2013/14
L25958_1	L25958	South	Estuary	L25958_1_South_Estuary	6	6	0	0	451.2255728	2013/14
L25960_1	L25960	Central	Estuary	L25960_1_Central_Estuary	1	1	10	10	495.4258132	2013/14
L25960_1	L25960	North	Estuary	L25960_1_North_Estuary	1	1	0	0	495.4258132	2013/14
L25960_1	L25960	South	Estuary	L25960_1_South_Estuary	1	1	0	0	495.4258132	2013/14
L25962_1	L25962	Central	Estuary	L25962_1_Central_Estuary	8	8	0	0	462.4873434	2013/14
L25964_1	L25964	Central	Estuary	L25964_1_Central_Estuary	2	2	0	0	495.4258132	2013/14
L25964_1	L25964	North	Estuary	L25964_1_North_Estuary	2	2	0	0	495.4258132	2013/14
L25964_1	L25964	South	Estuary	L25964_1_South_Estuary	2	2	2	1	495.4258132	2013/14
L25966_1	L25966	Central	Estuary	L25966_1_Central_Estuary	1	1	0	0	451.2255729	2013/14
L25966_1	L25966	North	Estuary	L25966_1_North_Estuary	1	1	0	0	451.2255729	2013/14
L25966_1	L25966	South	Estuary	L25966_1_South_Estuary	1	1	0	0	451.2255729	2013/14
L25967_1	L25967	Central	Estuary	L25967_1_Central_Estuary	18	18	22.99999999	1.277777777	495.4258132	2013/14
L25967_1	L25967	North	Estuary	L25967_1_North_Estuary	7	7	0	0	495.4258131	2013/14
L25967_1	L25967	South	Estuary	L25967_1_South_Estuary	7	7	0	0	495.4258131	2013/14
L25970_1	L25970	Central	Estuary	L25970_1_Central_Estuary	96	48	0	0	471.0549554	2013/14
L25970_1	L25970	North	Estuary	L25970_1_North_Estuary	193	96.5	962.6666665	9.975820378	471.0549554	2013/14
L25970_1	L25970	South	Estuary	L25970_1_South_Estuary	96	48	0	0	471.0549554	2013/14
L25971_1	L25971	Central	Estuary	L25971_1_Central_Estuary	3	3	5.833333335	1.944444445	462.4873433	2013/14
L25971_1	L25971	North	Estuary	L25971_1_North_Estuary	3	3	0	0	462.4873433	2013/14
L25971_1	L25971	South	Estuary	L25971_1_South_Estuary	3	3	0	0	462.4873433	2013/14
L25972_1	L25972	Central	Estuary	L25972_1_Central_Estuary	37	37	14	0.378378378	1187.56335	2013/14
L25972_1	L25972	North	Estuary	L25972_1_North_Estuary	56	56	36	0.642857143	1187.56335	2013/14
L25972_1	L25972	South	Estuary	L25972_1_South_Estuary	31	31	0	0	1187.56335	2013/14
L25973_1	L25973	Central	Estuary	L25973_1_Central_Estuary	12	12	0	0	492.8041705	2013/14
L25973_1	L25973	North	Estuary	L25973_1_North_Estuary	12	12	42	3.5	492.8041705	2013/14
L25973_1	L25973	South	Estuary	L25973_1_South_Estuary	12	12	0	0	492.8041705	2013/14
L25979_1	L25979	Central	Estuary	L25979_1_Central_Estuary	8	8	0	0	471.0549554	2013/14
L25982_1	L25982	Central	Estuary	L25982_1_Central_Estuary	3	3	3	1	492.8041707	2013/14
L25982_1	L25982	North	Estuary	L25982_1_North_Estuary	3	3	0	0	492.8041707	2013/14
L25982_1	L25982	South	Estuary	L25982_1_South_Estuary	3	3	0	0	492.8041707	2013/14
L25987_1	L25987	Central	Estuary	L25987_1_Central_Estuary	53	53	149	2.811320755	451.2255728	2013/14
L25987_1	L25987	North	Estuary	L25987_1_North_Estuary	25	25	0	0	451.2255728	2013/14
L25987_1	L25987	South	Estuary	L25987_1_South_Estuary	25	25	0	0	451.2255728	2013/14
L25989_1	L25989	Central	Estuary	L25989_1_Central_Estuary	1	1	0	0	575.9280678	2013/14
L25989_1	L25989	North	Estuary	L25989_1_North_Estuary	1	1	0	0	575.9280678	2013/14
L25989_1	L25989	South	Estuary	L25989_1_South_Estuary	1	1	0	0	575.9280678	2013/14
L25991_2	L25991	Central	Estuary	L25991_2_Central_Estuary	7	7	8.999999998	1.285714285	451.225573	2013/14
L25991_2	L25991	North	Estuary	L25991_2_North_Estuary	8	8	4	0.5	451.225573	2013/14
L25991_2	L25991	South	Estuary	L25991_2_South_Estuary	5	5	0	0	451.225573	2013/14
L25992_1	L25992	South	Estuary	L25992_1_South_Estuary	1	1	0	0	462.4873434	2013/14
L25993_1	L25993	Central	Estuary	L25993_1_Central_Estuary	8	8	12	1.5	471.0549554	2013/14
L25993_1	L25993	North	Estuary	L25993_1_North_Estuary	7	7	1	0.142857143	471.0549554	2013/14
L25993_1	L25993	South	Estuary	L25993_1_South_Estuary	5	5	0	0	471.0549554	2013/14
L25994_1	L25994	Central	Estuary	L25994_1_Central_Estuary	15	7.5	0	0	495.4258132	2013/14
L25995_1	L25995	Central	Estuary	L25995_1_Central_Estuary	9	9	0	0	462.4873434	2013/14
L25995_1	L25995	North	Estuary	L25995_1_North_Estuary	2	2	0	0	462.4873434	2013/14
L25995_1	L25995	South	Estuary	L25995_1_South_Estuary	6	6	12.66666667	2.111111111	462.4873435	2013/14
L25996_2	L25996	Central	Estuary	L25996_2_Central_Estuary	12	6	16.5	2.749999999	462.4873435	2013/14
L25996_2	L25996	North	Estuary	L25996_2_North_Estuary	10	5	2	0.4	462.4873434	2013/14
L25996_2	L25996	South	Estuary	L25996_2_South_Estuary	4	2	0	0	462.4873434	2013/14
L26000_1	L26000	Central	Estuary	L26000_1_Central_Estuary	4	4	4	1	495.4258133	2013/14
L26000_1	L26000	North	Estuary	L26000_1_North_Estuary	4	4	0	0	495.4258133	2013/14
L26000_1	L26000	South	Estuary	L26000_1_South_Estuary	4	4	0	0	495.4258133	2013/14
L26003_1	L26003	Central	Estuary	L26003_1_Central_Estuary	19	9.5	1.5	0.157894737	462.4873435	2013/14
L26003_1	L26003	North	Estuary	L26003_1_North_Estuary	19	9.5	6.999999999	0.736842105	462.4873435	2013/14
L26003_1	L26003	South	Estuary	L26003_1_South_Estuary	11	5.5	0	0	462.4873435	2013/14
L26006_1	L26006	Central	Estuary	L26006_1_Central_Estuary	1	1	0	0	439.450957	2013/14
L26006_1	L26006	North	Estuary	L26006_1_North_Estuary	1	1	0.666666667	0.666666667	439.450957	2013/14
L26006_1	L26006	South	Estuary	L26006_1_South_Estuary	1	1	0	0	439.450957	2013/14
L26007_1	L26007	Central	Estuary	L26007_1_Central_Estuary	1	1	8	8	471.0549554	2013/14
L26007_1	L26007	North	Estuary	L26007_1_North_Estuary	1	1	0	0	471.0549554	2013/14
L26007_1	L26007	South	Estuary	L26007_1_South_Estuary	1	1	0	0	471.0549554	2013/14
L26008_1	L26008	Central	Estuary	L26008_1_Central_Estuary	3	3	1.833333333	0.611111111	451.225573	2013/14
L26008_1	L26008	North	Estuary	L26008_1_North_Estuary	3	3	0	0	451.225573	2013/14
L26008_1	L26008	South	Estuary	L26008_1_South_Estuary	3	3	0	0	451.225573	2013/14
L26012_1	L26012	Central	Estuary	L26012_1_Central_Estuary	1	1	0	0	471.0549554	2013/14
L26012_1	L26012	South	Estuary	L26012_1_South_Estuary	2	2	0	0	471.0549554	2013/14
L26016_1	L26016	Central	Estuary	L26016_1_Central_Estuary	10	10	3.999999999	0.4	492.8041706	2013/14
L26016_1	L26016	North	Estuary	L26016_1_North_Estuary	3	3	0	0	492.8041707	2013/14
L26016_1	L26016	South	Estuary	L26016_1_South_Estuary	3	3	0	0	492.8041707	2013/14
L26017_1	L26017	Central	Estuary	L26017_1_Central_Estuary	5	5	38.00000001	7.600000002	439.450957	2013/14
L26017_1	L26017	North	Estuary	L26017_1_North_Estuary	2	2	0	0	439.450957	2013/14
L26017_1	L26017	South	Estuary	L26017_1_South_Estuary	2	2	0	0	439.450957	2013/14
L26020_1	L26020	Central	Estuary	L26020_1_Central_Estuary	30	30	66.50000002	2.216666667	462.4873433	2013/14
L26020_1	L26020	North	Estuary	L26020_1_North_Estuary	17	17	0	0	462.4873434	2013/14
L26020_1	L26020	South	Estuary	L26020_1_South_Estuary	21	21	20	0.952380952	462.4873434	2013/14
L26021_1	L26021	Central	Estuary	L26021_1_Central_Estuary	28	28	25	0.892857143	439.4509571	2013/14
L26021_1	L26021	North	Estuary	L26021_1_North_Estuary	16	16	0	0	439.450957	2013/14
L26021_1	L26021	South	Estuary	L26021_1_South_Estuary	26	26	33	1.269230769	439.4509569	2013/14
L26022_1	L26022	Central	Estuary	L26022_1_Central_Estuary	3	3	18	6	439.450957	2013/14
L26022_1	L26022	North	Estuary	L26022_1_North_Estuary	2	2	0	0	439.450957	2013/14
L26022_1	L26022	South	Estuary	L26022_1_South_Estuary	3	3	4	1.333333333	439.450957	2013/14
L26026_1	L26026	Central	Estuary	L26026_1_Central_Estuary	3	3	1	0.333333333	495.4258133	2013/14
L26026_1	L26026	North	Estuary	L26026_1_North_Estuary	2	2	0	0	495.4258132	2013/14
L26026_1	L26026	South	Estuary	L26026_1_South_Estuary	3	3	3.999999999	1.333333333	495.4258133	2013/14
L26027_1	L26027	Central	Estuary	L26027_1_Central_Estuary	4	4	7.000000001	1.75	575.9280678	2013/14
L26027_1	L26027	North	Estuary	L26027_1_North_Estuary	4	4	0	0	575.9280678	2013/14
L26027_1	L26027	South	Estuary	L26027_1_South_Estuary	4	4	0	0	575.9280678	2013/14
L26032_1	L26032	Central	Estuary	L26032_1_Central_Estuary	24	12	0	0	106.9015864	2013/14
L26032_1	L26032	North	Estuary	L26032_1_North_Estuary	24	12	4.499999999	0.375	106.9015864	2013/14
L26032_1	L26032	South	Estuary	L26032_1_South_Estuary	24	12	0	0	106.9015864	2013/14
L26038_2	L26038	Central	Estuary	L26038_2_Central_Estuary	4	2	0	0	91.5596462	2013/14
L26038_2	L26038	North	Estuary	L26038_2_North_Estuary	4	2	16.5	8.249999998	91.5596462	2013/14
L26038_2	L26038	South	Estuary	L26038_2_South_Estuary	4	2	0	0	91.5596462	2013/14
L26040_1	L26040	Central	Estuary	L26040_1_Central_Estuary	3	3	1	0.333333333	128.8381881	2013/14
L26040_1	L26040	North	Estuary	L26040_1_North_Estuary	3	3	0	0	128.8381881	2013/14
L26040_1	L26040	South	Estuary	L26040_1_South_Estuary	3	3	0	0	128.8381881	2013/14
L26041_1	L26041	Central	Estuary	L26041_1_Central_Estuary	4	4	0	0	127.0922074	2013/14
L26041_1	L26041	North	Estuary	L26041_1_North_Estuary	4	4	0	0	127.0922074	2013/14
L26041_1	L26041	South	Estuary	L26041_1_South_Estuary	4	4	0	0	127.0922074	2013/14
L26043_1	L26043	Central	Estuary	L26043_1_Central_Estuary	1	1	0.333333333	0.333333333	147.1424097	2013/14
L26043_1	L26043	North	Estuary	L26043_1_North_Estuary	1	1	0	0	147.1424097	2013/14
L26043_1	L26043	South	Estuary	L26043_1_South_Estuary	1	1	0	0	147.1424097	2013/14
L26046_1	L26046	Central	Estuary	L26046_1_Central_Estuary	10	10	41.5	4.15	128.8381881	2013/14
L26046_1	L26046	North	Estuary	L26046_1_North_Estuary	13	13	0	0	128.8381881	2013/14
L26046_1	L26046	South	Estuary	L26046_1_South_Estuary	10	10	0	0	128.8381881	2013/14
L26048_1	L26048	Central	Estuary	L26048_1_Central_Estuary	3	3	11	3.666666665	106.9015864	2013/14
L26048_1	L26048	North	Estuary	L26048_1_North_Estuary	1	1	0	0	106.9015864	2013/14
L26048_1	L26048	South	Estuary	L26048_1_South_Estuary	1	1	0	0	106.9015864	2013/14
L26049_1	L26049	Central	Estuary	L26049_1_Central_Estuary	5	5	0	0	99.40139054	2013/14
L26049_1	L26049	North	Estuary	L26049_1_North_Estuary	2	2	0	0	99.40139055	2013/14
L26049_1	L26049	South	Estuary	L26049_1_South_Estuary	2	2	0	0	99.40139055	2013/14
L26050_1	L26050	Central	Estuary	L26050_1_Central_Estuary	4	4	7.000000001	1.75	170.5089454	2013/14
L26050_1	L26050	North	Estuary	L26050_1_North_Estuary	4	4	0	0	170.5089454	2013/14
L26050_1	L26050	South	Estuary	L26050_1_South_Estuary	4	4	0	0	170.5089454	2013/14
L26051_1	L26051	Central	Estuary	L26051_1_Central_Estuary	8	4	12	3	112.6075069	2013/14
L26051_1	L26051	North	Estuary	L26051_1_North_Estuary	8	4	0	0	112.6075069	2013/14
L26051_1	L26051	South	Estuary	L26051_1_South_Estuary	8	4	0	0	112.6075069	2013/14
L26054_1	L26054	Central	Estuary	L26054_1_Central_Estuary	3	3	0	0	128.8381881	2013/14
L26054_1	L26054	North	Estuary	L26054_1_North_Estuary	3	3	0	0	128.8381881	2013/14
L26054_1	L26054	South	Estuary	L26054_1_South_Estuary	3	3	0	0	128.8381881	2013/14
L26063_1	L26063	Central	Estuary	L26063_1_Central_Estuary	1	1	0	0	147.1424097	2013/14
L26064_1	L26064	North	Estuary	L26064_1_North_Estuary	3	3	0	0	99.40139053	2013/14
L26065_1	L26065	Central	Estuary	L26065_1_Central_Estuary	20	10	3	0.3	160.413048	2013/14
L26065_1	L26065	North	Estuary	L26065_1_North_Estuary	18	9	0.5	0.055555556	160.413048	2013/14
L26065_1	L26065	South	Estuary	L26065_1_South_Estuary	12	6	0	0	160.413048	2013/14
L26066_2	L26066	North	Estuary	L26066_2_North_Estuary	1	1	0	0	127.0922074	2013/14
L26069_1	L26069	North	Estuary	L26069_1_North_Estuary	13	13	0	0	106.9015864	2013/14
L26071_1	L26071	Central	Estuary	L26071_1_Central_Estuary	1	1	3	3	112.6075069	2013/14
L26071_1	L26071	North	Estuary	L26071_1_North_Estuary	1	1	0	0	112.6075069	2013/14
L26071_1	L26071	South	Estuary	L26071_1_South_Estuary	1	1	0	0	112.6075069	2013/14
L26072_1	L26072	Central	Estuary	L26072_1_Central_Estuary	15	15	19	1.266666667	106.9015864	2013/14
L26072_1	L26072	North	Estuary	L26072_1_North_Estuary	8	8	7	0.875	106.9015864	2013/14
L26072_1	L26072	South	Estuary	L26072_1_South_Estuary	7	7	0	0	106.9015864	2013/14
L26073_1	L26073	Central	Estuary	L26073_1_Central_Estuary	2	2	13	6.499999999	128.8381881	2013/14
L26073_1	L26073	North	Estuary	L26073_1_North_Estuary	2	2	0	0	128.8381881	2013/14
L26073_1	L26073	South	Estuary	L26073_1_South_Estuary	2	2	0	0	128.8381881	2013/14
L26076_1	L26076	Central	Estuary	L26076_1_Central_Estuary	29	29	0	0	112.6075069	2013/14
L26076_1	L26076	North	Estuary	L26076_1_North_Estuary	29	29	98.99999998	3.413793103	112.6075069	2013/14
L26076_1	L26076	South	Estuary	L26076_1_South_Estuary	29	29	0	0	112.6075069	2013/14
L26077_1	L26077	Central	Estuary	L26077_1_Central_Estuary	6	6	4	0.666666667	106.9015864	2013/14
L26077_1	L26077	North	Estuary	L26077_1_North_Estuary	6	6	7	1.166666667	106.9015864	2013/14
L26077_1	L26077	South	Estuary	L26077_1_South_Estuary	4	4	0	0	106.9015864	2013/14
L26080_1	L26080	North	Estuary	L26080_1_North_Estuary	9	9	0	0	91.55964619	2013/14
L26083_1	L26083	Central	Estuary	L26083_1_Central_Estuary	2	2	0	0	112.6075069	2013/14
L26083_1	L26083	North	Estuary	L26083_1_North_Estuary	12	12	5.999999999	0.5	112.6075069	2013/14
L26083_1	L26083	South	Estuary	L26083_1_South_Estuary	2	2	0	0	112.6075069	2013/14
L26084_1	L26084	Central	Estuary	L26084_1_Central_Estuary	2	1	0	0	128.8381881	2013/14
L26084_1	L26084	North	Estuary	L26084_1_North_Estuary	2	1	2.166666667	2.166666667	128.8381881	2013/14
L26084_1	L26084	South	Estuary	L26084_1_South_Estuary	2	1	0	0	128.8381881	2013/14
L26085_1	L26085	Central	Estuary	L26085_1_Central_Estuary	1	1	0	0	133.2674449	2013/14
L26085_1	L26085	North	Estuary	L26085_1_North_Estuary	1	1	3	3	133.2674449	2013/14
L26085_1	L26085	South	Estuary	L26085_1_South_Estuary	1	1	0	0	133.2674449	2013/14
L26087_1	L26087	Central	Estuary	L26087_1_Central_Estuary	12	12	18	1.5	112.6075069	2013/14
L26087_1	L26087	North	Estuary	L26087_1_North_Estuary	12	12	0	0	112.6075069	2013/14
L26087_1	L26087	South	Estuary	L26087_1_South_Estuary	12	12	0	0	112.6075069	2013/14
L26088_1	L26088	Central	Estuary	L26088_1_Central_Estuary	30	30	7	0.233333333	112.6075069	2013/14
L26088_1	L26088	North	Estuary	L26088_1_North_Estuary	60	60	216	3.6	112.6075069	2013/14
L26088_1	L26088	South	Estuary	L26088_1_South_Estuary	29	29	0	0	112.6075069	2013/14
L26090_1	L26090	Central	Estuary	L26090_1_Central_Estuary	8	8	22	2.75	91.55964619	2013/14
L26090_1	L26090	North	Estuary	L26090_1_North_Estuary	45	45	0	0	91.55964618	2013/14
L26090_1	L26090	South	Estuary	L26090_1_South_Estuary	2	2	0	0	91.5596462	2013/14
L26092_1	L26092	Central	Estuary	L26092_1_Central_Estuary	5	2.5	1	0.4	91.5596462	2013/14
L26092_1	L26092	North	Estuary	L26092_1_North_Estuary	1	0.5	0	0	91.5596462	2013/14
L26092_1	L26092	South	Estuary	L26092_1_South_Estuary	1	0.5	0	0	91.5596462	2013/14
L26097_1	L26097	North	Estuary	L26097_1_North_Estuary	1	1	0	0	128.8381881	2013/14
L26098_1	L26098	Central	Estuary	L26098_1_Central_Estuary	68	34	98.00000004	2.882352942	106.9015864	2013/14
L26098_1	L26098	North	Estuary	L26098_1_North_Estuary	55	27.5	21	0.763636364	106.9015864	2013/14
L26098_1	L26098	South	Estuary	L26098_1_South_Estuary	41	20.5	0	0	106.9015864	2013/14
L26099_2	L26099	Central	Estuary	L26099_2_Central_Estuary	4	4	15	3.750000001	196.1377723	2013/14
L26099_2	L26099	North	Estuary	L26099_2_North_Estuary	4	4	0	0	196.1377723	2013/14
L26099_2	L26099	South	Estuary	L26099_2_South_Estuary	4	4	0	0	196.1377723	2013/14
L26101_1	L26101	Central	Estuary	L26101_1_Central_Estuary	22	11	35.5	3.227272727	99.40139055	2013/14
L26101_1	L26101	North	Estuary	L26101_1_North_Estuary	22	11	0	0	99.40139055	2013/14
L26101_1	L26101	South	Estuary	L26101_1_South_Estuary	22	11	0	0	99.40139055	2013/14
L26103_1	L26103	Central	Estuary	L26103_1_Central_Estuary	6	6	11	1.833333333	160.413048	2013/14
L26103_1	L26103	North	Estuary	L26103_1_North_Estuary	6	6	0	0	160.413048	2013/14
L26103_1	L26103	South	Estuary	L26103_1_South_Estuary	6	6	0	0	160.413048	2013/14
L26108_1	L26108	Central	Estuary	L26108_1_Central_Estuary	1	1	0	0	206.3254473	2013/14
L26108_1	L26108	North	Estuary	L26108_1_North_Estuary	1	1	0	0	206.3254473	2013/14
L26108_1	L26108	South	Estuary	L26108_1_South_Estuary	1	1	0	0	206.3254473	2013/14
L26110_1	L26110	Central	Estuary	L26110_1_Central_Estuary	8	4	0	0	91.5596462	2013/14
L26110_1	L26110	North	Estuary	L26110_1_North_Estuary	8	4	35.5	8.875	91.5596462	2013/14
L26110_1	L26110	South	Estuary	L26110_1_South_Estuary	8	4	0	0	91.5596462	2013/14
L26111_2	L26111	North	Estuary	L26111_2_North_Estuary	1	1	0	0	127.0922074	2013/14
L26112_1	L26112	Central	Estuary	L26112_1_Central_Estuary	1	1	0	0	99.40139053	2013/14
L26112_1	L26112	North	Estuary	L26112_1_North_Estuary	4	4	1	0.25	99.40139053	2013/14
L26112_1	L26112	South	Estuary	L26112_1_South_Estuary	1	1	0	0	99.40139053	2013/14
L26113_1	L26113	Central	Estuary	L26113_1_Central_Estuary	6	3	9.500000002	3.166666667	106.9015864	2013/14
L26113_1	L26113	North	Estuary	L26113_1_North_Estuary	6	3	0	0	106.9015864	2013/14
L26113_1	L26113	South	Estuary	L26113_1_South_Estuary	6	3	0	0	106.9015864	2013/14
L26115_1	L26115	Central	Estuary	L26115_1_Central_Estuary	2	2	0	0	232.4050262	2013/14
L26115_1	L26115	North	Estuary	L26115_1_North_Estuary	2	2	0	0	232.4050262	2013/14
L26115_1	L26115	South	Estuary	L26115_1_South_Estuary	2	2	0	0	232.4050262	2013/14
L26120_1	L26120	Central	Estuary	L26120_1_Central_Estuary	1	1	2.999999999	2.999999999	334.9931541	2013/14
L26120_1	L26120	North	Estuary	L26120_1_North_Estuary	1	1	0	0	334.9931541	2013/14
L26120_1	L26120	South	Estuary	L26120_1_South_Estuary	1	1	0	0	334.9931541	2013/14
L26122_1	L26122	South	Estuary	L26122_1_South_Estuary	1	1	0	0	222.7906234	2013/14
L26123_1	L26123	Central	Estuary	L26123_1_Central_Estuary	8	8	0	0	217.0816258	2013/14
L26123_1	L26123	North	Estuary	L26123_1_North_Estuary	6	6	0	0	217.0816258	2013/14
L26123_1	L26123	South	Estuary	L26123_1_South_Estuary	22	22	18	0.818181818	217.0816257	2013/14
L26124_1	L26124	Central	Estuary	L26124_1_Central_Estuary	10	10	0	0	287.7488948	2013/14
L26124_1	L26124	North	Estuary	L26124_1_North_Estuary	1	1	0	0	287.7488948	2013/14
L26124_1	L26124	South	Estuary	L26124_1_South_Estuary	1	1	0	0	287.7488948	2013/14
L26126_1	L26126	Central	Estuary	L26126_1_Central_Estuary	5	5	1	0.2	334.993154	2013/14
L26126_1	L26126	North	Estuary	L26126_1_North_Estuary	2	2	0	0	334.9931541	2013/14
L26126_1	L26126	South	Estuary	L26126_1_South_Estuary	2	2	0	0	334.9931541	2013/14
L26127_1	L26127	Central	Estuary	L26127_1_Central_Estuary	5	5	0	0	244.2213924	2013/14
L26127_1	L26127	North	Estuary	L26127_1_North_Estuary	3	3	0	0	244.2213924	2013/14
L26127_1	L26127	South	Estuary	L26127_1_South_Estuary	3	3	5	1.666666667	244.2213924	2013/14
L26128_1	L26128	Central	Estuary	L26128_1_Central_Estuary	4	2	0	0	228.2509648	2013/14
L26128_1	L26128	South	Estuary	L26128_1_South_Estuary	2	1	0	0	228.2509648	2013/14
L26130_1	L26130	Central	Estuary	L26130_1_Central_Estuary	11	11	0	0	232.4050262	2013/14
L26133_1	L26133	Central	Estuary	L26133_1_Central_Estuary	47	47	0	0	232.4050262	2013/14
L26133_1	L26133	North	Estuary	L26133_1_North_Estuary	47	47	0	0	232.4050262	2013/14
L26133_1	L26133	South	Estuary	L26133_1_South_Estuary	47	47	224.75	4.781914894	232.4050262	2013/14
L26134_1	L26134	Central	Estuary	L26134_1_Central_Estuary	4	2	0	0	228.2509648	2013/14
L26134_1	L26134	North	Estuary	L26134_1_North_Estuary	4	2	0	0	228.2509648	2013/14
L26134_1	L26134	South	Estuary	L26134_1_South_Estuary	14	7	0	0	228.2509649	2013/14
L26136_1	L26136	Central	Estuary	L26136_1_Central_Estuary	2	2	0	0	222.7906234	2013/14
L26136_1	L26136	North	Estuary	L26136_1_North_Estuary	2	2	0	0	222.7906234	2013/14
L26136_1	L26136	South	Estuary	L26136_1_South_Estuary	2	2	0	0	222.7906234	2013/14
L26140_1	L26140	Central	Estuary	L26140_1_Central_Estuary	3	3	0	0	222.7906234	2013/14
L26140_1	L26140	North	Estuary	L26140_1_North_Estuary	4	4	4	1	222.7906234	2013/14
L26140_1	L26140	South	Estuary	L26140_1_South_Estuary	8	8	2	0.25	222.7906234	2013/14
L26141_1	L26141	Central	Estuary	L26141_1_Central_Estuary	6	6	11	1.833333333	232.4050262	2013/14
L26141_1	L26141	North	Estuary	L26141_1_North_Estuary	6	6	0	0	232.4050262	2013/14
L26141_1	L26141	South	Estuary	L26141_1_South_Estuary	6	6	0	0	232.4050262	2013/14
L26142_1	L26142	Central	Estuary	L26142_1_Central_Estuary	2	2	0	0	344.2791675	2013/14
L26142_1	L26142	North	Estuary	L26142_1_North_Estuary	2	2	0	0	344.2791675	2013/14
L26142_1	L26142	South	Estuary	L26142_1_South_Estuary	2	2	0	0	344.2791675	2013/14
L26144_1	L26144	Central	Estuary	L26144_1_Central_Estuary	16	16	102	6.375	232.4050262	2013/14
L26144_1	L26144	North	Estuary	L26144_1_North_Estuary	16	16	0	0	232.4050262	2013/14
L26144_1	L26144	South	Estuary	L26144_1_South_Estuary	16	16	0	0	232.4050262	2013/14
L26146_1	L26146	Central	Estuary	L26146_1_Central_Estuary	1	1	4.500000001	4.500000001	244.2213924	2013/14
L26146_1	L26146	North	Estuary	L26146_1_North_Estuary	1	1	0	0	244.2213924	2013/14
L26146_1	L26146	South	Estuary	L26146_1_South_Estuary	1	1	0	0	244.2213924	2013/14
L26147_1	L26147	Central	Estuary	L26147_1_Central_Estuary	1	1	7.999999999	7.999999999	222.7906234	2013/14
L26147_1	L26147	North	Estuary	L26147_1_North_Estuary	1	1	0	0	222.7906234	2013/14
L26147_1	L26147	South	Estuary	L26147_1_South_Estuary	1	1	0	0	222.7906234	2013/14
L26149_1	L26149	Central	Estuary	L26149_1_Central_Estuary	11	11	0	0	232.4050262	2013/14
L26149_1	L26149	North	Estuary	L26149_1_North_Estuary	13	13	30.00000001	2.307692308	232.4050262	2013/14
L26149_1	L26149	South	Estuary	L26149_1_South_Estuary	44	44	99.00000001	2.25	232.4050261	2013/14
L26151_2	L26151	Central	Estuary	L26151_2_Central_Estuary	9	9	3	0.333333333	232.4050262	2013/14
L26151_2	L26151	North	Estuary	L26151_2_North_Estuary	8	8	0	0	232.4050263	2013/14
L26151_2	L26151	South	Estuary	L26151_2_South_Estuary	15	15	30	2	232.4050262	2013/14
L26152_1	L26152	South	Estuary	L26152_1_South_Estuary	1	1	0	0	222.7906234	2013/14
L26155_1	L26155	Central	Estuary	L26155_1_Central_Estuary	1	1	0	0	232.4050262	2013/14
L26155_1	L26155	North	Estuary	L26155_1_North_Estuary	1	1	0	0	232.4050262	2013/14
L26155_1	L26155	South	Estuary	L26155_1_South_Estuary	3	3	2	0.666666667	232.4050262	2013/14
L26159_1	L26159	Central	Estuary	L26159_1_Central_Estuary	1	1	0	0	287.7488948	2013/14
L26159_1	L26159	North	Estuary	L26159_1_North_Estuary	1	1	0	0	287.7488948	2013/14
L26159_1	L26159	South	Estuary	L26159_1_South_Estuary	3	3	17	5.666666667	287.7488948	2013/14
L26160_2	L26160	Central	Estuary	L26160_2_Central_Estuary	18	9	12	1.333333333	232.4050262	2013/14
L26160_2	L26160	North	Estuary	L26160_2_North_Estuary	10	5	0	0	232.4050262	2013/14
L26160_2	L26160	South	Estuary	L26160_2_South_Estuary	13	6.5	0	0	232.4050262	2013/14
L26163_2	L26163	Central	Estuary	L26163_2_Central_Estuary	1	1	0	0	371.4389355	2013/14
L26170_1	L26170	Central	Estuary	L26170_1_Central_Estuary	1	1	0	0	232.4050262	2013/14
L26170_1	L26170	South	Estuary	L26170_1_South_Estuary	13	13	0	0	232.4050262	2013/14
L26172_1	L26172	Central	Estuary	L26172_1_Central_Estuary	2	2	0	0	228.2509648	2013/14
L26172_1	L26172	North	Estuary	L26172_1_North_Estuary	2	2	0	0	228.2509648	2013/14
L26172_1	L26172	South	Estuary	L26172_1_South_Estuary	11	11	0	0	228.2509648	2013/14
L26173_1	L26173	Central	Estuary	L26173_1_Central_Estuary	10	10	9	0.9	334.9931541	2013/14
L26173_1	L26173	North	Estuary	L26173_1_North_Estuary	4	4	0	0	334.993154	2013/14
L26173_1	L26173	South	Estuary	L26173_1_South_Estuary	4	4	0	0	334.993154	2013/14
L26174_1	L26174	Central	Estuary	L26174_1_Central_Estuary	10	10	0	0	217.0816257	2013/14
L26174_1	L26174	North	Estuary	L26174_1_North_Estuary	10	10	0	0	217.0816257	2013/14
L26174_1	L26174	South	Estuary	L26174_1_South_Estuary	24	24	131	5.458333334	217.0816257	2013/14
L26176_1	L26176	Central	Estuary	L26176_1_Central_Estuary	5	5	0	0	232.4050262	2013/14
L26176_1	L26176	North	Estuary	L26176_1_North_Estuary	5	5	0	0	232.4050262	2013/14
L26176_1	L26176	South	Estuary	L26176_1_South_Estuary	12	12	22	1.833333333	232.4050262	2013/14
L26177_1	L26177	Central	Estuary	L26177_1_Central_Estuary	3	1.5	0	0	228.2509648	2013/14
L26177_1	L26177	North	Estuary	L26177_1_North_Estuary	3	1.5	0	0	228.2509648	2013/14
L26177_1	L26177	South	Estuary	L26177_1_South_Estuary	9	4.5	3.499999999	0.777777777	228.2509649	2013/14
L26178_1	L26178	Central	Estuary	L26178_1_Central_Estuary	5	2.5	0	0	232.4050262	2013/14
L26178_1	L26178	North	Estuary	L26178_1_North_Estuary	5	2.5	0	0	232.4050262	2013/14
L26178_1	L26178	South	Estuary	L26178_1_South_Estuary	5	2.5	8.000000002	3.200000001	232.4050262	2013/14
L26180_1	L26180	South	Estuary	L26180_1_South_Estuary	3	3	0	0	228.2509648	2013/14
L26182_2	L26182	South	Estuary	L26182_2_South_Estuary	2	2	0	0	244.2213924	2013/14
L26184_2	L26184	Central	Estuary	L26184_2_Central_Estuary	4	4	0	0	242.9502721	2013/14
L26184_2	L26184	North	Estuary	L26184_2_North_Estuary	4	4	0	0	242.9502721	2013/14
L26184_2	L26184	South	Estuary	L26184_2_South_Estuary	4	4	17	4.25	242.9502721	2013/14
L26185_1	L26185	Central	Estuary	L26185_1_Central_Estuary	13	13	0	0	232.4050262	2013/14
L26185_1	L26185	North	Estuary	L26185_1_North_Estuary	13	13	0	0	232.4050262	2013/14
L26185_1	L26185	South	Estuary	L26185_1_South_Estuary	33	33	26	0.787878788	232.4050262	2013/14
L26186_1	L26186	Central	Estuary	L26186_1_Central_Estuary	2	1	0	0	232.4050262	2013/14
L26186_1	L26186	North	Estuary	L26186_1_North_Estuary	2	1	0	0	232.4050262	2013/14
L26186_1	L26186	South	Estuary	L26186_1_South_Estuary	10	5	0	0	232.4050262	2013/14
L26187_1	L26187	Central	Estuary	L26187_1_Central_Estuary	2	1	0	0	244.2213924	2013/14
L26187_1	L26187	North	Estuary	L26187_1_North_Estuary	2	1	0	0	244.2213924	2013/14
L26187_1	L26187	South	Estuary	L26187_1_South_Estuary	6	3	2	0.666666667	244.2213924	2013/14
L26188_2	L26188	Central	Estuary	L26188_2_Central_Estuary	8	8	0	0	369.2772319	2013/14
L26188_2	L26188	North	Estuary	L26188_2_North_Estuary	8	8	0	0	369.2772319	2013/14
L26188_2	L26188	South	Estuary	L26188_2_South_Estuary	8	8	37	4.625	369.2772319	2013/14
L26190_1	L26190	Central	Estuary	L26190_1_Central_Estuary	1	1	0	0	244.2213924	2013/14
L26190_1	L26190	North	Estuary	L26190_1_North_Estuary	1	1	0	0	244.2213924	2013/14
L26190_1	L26190	South	Estuary	L26190_1_South_Estuary	1	1	18.66666667	18.66666667	244.2213924	2013/14
L26191_1	L26191	Central	Estuary	L26191_1_Central_Estuary	22	11	0	0	228.2509648	2013/14
L26191_1	L26191	North	Estuary	L26191_1_North_Estuary	22	11	0	0	228.2509648	2013/14
L26191_1	L26191	South	Estuary	L26191_1_South_Estuary	22	11	70.5	6.409090909	228.2509648	2013/14
L26192_1	L26192	Central	Estuary	L26192_1_Central_Estuary	8	8	0	0	228.2509648	2013/14
L26192_1	L26192	North	Estuary	L26192_1_North_Estuary	8	8	0	0	228.2509648	2013/14
L26192_1	L26192	South	Estuary	L26192_1_South_Estuary	8	8	19.13333333	2.391666667	228.2509648	2013/14
L26194_1	L26194	Central	Estuary	L26194_1_Central_Estuary	7	7	0	0	217.0816257	2013/14
L26194_1	L26194	North	Estuary	L26194_1_North_Estuary	7	7	0	0	217.0816257	2013/14
L26194_1	L26194	South	Estuary	L26194_1_South_Estuary	7	7	36	5.142857142	217.0816257	2013/14
L26197_1	L26197	Central	Estuary	L26197_1_Central_Estuary	19	19	0	0	288.5391788	2013/14
L26197_1	L26197	North	Estuary	L26197_1_North_Estuary	19	19	42	2.210526316	288.5391788	2013/14
L26197_1	L26197	South	Estuary	L26197_1_South_Estuary	19	19	0	0	288.5391788	2013/14
L26200_1	L26200	North	Estuary	L26200_1_North_Estuary	2	2	0	0	239.2749428	2013/14
L26201_1	L26201	North	Estuary	L26201_1_North_Estuary	1	1	0	0	239.2749428	2013/14
L26204_1	L26204	Central	Estuary	L26204_1_Central_Estuary	5	5	0	0	242.9120404	2013/14
L26204_1	L26204	North	Estuary	L26204_1_North_Estuary	11	11	27	2.454545455	242.9120404	2013/14
L26204_1	L26204	South	Estuary	L26204_1_South_Estuary	5	5	0	0	242.9120404	2013/14
L26206_1	L26206	Central	Estuary	L26206_1_Central_Estuary	8	8	0	0	239.2749428	2013/14
L26206_1	L26206	North	Estuary	L26206_1_North_Estuary	8	8	19	2.375	239.2749428	2013/14
L26206_1	L26206	South	Estuary	L26206_1_South_Estuary	8	8	0	0	239.2749428	2013/14
L26209_1	L26209	North	Estuary	L26209_1_North_Estuary	2	2	0	0	453.0848736	2013/14
L26213_1	L26213	Central	Estuary	L26213_1_Central_Estuary	5	5	0	0	239.2749428	2013/14
L26213_1	L26213	North	Estuary	L26213_1_North_Estuary	25	25	23	0.92	239.2749428	2013/14
L26213_1	L26213	South	Estuary	L26213_1_South_Estuary	5	5	0	0	239.2749428	2013/14
L26215_1	L26215	Central	Estuary	L26215_1_Central_Estuary	5	5	0	0	239.2749428	2013/14
L26215_1	L26215	North	Estuary	L26215_1_North_Estuary	12	12	6	0.5	239.2749428	2013/14
L26215_1	L26215	South	Estuary	L26215_1_South_Estuary	5	5	0	0	239.2749428	2013/14
L26221_1	L26221	Central	Estuary	L26221_1_Central_Estuary	22	11	0	0	288.5391788	2013/14
L26221_1	L26221	North	Estuary	L26221_1_North_Estuary	22	11	5.499999998	0.5	288.5391788	2013/14
L26221_1	L26221	South	Estuary	L26221_1_South_Estuary	22	11	0	0	288.5391788	2013/14
L26222_1	L26222	Central	Estuary	L26222_1_Central_Estuary	18	18	0	0	242.9120404	2013/14
L26222_1	L26222	North	Estuary	L26222_1_North_Estuary	18	18	5	0.277777778	242.9120404	2013/14
L26222_1	L26222	South	Estuary	L26222_1_South_Estuary	18	18	0	0	242.9120404	2013/14
L26223_1	L26223	Central	Estuary	L26223_1_Central_Estuary	1	1	0	0	245.6790334	2013/14
L26223_1	L26223	North	Estuary	L26223_1_North_Estuary	27	27	18	0.666666667	245.6790334	2013/14
L26223_1	L26223	South	Estuary	L26223_1_South_Estuary	1	1	0	0	245.6790334	2013/14
L26224_1	L26224	North	Estuary	L26224_1_North_Estuary	4	4	0	0	239.2749428	2013/14
L26226_1	L26226	Central	Estuary	L26226_1_Central_Estuary	5	2.5	0	0	245.6790334	2013/14
L26226_1	L26226	North	Estuary	L26226_1_North_Estuary	5	2.5	11	4.399999999	245.6790334	2013/14
L26226_1	L26226	South	Estuary	L26226_1_South_Estuary	5	2.5	0	0	245.6790334	2013/14
L26232_1	L26232	Central	Estuary	L26232_1_Central_Estuary	1	1	0	0	253.5498373	2013/14
L26232_1	L26232	North	Estuary	L26232_1_North_Estuary	1	1	0	0	253.5498373	2013/14
L26232_1	L26232	South	Estuary	L26232_1_South_Estuary	1	1	0	0	253.5498373	2013/14
L26235_1	L26235	North	Estuary	L26235_1_North_Estuary	4	2	0	0	253.5498373	2013/14
L26238_1	L26238	Central	Estuary	L26238_1_Central_Estuary	6	6	0	0	288.5391788	2013/14
L26238_1	L26238	North	Estuary	L26238_1_North_Estuary	6	6	1	0.166666667	288.5391788	2013/14
L26238_1	L26238	South	Estuary	L26238_1_South_Estuary	6	6	0	0	288.5391788	2013/14
L26239_1	L26239	North	Estuary	L26239_1_North_Estuary	13	13	0	0	242.9120404	2013/14
L26240_1	L26240	Central	Estuary	L26240_1_Central_Estuary	5	5	0	0	245.6790334	2013/14
L26240_1	L26240	North	Estuary	L26240_1_North_Estuary	13	13	20	1.538461539	245.6790334	2013/14
L26240_1	L26240	South	Estuary	L26240_1_South_Estuary	5	5	0	0	245.6790334	2013/14
L26241_1	L26241	North	Estuary	L26241_1_North_Estuary	9	9	0	0	245.6790334	2013/14
L26242_2	L26242	North	Estuary	L26242_2_North_Estuary	7	2.333333333	0	0	245.6790334	2013/14
L26248_2	L26248	Central	Estuary	L26248_2_Central_Estuary	1	1	0	0	466.5431757	2013/14
L26248_2	L26248	North	Estuary	L26248_2_North_Estuary	1	1	5.000000001	5.000000001	466.5431757	2013/14
L26248_2	L26248	South	Estuary	L26248_2_South_Estuary	1	1	0	0	466.5431757	2013/14
L26250_2	L26250	Central	Estuary	L26250_2_Central_Estuary	4	4	0	0	245.6790334	2013/14
L26250_2	L26250	North	Estuary	L26250_2_North_Estuary	4	4	5.500000001	1.375	245.6790334	2013/14
L26250_2	L26250	South	Estuary	L26250_2_South_Estuary	4	4	0	0	245.6790334	2013/14
L26251_1	L26251	Central	Estuary	L26251_1_Central_Estuary	5	5	0	0	235.472217	2013/14
L26251_1	L26251	North	Estuary	L26251_1_North_Estuary	5	5	31.99999999	6.399999997	235.472217	2013/14
L26251_1	L26251	South	Estuary	L26251_1_South_Estuary	5	5	0	0	235.472217	2013/14
L26252_1	L26252	Central	Estuary	L26252_1_Central_Estuary	7	7	0	0	49.44436591	2013/14
L26252_1	L26252	North	Estuary	L26252_1_North_Estuary	18	18	38.99999999	2.166666666	49.44436591	2013/14
L26252_1	L26252	South	Estuary	L26252_1_South_Estuary	7	7	0	0	49.44436591	2013/14
L26254_1	L26254	Central	Estuary	L26254_1_Central_Estuary	1	0.5	0	0	38.26705062	2013/14
L26254_1	L26254	North	Estuary	L26254_1_North_Estuary	1	0.5	0.5	1	38.26705062	2013/14
L26254_1	L26254	South	Estuary	L26254_1_South_Estuary	1	0.5	0	0	38.26705062	2013/14
L26256_1	L26256	North	Estuary	L26256_1_North_Estuary	4	4	0	0	103.1605748	2013/14
L26257_1	L26257	Central	Estuary	L26257_1_Central_Estuary	2	2	0	0	49.44436591	2013/14
L26257_1	L26257	North	Estuary	L26257_1_North_Estuary	2	2	1	0.5	49.44436591	2013/14
L26257_1	L26257	South	Estuary	L26257_1_South_Estuary	2	2	0	0	49.44436591	2013/14
L26260_1	L26260	North	Estuary	L26260_1_North_Estuary	8	8	0	0	31.63000108	2013/14
L26262_1	L26262	Central	Estuary	L26262_1_Central_Estuary	2	2	0	0	103.1605748	2013/14
L26262_1	L26262	North	Estuary	L26262_1_North_Estuary	2	2	4.666666667	2.333333334	103.1605748	2013/14
L26262_1	L26262	South	Estuary	L26262_1_South_Estuary	2	2	0	0	103.1605748	2013/14
L26265_2	L26265	Central	Estuary	L26265_2_Central_Estuary	1	1	0	0	61.70384167	2013/14
L26265_2	L26265	North	Estuary	L26265_2_North_Estuary	1	1	0	0	61.70384167	2013/14
L26265_2	L26265	South	Estuary	L26265_2_South_Estuary	1	1	0	0	61.70384167	2013/14
L26266_1	L26266	Central	Estuary	L26266_1_Central_Estuary	3	3	0	0	103.1605748	2013/14
L26266_1	L26266	North	Estuary	L26266_1_North_Estuary	3	3	11	3.666666667	103.1605748	2013/14
L26266_1	L26266	South	Estuary	L26266_1_South_Estuary	3	3	0	0	103.1605748	2013/14
L26267_2	L26267	Central	Estuary	L26267_2_Central_Estuary	3	3	0	0	61.70384167	2013/14
L26267_2	L26267	North	Estuary	L26267_2_North_Estuary	7	7	3	0.428571429	61.70384167	2013/14
L26267_2	L26267	South	Estuary	L26267_2_South_Estuary	3	3	0	0	61.70384167	2013/14
L26269_2	L26269	North	Estuary	L26269_2_North_Estuary	2	2	0	0	44.61502234	2013/14
L26271_1	L26271	Central	Estuary	L26271_1_Central_Estuary	1	1	0	0	63.18159455	2013/14
L26271_1	L26271	North	Estuary	L26271_1_North_Estuary	1	1	0	0	63.18159455	2013/14
L26271_1	L26271	South	Estuary	L26271_1_South_Estuary	1	1	0	0	63.18159455	2013/14
L26274_2	L26274	Central	Estuary	L26274_2_Central_Estuary	5	2.5	0	0	74.9877864	2013/14
L26274_2	L26274	North	Estuary	L26274_2_North_Estuary	5	2.5	7.5	3	74.9877864	2013/14
L26274_2	L26274	South	Estuary	L26274_2_South_Estuary	5	2.5	0	0	74.9877864	2013/14
L26277_2	L26277	Central	Estuary	L26277_2_Central_Estuary	3	3	0	0	38.2670506	2013/14
L26277_2	L26277	North	Estuary	L26277_2_North_Estuary	3	3	32.50000001	10.83333334	38.2670506	2013/14
L26277_2	L26277	South	Estuary	L26277_2_South_Estuary	3	3	0	0	38.2670506	2013/14
L26279_2	L26279	Central	Estuary	L26279_2_Central_Estuary	44	44	0	0	61.70384166	2013/14
L26279_2	L26279	North	Estuary	L26279_2_North_Estuary	90	90	490.0000001	5.444444445	61.70384167	2013/14
L26279_2	L26279	South	Estuary	L26279_2_South_Estuary	44	44	0	0	61.70384166	2013/14
L26280_1	L26280	Central	Estuary	L26280_1_Central_Estuary	2	1	0	0	49.44436591	2013/14
L26280_1	L26280	North	Estuary	L26280_1_North_Estuary	5	2.5	8.999999998	3.599999999	49.44436592	2013/14
L26280_1	L26280	South	Estuary	L26280_1_South_Estuary	2	1	0	0	49.44436591	2013/14
L26281_1	L26281	Central	Estuary	L26281_1_Central_Estuary	1	1	0	0	49.44436591	2013/14
L26281_1	L26281	North	Estuary	L26281_1_North_Estuary	5	5	6.500000001	1.3	49.4443659	2013/14
L26281_1	L26281	South	Estuary	L26281_1_South_Estuary	1	1	0	0	49.44436591	2013/14
L26283_2	L26283	Central	Estuary	L26283_2_Central_Estuary	9	4.5	0	0	49.44436591	2013/14
L26283_2	L26283	North	Estuary	L26283_2_North_Estuary	22	11	8.625000001	0.784090909	49.44436591	2013/14
L26283_2	L26283	South	Estuary	L26283_2_South_Estuary	9	4.5	0	0	49.44436591	2013/14
L26285_1	L26285	Central	Estuary	L26285_1_Central_Estuary	2	1	0	0	63.18159455	2013/14
L26285_1	L26285	North	Estuary	L26285_1_North_Estuary	2	1	1	1	63.18159455	2013/14
L26285_1	L26285	South	Estuary	L26285_1_South_Estuary	2	1	0	0	63.18159455	2013/14
L26287_1	L26287	Central	Estuary	L26287_1_Central_Estuary	12	12	0	0	124.8855164	2013/14
L26287_1	L26287	North	Estuary	L26287_1_North_Estuary	27	27	54	2	124.8855164	2013/14
L26287_1	L26287	South	Estuary	L26287_1_South_Estuary	12	12	0	0	124.8855164	2013/14
L26288_1	L26288	Central	Estuary	L26288_1_Central_Estuary	7	3.5	0	0	31.63000106	2013/14
L26288_1	L26288	North	Estuary	L26288_1_North_Estuary	18	9	7.5	0.833333333	31.63000107	2013/14
L26288_1	L26288	South	Estuary	L26288_1_South_Estuary	7	3.5	0	0	31.63000106	2013/14
L26290_1	L26290	Central	Estuary	L26290_1_Central_Estuary	4	4	0	0	69.93269895	2013/14
L26290_1	L26290	North	Estuary	L26290_1_North_Estuary	4	4	4	1	69.93269895	2013/14
L26290_1	L26290	South	Estuary	L26290_1_South_Estuary	6	6	0	0	69.93269895	2013/14
L26291_1	L26291	Central	Estuary	L26291_1_Central_Estuary	1	0.5	0	0	49.44436592	2013/14
L26291_1	L26291	North	Estuary	L26291_1_North_Estuary	5	2.5	2	0.8	49.44436592	2013/14
L26291_1	L26291	South	Estuary	L26291_1_South_Estuary	1	0.5	0	0	49.44436592	2013/14
L26293_1	L26293	Central	Estuary	L26293_1_Central_Estuary	5	2.5	0	0	49.44436592	2013/14
L26293_1	L26293	North	Estuary	L26293_1_North_Estuary	32	16	4.5	0.28125	49.44436591	2013/14
L26293_1	L26293	South	Estuary	L26293_1_South_Estuary	5	2.5	0	0	49.44436592	2013/14
L26294_1	L26294	Central	Estuary	L26294_1_Central_Estuary	6	3	0	0	49.4443659	2013/14
L26294_1	L26294	North	Estuary	L26294_1_North_Estuary	33	16.5	14	0.848484848	49.44436591	2013/14
L26294_1	L26294	South	Estuary	L26294_1_South_Estuary	6	3	0	0	49.4443659	2013/14
L26296_2	L26296	Central	Estuary	L26296_2_Central_Estuary	10	10	0	0	63.18159455	2013/14
L26296_2	L26296	North	Estuary	L26296_2_North_Estuary	10	10	11	1.1	63.18159455	2013/14
L26296_2	L26296	South	Estuary	L26296_2_South_Estuary	10	10	0	0	63.18159455	2013/14
L26298_1	L26298	North	Estuary	L26298_1_North_Estuary	11	11	0	0	49.44436591	2013/14
L26299_1	L26299	Central	Estuary	L26299_1_Central_Estuary	2	1	0	0	44.61502234	2013/14
L26299_1	L26299	North	Estuary	L26299_1_North_Estuary	2	1	0	0	44.61502234	2013/14
L26299_1	L26299	South	Estuary	L26299_1_South_Estuary	2	1	0	0	44.61502234	2013/14
L26301_1	L26301	Central	Estuary	L26301_1_Central_Estuary	1	1	0	0	63.18159455	2013/14
L26301_1	L26301	North	Estuary	L26301_1_North_Estuary	3	3	3	1	63.18159457	2013/14
L26301_1	L26301	South	Estuary	L26301_1_South_Estuary	1	1	0	0	63.18159455	2013/14
L26302_2	L26302	Central	Estuary	L26302_2_Central_Estuary	54	54	0	0	85.48404567	2013/14
L26302_2	L26302	North	Estuary	L26302_2_North_Estuary	109	109	75	0.688073394	85.48404567	2013/14
L26302_2	L26302	South	Estuary	L26302_2_South_Estuary	54	54	0	0	85.48404567	2013/14
L26303_1	L26303	Central	Estuary	L26303_1_Central_Estuary	14	14	0	0	49.44436591	2013/14
L26303_1	L26303	North	Estuary	L26303_1_North_Estuary	31	31	67.00000001	2.161290323	49.4443659	2013/14
L26303_1	L26303	South	Estuary	L26303_1_South_Estuary	14	14	0	0	49.44436591	2013/14
L26304_1	L26304	Central	Estuary	L26304_1_Central_Estuary	1	0.5	0	0	31.63000108	2013/14
L26304_1	L26304	North	Estuary	L26304_1_North_Estuary	1	0.5	0	0	31.63000108	2013/14
L26304_1	L26304	South	Estuary	L26304_1_South_Estuary	1	0.5	0	0	31.63000108	2013/14
L26306_1	L26306	Central	Estuary	L26306_1_Central_Estuary	1	1	0	0	124.8855164	2013/14
L26306_1	L26306	North	Estuary	L26306_1_North_Estuary	3	3	7	2.333333333	124.8855164	2013/14
L26306_1	L26306	South	Estuary	L26306_1_South_Estuary	1	1	0	0	124.8855164	2013/14
L26308_1	L26308	Central	Estuary	L26308_1_Central_Estuary	15	15	0	0	49.44436591	2013/14
L26308_1	L26308	North	Estuary	L26308_1_North_Estuary	15	15	16.13333333	1.075555556	49.44436591	2013/14
L26308_1	L26308	South	Estuary	L26308_1_South_Estuary	15	15	0	0	49.44436591	2013/14
L26310_1	L26310	Central	Estuary	L26310_1_Central_Estuary	2	1	0	0	63.18159455	2013/14
L26310_1	L26310	North	Estuary	L26310_1_North_Estuary	2	1	0	0	63.18159455	2013/14
L26310_1	L26310	South	Estuary	L26310_1_South_Estuary	2	1	0	0	63.18159455	2013/14
L26313_1	L26313	Central	Estuary	L26313_1_Central_Estuary	5	5	0	0	85.48404568	2013/14
L26313_1	L26313	North	Estuary	L26313_1_North_Estuary	12	12	37	3.083333334	85.48404567	2013/14
L26313_1	L26313	South	Estuary	L26313_1_South_Estuary	5	5	0	0	85.48404568	2013/14
L26316_1	L26316	Central	Estuary	L26316_1_Central_Estuary	1	1	0	0	49.44436591	2013/14
L26316_1	L26316	North	Estuary	L26316_1_North_Estuary	31	31	1	0.032258065	49.4443659	2013/14
L26316_1	L26316	South	Estuary	L26316_1_South_Estuary	1	1	0	0	49.44436591	2013/14
L26319_1	L26319	Central	Estuary	L26319_1_Central_Estuary	34	34	0	0	49.44436591	2013/14
L26319_1	L26319	North	Estuary	L26319_1_North_Estuary	34	34	74.99999999	2.205882353	49.44436591	2013/14
L26319_1	L26319	South	Estuary	L26319_1_South_Estuary	34	34	0	0	49.44436591	2013/14
L26324_1	L26324	Central	Estuary	L26324_1_Central_Estuary	2	2	7.999999999	4	292.1471989	2013/14
L26324_1	L26324	North	Estuary	L26324_1_North_Estuary	2	2	0	0	292.1471989	2013/14
L26324_1	L26324	South	Estuary	L26324_1_South_Estuary	2	2	0	0	292.1471989	2013/14
L26328_1	L26328	North	Estuary	L26328_1_North_Estuary	1	0.5	0	0	311.7245994	2013/14
L26333_1	L26333	Central	Estuary	L26333_1_Central_Estuary	6	6	0	0	128.6980016	2013/14
L26333_1	L26333	North	Estuary	L26333_1_North_Estuary	6	6	0	0	128.6980016	2013/14
L26333_1	L26333	South	Estuary	L26333_1_South_Estuary	6	6	10	1.666666667	128.6980016	2013/14
L26335_1	L26335	Central	Estuary	L26335_1_Central_Estuary	2	1	1	1	123.5695656	2013/14
L26335_1	L26335	North	Estuary	L26335_1_North_Estuary	2	1	0	0	123.5695656	2013/14
L26335_1	L26335	South	Estuary	L26335_1_South_Estuary	2	1	0	0	123.5695656	2013/14
L26336_2	L26336	Central	Estuary	L26336_2_Central_Estuary	45	45	0	0	302.1538191	2013/14
L26336_2	L26336	North	Estuary	L26336_2_North_Estuary	45	45	59.66666668	1.325925926	302.1538191	2013/14
L26336_2	L26336	South	Estuary	L26336_2_South_Estuary	45	45	0	0	302.1538191	2013/14
L26345_1	L26345	Central	Estuary	L26345_1_Central_Estuary	1	1	0	0	302.1538191	2013/14
L26349_1	L26349	North	Estuary	L26349_1_North_Estuary	1	1	0	0	133.6030678	2013/14
L26349_1	L26349	South	Estuary	L26349_1_South_Estuary	2	2	0	0	133.6030678	2013/14
L26351_1	L26351	Central	Estuary	L26351_1_Central_Estuary	10	10	4	0.4	123.5695656	2013/14
L26351_1	L26351	North	Estuary	L26351_1_North_Estuary	8	8	11	1.375	123.5695656	2013/14
L26351_1	L26351	South	Estuary	L26351_1_South_Estuary	6	6	0	0	123.5695656	2013/14
L26352_1	L26352	Central	Estuary	L26352_1_Central_Estuary	11	11	0	0	133.6030678	2013/14
L26352_1	L26352	North	Estuary	L26352_1_North_Estuary	23	23	16	0.695652174	133.6030678	2013/14
L26352_1	L26352	South	Estuary	L26352_1_South_Estuary	11	11	0	0	133.6030678	2013/14
L26356_1	L26356	South	Estuary	L26356_1_South_Estuary	1	0.5	0	0	133.6030678	2013/14
L26364_2	L26364	South	Estuary	L26364_2_South_Estuary	6	2	0	0	137.3346927	2013/14
L26371_1	L26371	Central	Estuary	L26371_1_Central_Estuary	25	25	0	0	137.3346927	2013/14
L26371_1	L26371	North	Estuary	L26371_1_North_Estuary	25	25	27	1.08	137.3346927	2013/14
L26371_1	L26371	South	Estuary	L26371_1_South_Estuary	25	25	0	0	137.3346927	2013/14
L26376_1	L26376	Central	Estuary	L26376_1_Central_Estuary	9	9	0	0	137.3346927	2013/14
L26376_1	L26376	North	Estuary	L26376_1_North_Estuary	9	9	4.000000001	0.444444445	137.3346927	2013/14
L26376_1	L26376	South	Estuary	L26376_1_South_Estuary	9	9	0	0	137.3346927	2013/14
L26377_1	L26377	Central	Estuary	L26377_1_Central_Estuary	1	1	0	0	128.6980016	2013/14
L26377_1	L26377	North	Estuary	L26377_1_North_Estuary	3	3	4	1.333333333	128.6980016	2013/14
L26377_1	L26377	South	Estuary	L26377_1_South_Estuary	1	1	0	0	128.6980016	2013/14
L26378_1	L26378	Central	Estuary	L26378_1_Central_Estuary	2	2	52	26	147.9494242	2013/14
L26378_1	L26378	North	Estuary	L26378_1_North_Estuary	2	2	0	0	147.9494242	2013/14
L26378_1	L26378	South	Estuary	L26378_1_South_Estuary	2	2	0	0	147.9494242	2013/14
L26401_1	L26401	Central	Estuary	L26401_1_Central_Estuary	2	2	2	1	220.2760855	2013/14
L26401_1	L26401	North	Estuary	L26401_1_North_Estuary	2	2	0	0	220.2760855	2013/14
L26401_1	L26401	South	Estuary	L26401_1_South_Estuary	2	2	0	0	220.2760855	2013/14
L26424_2	L26424	Central	Estuary	L26424_2_Central_Estuary	2	1	0	0	221.3463835	2013/14
L26424_2	L26424	North	Estuary	L26424_2_North_Estuary	2	1	0	0	221.3463835	2013/14
L26424_2	L26424	South	Estuary	L26424_2_South_Estuary	2	1	0	0	221.3463835	2013/14
L26426_1	L26426	Central	Estuary	L26426_1_Central_Estuary	4	4	0	0	220.2760855	2013/14
L26426_1	L26426	North	Estuary	L26426_1_North_Estuary	4	4	0	0	220.2760855	2013/14
L26426_1	L26426	South	Estuary	L26426_1_South_Estuary	4	4	0	0	220.2760855	2013/14
L26430_2	L26430	Central	Estuary	L26430_2_Central_Estuary	8	4	0	0	217.3982943	2013/14
L26430_2	L26430	North	Estuary	L26430_2_North_Estuary	8	4	41.5	10.375	217.3982943	2013/14
L26430_2	L26430	South	Estuary	L26430_2_South_Estuary	8	4	0	0	217.3982943	2013/14
L26432_1	L26432	Central	Estuary	L26432_1_Central_Estuary	16	16	0	0	218.8692232	2013/14
L26432_1	L26432	North	Estuary	L26432_1_North_Estuary	16	16	9.000000001	0.5625	218.8692232	2013/14
L26432_1	L26432	South	Estuary	L26432_1_South_Estuary	16	16	0	0	218.8692232	2013/14
L26433_1	L26433	Central	Estuary	L26433_1_Central_Estuary	2	2	0	0	217.3982943	2013/14
L26433_1	L26433	North	Estuary	L26433_1_North_Estuary	2	2	4	2	217.3982943	2013/14
L26433_1	L26433	South	Estuary	L26433_1_South_Estuary	2	2	0	0	217.3982943	2013/14
L26435_1	L26435	South	Estuary	L26435_1_South_Estuary	2	2	0	0	397.3874708	2013/14
L26438_1	L26438	Central	Estuary	L26438_1_Central_Estuary	10	10	7.999999998	0.8	217.3982943	2013/14
L26438_1	L26438	North	Estuary	L26438_1_North_Estuary	8	8	9.999999997	1.25	217.3982944	2013/14
L26438_1	L26438	South	Estuary	L26438_1_South_Estuary	6	6	0	0	217.3982943	2013/14
L26440_1	L26440	Central	Estuary	L26440_1_Central_Estuary	11	11	0	0	218.8692232	2013/14
L26440_1	L26440	North	Estuary	L26440_1_North_Estuary	11	11	0	0	218.8692232	2013/14
L26440_1	L26440	South	Estuary	L26440_1_South_Estuary	11	11	2	0.181818182	218.8692232	2013/14
L26443_1	L26443	North	Estuary	L26443_1_North_Estuary	1	1	0	0	218.8692232	2013/14
L26448_1	L26448	Central	Estuary	L26448_1_Central_Estuary	5	5	0	0	118.9739088	2013/14
L26448_1	L26448	North	Estuary	L26448_1_North_Estuary	11	11	4.999999999	0.454545454	118.9739088	2013/14
L26448_1	L26448	South	Estuary	L26448_1_South_Estuary	6	6	0	0	118.9739088	2013/14
L26450_1	L26450	South	Estuary	L26450_1_South_Estuary	3	3	0	0	237.2435117	2013/14
L26451_1	L26451	Central	Estuary	L26451_1_Central_Estuary	3	1.5	0	0	123.4042406	2013/14
L26451_1	L26451	North	Estuary	L26451_1_North_Estuary	3	1.5	0	0	123.4042406	2013/14
L26451_1	L26451	South	Estuary	L26451_1_South_Estuary	22	11	2.999999999	0.272727273	123.4042406	2013/14
L26452_1	L26452	South	Estuary	L26452_1_South_Estuary	3	1.5	0	0	237.2435117	2013/14
L26458_1	L26458	Central	Estuary	L26458_1_Central_Estuary	6	6	0	0	118.9739088	2013/14
L26458_1	L26458	North	Estuary	L26458_1_North_Estuary	6	6	0	0	118.9739088	2013/14
L26458_1	L26458	South	Estuary	L26458_1_South_Estuary	6	6	20	3.333333333	118.9739088	2013/14
L26465_1	L26465	Central	Estuary	L26465_1_Central_Estuary	3	1.5	0	0	126.7747021	2013/14
L26465_1	L26465	North	Estuary	L26465_1_North_Estuary	3	1.5	0	0	126.7747021	2013/14
L26465_1	L26465	South	Estuary	L26465_1_South_Estuary	12	6	1	0.166666667	126.7747021	2013/14
L26468_1	L26468	South	Estuary	L26468_1_South_Estuary	2	2	0	0	126.7747021	2013/14
L26469_1	L26469	Central	Estuary	L26469_1_Central_Estuary	4	2	0	0	123.4042406	2013/14
L26469_1	L26469	North	Estuary	L26469_1_North_Estuary	4	2	0	0	123.4042406	2013/14
L26469_1	L26469	South	Estuary	L26469_1_South_Estuary	11	5.5	7.5	1.363636364	123.4042406	2013/14
L26474_1	L26474	Central	Estuary	L26474_1_Central_Estuary	17	17	0	0	118.9739088	2013/14
L26474_1	L26474	North	Estuary	L26474_1_North_Estuary	17	17	0	0	118.9739088	2013/14
L26474_1	L26474	South	Estuary	L26474_1_South_Estuary	17	17	17.99999999	1.058823529	118.9739088	2013/14
L26475_1	L26475	Central	Estuary	L26475_1_Central_Estuary	2	2	0	0	114.3418259	2013/14
L26475_1	L26475	North	Estuary	L26475_1_North_Estuary	2	2	0	0	114.3418259	2013/14
L26475_1	L26475	South	Estuary	L26475_1_South_Estuary	6	6	57	9.5	114.3418259	2013/14
L26476_1	L26476	Central	Estuary	L26476_1_Central_Estuary	3	3	12	4.000000001	118.9739088	2013/14
L26476_1	L26476	North	Estuary	L26476_1_North_Estuary	3	3	0	0	118.9739088	2013/14
L26476_1	L26476	South	Estuary	L26476_1_South_Estuary	3	3	0	0	118.9739088	2013/14
L26477_1	L26477	Central	Estuary	L26477_1_Central_Estuary	2	2	0	0	237.2435117	2013/14
L26477_1	L26477	North	Estuary	L26477_1_North_Estuary	2	2	0	0	237.2435117	2013/14
L26477_1	L26477	South	Estuary	L26477_1_South_Estuary	2	2	10.5	5.25	237.2435117	2013/14
L26479_1	L26479	Central	Estuary	L26479_1_Central_Estuary	2	1	0	0	118.9739088	2013/14
L26479_1	L26479	North	Estuary	L26479_1_North_Estuary	2	1	0	0	118.9739088	2013/14
L26479_1	L26479	South	Estuary	L26479_1_South_Estuary	2	1	0.5	0.5	118.9739088	2013/14
L26482_1	L26482	Central	Estuary	L26482_1_Central_Estuary	2	2	0	0	118.9739088	2013/14
L26482_1	L26482	North	Estuary	L26482_1_North_Estuary	2	2	0	0	118.9739088	2013/14
L26482_1	L26482	South	Estuary	L26482_1_South_Estuary	5	5	2	0.4	118.9739088	2013/14
L26485_1	L26485	Central	Estuary	L26485_1_Central_Estuary	65	65	0	0	114.3418259	2013/14
L26485_1	L26485	North	Estuary	L26485_1_North_Estuary	65	65	0	0	114.3418259	2013/14
L26485_1	L26485	South	Estuary	L26485_1_South_Estuary	145	145	411.9999999	2.84137931	114.3418259	2013/14
L26486_1	L26486	Central	Estuary	L26486_1_Central_Estuary	1	1	0	0	253.7825965	2013/14
L26486_1	L26486	North	Estuary	L26486_1_North_Estuary	1	1	0	0	253.7825965	2013/14
L26486_1	L26486	South	Estuary	L26486_1_South_Estuary	1	1	1.666666667	1.666666667	253.7825965	2013/14
L26490_1	L26490	Central	Estuary	L26490_1_Central_Estuary	9	9	0	0	136.3620921	2013/14
L26490_1	L26490	North	Estuary	L26490_1_North_Estuary	9	9	0	0	136.3620921	2013/14
L26490_1	L26490	South	Estuary	L26490_1_South_Estuary	19	19	11	0.578947368	136.3620921	2013/14
L26492_1	L26492	Central	Estuary	L26492_1_Central_Estuary	18	18	0	0	237.2435117	2013/14
L26492_1	L26492	North	Estuary	L26492_1_North_Estuary	31	31	15	0.483870968	237.2435117	2013/14
L26492_1	L26492	South	Estuary	L26492_1_South_Estuary	81	81	78.99999997	0.975308642	237.2435117	2013/14
L26493_1	L26493	Central	Estuary	L26493_1_Central_Estuary	14	14	0	0	126.7747021	2013/14
L26493_1	L26493	North	Estuary	L26493_1_North_Estuary	14	14	0	0	126.7747021	2013/14
L26493_1	L26493	South	Estuary	L26493_1_South_Estuary	39	39	117	3.000000001	126.7747021	2013/14
L26494_1	L26494	Central	Estuary	L26494_1_Central_Estuary	20	20	1	0.05	123.4042406	2013/14
L26494_1	L26494	North	Estuary	L26494_1_North_Estuary	18	18	0	0	123.4042406	2013/14
L26494_1	L26494	South	Estuary	L26494_1_South_Estuary	34	34	65.99999999	1.94117647	123.4042406	2013/14
L26495_1	L26495	South	Estuary	L26495_1_South_Estuary	1	1	0	0	253.7825965	2013/14
L26496_1	L26496	Central	Estuary	L26496_1_Central_Estuary	11	11	0	0	126.7747021	2013/14
L26496_1	L26496	North	Estuary	L26496_1_North_Estuary	11	11	0	0	126.7747021	2013/14
L26496_1	L26496	South	Estuary	L26496_1_South_Estuary	48	48	79.00000003	1.645833334	126.7747021	2013/14
L26497_1	L26497	Central	Estuary	L26497_1_Central_Estuary	6	3	0	0	123.4042406	2013/14
L26497_1	L26497	North	Estuary	L26497_1_North_Estuary	6	3	0	0	123.4042406	2013/14
L26497_1	L26497	South	Estuary	L26497_1_South_Estuary	6	3	14.5	4.833333334	123.4042406	2013/14
L26498_1	L26498	Central	Estuary	L26498_1_Central_Estuary	34	17	0	0	126.7747021	2013/14
L26498_1	L26498	North	Estuary	L26498_1_North_Estuary	34	17	0	0	126.7747021	2013/14
L26498_1	L26498	South	Estuary	L26498_1_South_Estuary	87	43.5	127.5	2.931034483	126.7747021	2013/14
L26501_1	L26501	Central	Estuary	L26501_1_Central_Estuary	6	6	0	0	123.4042406	2013/14
L26501_1	L26501	North	Estuary	L26501_1_North_Estuary	6	6	0	0	123.4042406	2013/14
L26501_1	L26501	South	Estuary	L26501_1_South_Estuary	6	6	2	0.333333333	123.4042406	2013/14
L26505_1	L26505	Central	Estuary	L26505_1_Central_Estuary	2	2	0	0	126.7747021	2013/14
L26505_1	L26505	North	Estuary	L26505_1_North_Estuary	2	2	0	0	126.7747021	2013/14
L26505_1	L26505	South	Estuary	L26505_1_South_Estuary	6	6	38	6.333333334	126.7747021	2013/14
L26506_1	L26506	Central	Estuary	L26506_1_Central_Estuary	13	13	0	0	126.7747021	2013/14
L26506_1	L26506	North	Estuary	L26506_1_North_Estuary	13	13	0	0	126.7747021	2013/14
L26506_1	L26506	South	Estuary	L26506_1_South_Estuary	13	13	74.50000001	5.730769232	126.7747021	2013/14
L26508_1	L26508	South	Estuary	L26508_1_South_Estuary	1	1	0	0	223.7864621	2013/14
L26509_1	L26509	South	Estuary	L26509_1_South_Estuary	2	2	0	0	136.3620921	2013/14
L26528_1	L26528	North	Estuary	L26528_1_North_Estuary	1	0.5	0	0	328.1650634	2013/14
L26537_1	L26537	Central	Estuary	L26537_1_Central_Estuary	3	3	0	0	319.1060499	2013/14
L26537_1	L26537	North	Estuary	L26537_1_North_Estuary	3	3	0	0	319.1060499	2013/14
L26537_1	L26537	South	Estuary	L26537_1_South_Estuary	8	8	0	0	319.10605	2013/14
L26540_1	L26540	Central	Estuary	L26540_1_Central_Estuary	2	2	0	0	319.1060499	2013/14
L26540_1	L26540	North	Estuary	L26540_1_North_Estuary	2	2	5.999999999	2.999999999	319.1060499	2013/14
L26540_1	L26540	South	Estuary	L26540_1_South_Estuary	2	2	0	0	319.1060499	2013/14
L26549_1	L26549	Central	Estuary	L26549_1_Central_Estuary	3	3	0	0	328.1650633	2013/14
L26549_1	L26549	North	Estuary	L26549_1_North_Estuary	3	3	0	0	328.1650633	2013/14
L26549_1	L26549	South	Estuary	L26549_1_South_Estuary	3	3	55	18.33333333	328.1650633	2013/14
L26553_1	L26553	Central	Estuary	L26553_1_Central_Estuary	1	1	0	0	526.3887272	2013/14
L26553_1	L26553	North	Estuary	L26553_1_North_Estuary	1	1	0	0	526.3887272	2013/14
L26553_1	L26553	South	Estuary	L26553_1_South_Estuary	1	1	6.999999999	6.999999999	526.3887272	2013/14
L26557_1	L26557	South	Estuary	L26557_1_South_Estuary	2	2	0	0	519.6102395	2013/14
L26560_1	L26560	South	Estuary	L26560_1_South_Estuary	4	4	0	0	339.2988405	2013/14
L26565_1	L26565	Central	Estuary	L26565_1_Central_Estuary	7	7	0	0	519.6102394	2013/14
L26565_1	L26565	North	Estuary	L26565_1_North_Estuary	7	7	0	0	519.6102394	2013/14
L26565_1	L26565	South	Estuary	L26565_1_South_Estuary	7	7	74	10.57142857	519.6102394	2013/14
L26566_1	L26566	South	Estuary	L26566_1_South_Estuary	1	1	0	0	339.2988405	2013/14
L26572_1	L26572	Central	Estuary	L26572_1_Central_Estuary	4	4	0	0	339.2988405	2013/14
L26572_1	L26572	North	Estuary	L26572_1_North_Estuary	4	4	0	0	339.2988405	2013/14
L26572_1	L26572	South	Estuary	L26572_1_South_Estuary	12	12	3.000000001	0.25	339.2988405	2013/14
L26582_1	L26582	Central	Estuary	L26582_1_Central_Estuary	1	1	0	0	356.0612919	2013/14
L26582_1	L26582	North	Estuary	L26582_1_North_Estuary	1	1	0	0	356.0612919	2013/14
L26582_1	L26582	South	Estuary	L26582_1_South_Estuary	1	1	0	0	356.0612919	2013/14
L26585_1	L26585	Central	Estuary	L26585_1_Central_Estuary	15	15	0	0	346.5547004	2013/14
L26585_1	L26585	North	Estuary	L26585_1_North_Estuary	15	15	0	0	346.5547004	2013/14
L26585_1	L26585	South	Estuary	L26585_1_South_Estuary	15	15	73	4.866666667	346.5547004	2013/14
L26586_1	L26586	Central	Estuary	L26586_1_Central_Estuary	13	13	0	0	343.3043657	2013/14
L26586_1	L26586	North	Estuary	L26586_1_North_Estuary	22	22	6	0.272727273	343.3043657	2013/14
L26586_1	L26586	South	Estuary	L26586_1_South_Estuary	20	20	1	0.05	343.3043657	2013/14
L26587_1	L26587	South	Estuary	L26587_1_South_Estuary	6	6	0	0	792.1015333	2013/14
L26588_1	L26588	Central	Estuary	L26588_1_Central_Estuary	6	6	0	0	356.0612918	2013/14
L26588_1	L26588	North	Estuary	L26588_1_North_Estuary	6	6	0	0	356.0612918	2013/14
L26588_1	L26588	South	Estuary	L26588_1_South_Estuary	15	15	25	1.666666667	356.0612919	2013/14
L26592_1	L26592	Central	Estuary	L26592_1_Central_Estuary	16	8	0	0	777.5097288	2013/14
L26592_1	L26592	North	Estuary	L26592_1_North_Estuary	16	8	0	0	777.5097288	2013/14
L26592_1	L26592	South	Estuary	L26592_1_South_Estuary	16	8	19.99999999	2.499999999	777.5097288	2013/14
L26597_1	L26597	Central	Estuary	L26597_1_Central_Estuary	2	2	0	0	765.6370865	2013/14
L26597_1	L26597	North	Estuary	L26597_1_North_Estuary	2	2	0	0	765.6370865	2013/14
L26597_1	L26597	South	Estuary	L26597_1_South_Estuary	17	17	0	0	765.6370865	2013/14
L26598_1	L26598	Central	Estuary	L26598_1_Central_Estuary	14	7	0	0	339.9060151	2013/14
L26598_1	L26598	North	Estuary	L26598_1_North_Estuary	14	7	0	0	339.9060151	2013/14
L26598_1	L26598	South	Estuary	L26598_1_South_Estuary	32	16	60.5	3.78125	339.9060152	2013/14
L26599_1	L26599	Central	Estuary	L26599_1_Central_Estuary	1	1	0	0	343.3043657	2013/14
L26599_1	L26599	North	Estuary	L26599_1_North_Estuary	1	1	0	0	343.3043657	2013/14
L26599_1	L26599	South	Estuary	L26599_1_South_Estuary	1	1	5.999999999	5.999999999	343.3043657	2013/14
L26600_1	L26600	Central	Estuary	L26600_1_Central_Estuary	3	3	0	0	339.9060153	2013/14
L26600_1	L26600	North	Estuary	L26600_1_North_Estuary	3	3	20.99999999	6.999999997	339.9060153	2013/14
L26600_1	L26600	South	Estuary	L26600_1_South_Estuary	5	5	0	0	339.9060152	2013/14
L26602_1	L26602	South	Estuary	L26602_1_South_Estuary	1	1	0	0	349.0274561	2013/14
L26604_1	L26604	Central	Estuary	L26604_1_Central_Estuary	2	2	0	0	343.3043657	2013/14
L26604_1	L26604	North	Estuary	L26604_1_North_Estuary	2	2	0	0	343.3043657	2013/14
L26604_1	L26604	South	Estuary	L26604_1_South_Estuary	11	11	3	0.272727273	343.3043656	2013/14
L26607_1	L26607	Central	Estuary	L26607_1_Central_Estuary	17	17	3	0.176470588	343.3043657	2013/14
L26607_1	L26607	North	Estuary	L26607_1_North_Estuary	13	13	0	0	343.3043657	2013/14
L26607_1	L26607	South	Estuary	L26607_1_South_Estuary	39	39	7.000000001	0.17948718	343.3043656	2013/14
L26608_1	L26608	North	Estuary	L26608_1_North_Estuary	1	1	0	0	349.0274561	2013/14
L26609_1	L26609	Central	Estuary	L26609_1_Central_Estuary	1	1	0	0	758.5871542	2013/14
L26609_1	L26609	North	Estuary	L26609_1_North_Estuary	1	1	0	0	758.5871542	2013/14
L26609_1	L26609	South	Estuary	L26609_1_South_Estuary	3	3	12	4.000000001	758.587154	2013/14
L26611_1	L26611	Central	Estuary	L26611_1_Central_Estuary	6	6	0	0	343.3043657	2013/14
L26611_1	L26611	North	Estuary	L26611_1_North_Estuary	6	6	0	0	343.3043657	2013/14
L26611_1	L26611	South	Estuary	L26611_1_South_Estuary	6	6	33.00000001	5.500000001	343.3043657	2013/14
L26613_1	L26613	Central	Estuary	L26613_1_Central_Estuary	6	6	0	0	346.5547003	2013/14
L26613_1	L26613	North	Estuary	L26613_1_North_Estuary	6	6	0	0	346.5547003	2013/14
L26613_1	L26613	South	Estuary	L26613_1_South_Estuary	18	18	5	0.277777778	346.5547004	2013/14
L26616_1	L26616	Central	Estuary	L26616_1_Central_Estuary	3	3	0	0	343.3043657	2013/14
L26616_1	L26616	North	Estuary	L26616_1_North_Estuary	3	3	0	0	343.3043657	2013/14
L26616_1	L26616	South	Estuary	L26616_1_South_Estuary	10	10	0	0	343.3043657	2013/14
L26619_1	L26619	Central	Estuary	L26619_1_Central_Estuary	2	1	0	0	343.3043657	2013/14
L26619_1	L26619	North	Estuary	L26619_1_North_Estuary	2	1	0	0	343.3043657	2013/14
L26619_1	L26619	South	Estuary	L26619_1_South_Estuary	5	2.5	0.5	0.2	343.3043657	2013/14
L26621_1	L26621	Central	Estuary	L26621_1_Central_Estuary	2	2	0	0	772.3799575	2013/14
L26622_1	L26622	South	Estuary	L26622_1_South_Estuary	6	6	0	0	346.5547003	2013/14
L26624_1	L26624	Central	Estuary	L26624_1_Central_Estuary	6	6	0	0	343.3043657	2013/14
L26624_1	L26624	North	Estuary	L26624_1_North_Estuary	6	6	0	0	343.3043657	2013/14
L26624_1	L26624	South	Estuary	L26624_1_South_Estuary	6	6	10	1.666666667	343.3043657	2013/14
L26631_1	L26631	Central	Estuary	L26631_1_Central_Estuary	4	1	0	0	339.9060152	2013/14
L26631_1	L26631	North	Estuary	L26631_1_North_Estuary	4	1	0	0	339.9060152	2013/14
L26631_1	L26631	South	Estuary	L26631_1_South_Estuary	10	2.5	7.166666667	2.866666667	339.9060152	2013/14
L28033_1	L28033	Central	Estuary	L28033_1_Central_Estuary	16	8	0	0	129.6765071	2013/14
L28033_1	L28033	North	Estuary	L28033_1_North_Estuary	16	8	0	0	129.6765071	2013/14
L28033_1	L28033	South	Estuary	L28033_1_South_Estuary	45	22.5	5	0.222222222	129.6765071	2013/14
L28043_2	L28043	Central	Estuary	L28043_2_Central_Estuary	2	1	0	0	121.7881657	2013/14
L28043_2	L28043	North	Estuary	L28043_2_North_Estuary	2	1	0	0	121.7881657	2013/14
L28043_2	L28043	South	Estuary	L28043_2_South_Estuary	63	31.5	7.333333332	0.232804233	121.7881657	2013/14
L28047_2	L28047	South	Estuary	L28047_2_South_Estuary	18	18	0	0	73.28414806	2013/14
L28049_1	L28049	Central	Estuary	L28049_1_Central_Estuary	4	4	0	0	68.39560615	2013/14
L28049_1	L28049	North	Estuary	L28049_1_North_Estuary	4	4	0	0	68.39560615	2013/14
L28049_1	L28049	South	Estuary	L28049_1_South_Estuary	15	15	35.2	2.346666667	68.39560613	2013/14
L28053_1	L28053	South	Estuary	L28053_1_South_Estuary	2	2	0	0	147.4508442	2013/14
L28059_1	L28059	Central	Estuary	L28059_1_Central_Estuary	1	1	0	0	140.9556153	2013/14
L28059_1	L28059	North	Estuary	L28059_1_North_Estuary	1	1	6	6	140.9556153	2013/14
L28059_1	L28059	South	Estuary	L28059_1_South_Estuary	1	1	0	0	140.9556153	2013/14
L28074_1	L28074	Central	Estuary	L28074_1_Central_Estuary	1	1	0	0	63.93858241	2013/14
L28074_1	L28074	North	Estuary	L28074_1_North_Estuary	1	1	0	0	63.93858241	2013/14
L28074_1	L28074	South	Estuary	L28074_1_South_Estuary	8	8	0	0	63.93858241	2013/14
L28141_1	L28141	Central	Estuary	L28141_1_Central_Estuary	1	1	0	0	73.87341118	2013/14
L28141_1	L28141	North	Estuary	L28141_1_North_Estuary	1	1	0	0	73.87341118	2013/14
L28141_1	L28141	South	Estuary	L28141_1_South_Estuary	1	1	0	0	73.87341118	2013/14
L28146_1	L28146	South	Estuary	L28146_1_South_Estuary	68	68	0	0	68.39560615	2013/14
L28171_1	L28171	South	Estuary	L28171_1_South_Estuary	1	1	0	0	140.9556153	2013/14
L28180_1	L28180	Central	Estuary	L28180_1_Central_Estuary	1	1	5	5	132.6103114	2013/14
L28180_1	L28180	North	Estuary	L28180_1_North_Estuary	1	1	0	0	132.6103114	2013/14
L28180_1	L28180	South	Estuary	L28180_1_South_Estuary	1	1	0	0	132.6103114	2013/14
L28213_1	L28213	Central	Estuary	L28213_1_Central_Estuary	2	2	0	0	61.2920178	2013/14
L28213_1	L28213	North	Estuary	L28213_1_North_Estuary	2	2	3	1.5	61.2920178	2013/14
L28213_1	L28213	South	Estuary	L28213_1_South_Estuary	2	2	0	0	61.2920178	2013/14
L28218_1	L28218	Central	Estuary	L28218_1_Central_Estuary	5	5	5.999999999	1.2	68.39560614	2013/14
L28218_1	L28218	North	Estuary	L28218_1_North_Estuary	3	3	0	0	68.39560613	2013/14
L28218_1	L28218	South	Estuary	L28218_1_South_Estuary	4	4	1	0.25	68.39560613	2013/14
L28242_1	L28242	South	Estuary	L28242_1_South_Estuary	2	2	0	0	125.8201431	2013/14
L28246_1	L28246	Central	Estuary	L28246_1_Central_Estuary	6	6	0	0	68.39560613	2013/14
L28246_1	L28246	North	Estuary	L28246_1_North_Estuary	6	6	0	0	68.39560613	2013/14
L28246_1	L28246	South	Estuary	L28246_1_South_Estuary	14	14	33.50000001	2.392857143	68.39560614	2013/14
L28248_1	L28248	South	Estuary	L28248_1_South_Estuary	8	4	0	0	61.2920178	2013/14
L28252_1	L28252	South	Estuary	L28252_1_South_Estuary	3	3	0	0	68.39560613	2013/14
L28254_1	L28254	South	Estuary	L28254_1_South_Estuary	66	33	0	0	68.39560615	2013/14
L28290_1	L28290	Central	Estuary	L28290_1_Central_Estuary	3	3	0	0	132.6103114	2013/14
L28290_1	L28290	North	Estuary	L28290_1_North_Estuary	3	3	0	0	132.6103114	2013/14
L28290_1	L28290	South	Estuary	L28290_1_South_Estuary	3	3	28	9.333333333	132.6103114	2013/14
L28297_1	L28297	South	Estuary	L28297_1_South_Estuary	2	2	0	0	68.39560615	2013/14
L28302_1	L28302	Central	Estuary	L28302_1_Central_Estuary	6	6	0	0	68.39560613	2013/14
L28302_1	L28302	North	Estuary	L28302_1_North_Estuary	6	6	0	0	68.39560613	2013/14
L28302_1	L28302	South	Estuary	L28302_1_South_Estuary	21	21	4	0.19047619	68.39560614	2013/14
L28309_1	L28309	South	Estuary	L28309_1_South_Estuary	4	4	0	0	68.39560615	2013/14
L28321_1	L28321	South	Estuary	L28321_1_South_Estuary	5	5	0	0	61.2920178	2013/14
L28329_1	L28329	North	Estuary	L28329_1_North_Estuary	2	2	0	0	68.39560615	2013/14
L28382_1	L28382	South	Estuary	L28382_1_South_Estuary	2	2	0	0	61.2920178	2013/14
L28409_1	L28409	Central	Estuary	L28409_1_Central_Estuary	14	14	0	0	125.8201431	2013/14
L28409_1	L28409	North	Estuary	L28409_1_North_Estuary	14	14	31.00000001	2.214285715	125.8201431	2013/14
L28409_1	L28409	South	Estuary	L28409_1_South_Estuary	14	14	0	0	125.8201431	2013/14
L28432_1	L28432	South	Estuary	L28432_1_South_Estuary	2	2	0	0	68.39560615	2013/14
L28448_1	L28448	Central	Estuary	L28448_1_Central_Estuary	1	0.5	0	0	63.93858242	2013/14
L28448_1	L28448	North	Estuary	L28448_1_North_Estuary	1	0.5	1.999999999	3.999999999	63.93858242	2013/14
L28448_1	L28448	South	Estuary	L28448_1_South_Estuary	1	0.5	0	0	63.93858242	2013/14
L28470_1	L28470	Central	Estuary	L28470_1_Central_Estuary	3	3	0	0	63.9385824	2013/14
L28470_1	L28470	North	Estuary	L28470_1_North_Estuary	3	3	0	0	63.9385824	2013/14
L28470_1	L28470	South	Estuary	L28470_1_South_Estuary	11	11	5.000000001	0.454545455	63.93858241	2013/14
L28497_1	L28497	Central	Estuary	L28497_1_Central_Estuary	5	5	0	0	68.39560614	2013/14
L28497_1	L28497	North	Estuary	L28497_1_North_Estuary	5	5	0	0	68.39560614	2013/14
L28497_1	L28497	South	Estuary	L28497_1_South_Estuary	5	5	55	11	68.39560614	2013/14
L28498_2	L28498	Central	Estuary	L28498_2_Central_Estuary	5	2.5	0	0	132.6103114	2013/14
L28498_2	L28498	North	Estuary	L28498_2_North_Estuary	5	2.5	0	0	132.6103114	2013/14
L28498_2	L28498	South	Estuary	L28498_2_South_Estuary	5	2.5	3	1.2	132.6103114	2013/14
L28501_1	L28501	Central	Estuary	L28501_1_Central_Estuary	2	1	0	0	68.39560614	2013/14
L28501_1	L28501	North	Estuary	L28501_1_North_Estuary	2	1	0	0	68.39560614	2013/14
L28501_1	L28501	South	Estuary	L28501_1_South_Estuary	8	4	14	3.500000001	68.39560613	2013/14
L28515_1	L28515	North	Estuary	L28515_1_North_Estuary	2	2	0	0	68.39560615	2013/14
L28517_1	L28517	Central	Estuary	L28517_1_Central_Estuary	6	6	0	0	68.39560613	2013/14
L28517_1	L28517	North	Estuary	L28517_1_North_Estuary	6	6	0	0	68.39560613	2013/14
L28517_1	L28517	South	Estuary	L28517_1_South_Estuary	6	6	108.75	18.125	68.39560613	2013/14
L1001_1	L1001	Central	Estuary	L1001_1_Central_Estuary	2	2	0	0	460.3981252	2017/18
L1001_1	L1001	North	Estuary	L1001_1_North_Estuary	2	2	0	0	460.3981252	2017/18
L1001_1	L1001	South	Estuary	L1001_1_South_Estuary	2	2	0	0	460.3981252	2017/18
L1002_1	L1002	Central	Estuary	L1002_1_Central_Estuary	1	1	0	0	1143.345292	2017/18
L1002_1	L1002	North	Estuary	L1002_1_North_Estuary	1	1	0	0	1143.345292	2017/18
L1002_1	L1002	South	Estuary	L1002_1_South_Estuary	1	1	0	0	1143.345292	2017/18
L1004_1	L1004	Central	Estuary	L1004_1_Central_Estuary	1	0.333333333	0	0	415.7581129	2017/18
L1004_1	L1004	North	Estuary	L1004_1_North_Estuary	1	0.333333333	0	0	415.7581129	2017/18
L1004_1	L1004	South	Estuary	L1004_1_South_Estuary	1	0.333333333	0	0	415.7581129	2017/18
L1005_1	L1005	Central	Estuary	L1005_1_Central_Estuary	2	2	0	0	1098.128284	2017/18
L1007_1	L1007	Central	Estuary	L1007_1_Central_Estuary	8	8	21	2.625	397.5418635	2017/18
L1007_1	L1007	North	Estuary	L1007_1_North_Estuary	9	9	3.000000001	0.333333333	397.5418636	2017/18
L1007_1	L1007	South	Estuary	L1007_1_South_Estuary	8	8	0	0	397.5418635	2017/18
L1010_1	L1010	Central	Estuary	L1010_1_Central_Estuary	5	5	6	1.2	1143.345292	2017/18
L1010_1	L1010	North	Estuary	L1010_1_North_Estuary	11	11	0	0	1143.345292	2017/18
L1010_1	L1010	South	Estuary	L1010_1_South_Estuary	5	5	0	0	1143.345292	2017/18
L1014_1	L1014	Central	Estuary	L1014_1_Central_Estuary	1	1	2	2	1143.345292	2017/18
L1014_1	L1014	North	Estuary	L1014_1_North_Estuary	1	1	0	0	1143.345292	2017/18
L1014_1	L1014	South	Estuary	L1014_1_South_Estuary	1	1	0	0	1143.345292	2017/18
L1015_1	L1015	Central	Estuary	L1015_1_Central_Estuary	2	1	2	2	433.0330744	2017/18
L1015_1	L1015	North	Estuary	L1015_1_North_Estuary	2	1	0	0	433.0330744	2017/18
L1015_1	L1015	South	Estuary	L1015_1_South_Estuary	2	1	0	0	433.0330744	2017/18
L1020_1	L1020	North	Estuary	L1020_1_North_Estuary	1	1	0	0	397.5418635	2017/18
L1021_1	L1021	Central	Estuary	L1021_1_Central_Estuary	1	0.5	0	0	406.4148116	2017/18
L1023_1	L1023	Central	Estuary	L1023_1_Central_Estuary	6	6	0	0	397.5418635	2017/18
L1024_1	L1024	Central	Estuary	L1024_1_Central_Estuary	29	14.5	61.25	4.224137931	406.4148116	2017/18
L1024_1	L1024	North	Estuary	L1024_1_North_Estuary	11	5.5	0	0	406.4148116	2017/18
L1024_1	L1024	South	Estuary	L1024_1_South_Estuary	11	5.5	0	0	406.4148116	2017/18
L1027_1	L1027	Central	Estuary	L1027_1_Central_Estuary	8	8	18	2.25	1050.447465	2017/18
L1027_1	L1027	North	Estuary	L1027_1_North_Estuary	8	8	0	0	1050.447465	2017/18
L1027_1	L1027	South	Estuary	L1027_1_South_Estuary	8	8	0	0	1050.447465	2017/18
L1028_1	L1028	Central	Estuary	L1028_1_Central_Estuary	12	12	3.999999999	0.333333333	406.4148116	2017/18
L1028_1	L1028	North	Estuary	L1028_1_North_Estuary	4	4	0	0	406.4148115	2017/18
L1028_1	L1028	South	Estuary	L1028_1_South_Estuary	4	4	0	0	406.4148115	2017/18
L1030_1	L1030	Central	Estuary	L1030_1_Central_Estuary	6	6	21	3.5	397.5418635	2017/18
L1030_1	L1030	North	Estuary	L1030_1_North_Estuary	6	6	0	0	397.5418635	2017/18
L1030_1	L1030	South	Estuary	L1030_1_South_Estuary	8	8	3.000000001	0.375	397.5418635	2017/18
L1037_1	L1037	Central	Estuary	L1037_1_Central_Estuary	1	1	2.5	2.5	1098.128284	2017/18
L1037_1	L1037	North	Estuary	L1037_1_North_Estuary	1	1	0	0	1098.128284	2017/18
L1037_1	L1037	South	Estuary	L1037_1_South_Estuary	1	1	0	0	1098.128284	2017/18
L1041_1	L1041	Central	Estuary	L1041_1_Central_Estuary	54	27	20.99999999	0.777777777	397.5418637	2017/18
L1041_1	L1041	North	Estuary	L1041_1_North_Estuary	33	16.5	0	0	397.5418635	2017/18
L1041_1	L1041	South	Estuary	L1041_1_South_Estuary	45	22.5	20	0.888888889	397.5418635	2017/18
L1052_1	L1052	Central	Estuary	L1052_1_Central_Estuary	6	3	0.333333334	0.111111111	433.0330743	2017/18
L1052_1	L1052	North	Estuary	L1052_1_North_Estuary	9	4.5	4.000000001	0.888888889	433.0330744	2017/18
L1052_1	L1052	South	Estuary	L1052_1_South_Estuary	5	2.5	0	0	433.0330744	2017/18
L1054_1	L1054	Central	Estuary	L1054_1_Central_Estuary	1	1	0	0	433.0330744	2017/18
L1054_1	L1054	North	Estuary	L1054_1_North_Estuary	1	1	0	0	433.0330744	2017/18
L1054_1	L1054	South	Estuary	L1054_1_South_Estuary	1	1	0	0	433.0330744	2017/18
L1056_1	L1056	Central	Estuary	L1056_1_Central_Estuary	7	3.5	0	0	1073.672302	2017/18
L1058_5	L1058	Central	Estuary	L1058_5_Central_Estuary	7	2.333333333	0.666666667	0.285714286	1073.672302	2017/18
L1058_5	L1058	North	Estuary	L1058_5_North_Estuary	1	0.333333333	0	0	1073.672302	2017/18
L1058_5	L1058	South	Estuary	L1058_5_South_Estuary	1	0.333333333	0	0	1073.672302	2017/18
L1060_1	L1060	Central	Estuary	L1060_1_Central_Estuary	2	2	0	0	1098.128284	2017/18
L1060_1	L1060	North	Estuary	L1060_1_North_Estuary	2	2	0	0	1098.128284	2017/18
L1060_1	L1060	South	Estuary	L1060_1_South_Estuary	2	2	4	2	1098.128284	2017/18
L1065_1	L1065	Central	Estuary	L1065_1_Central_Estuary	2	2	0	0	406.4148116	2017/18
L1065_1	L1065	North	Estuary	L1065_1_North_Estuary	2	2	26.50000001	13.25	406.4148116	2017/18
L1065_1	L1065	South	Estuary	L1065_1_South_Estuary	2	2	0	0	406.4148116	2017/18
L1067_2	L1067	Central	Estuary	L1067_2_Central_Estuary	15	7.5	4	0.533333333	454.4404248	2017/18
L1067_2	L1067	North	Estuary	L1067_2_North_Estuary	12	6	2.5	0.416666667	454.4404248	2017/18
L1067_2	L1067	South	Estuary	L1067_2_South_Estuary	9	4.5	0	0	454.4404249	2017/18
L1069_2	L1069	Central	Estuary	L1069_2_Central_Estuary	4	2	0	0	415.7581129	2017/18
L1069_2	L1069	North	Estuary	L1069_2_North_Estuary	4	2	0	0	415.7581129	2017/18
L1069_2	L1069	South	Estuary	L1069_2_South_Estuary	9	4.5	3.000000001	0.666666667	415.7581129	2017/18
L1075_1	L1075	Central	Estuary	L1075_1_Central_Estuary	21	10.5	119.6666667	11.3968254	454.4404248	2017/18
L1075_1	L1075	North	Estuary	L1075_1_North_Estuary	21	10.5	0	0	454.4404248	2017/18
L1075_1	L1075	South	Estuary	L1075_1_South_Estuary	21	10.5	0	0	454.4404248	2017/18
L1080_1	L1080	Central	Estuary	L1080_1_Central_Estuary	1	1	0	0	1050.447465	2017/18
L1081_1	L1081	Central	Estuary	L1081_1_Central_Estuary	7	7	3.5	0.5	1125.300487	2017/18
L1081_1	L1081	North	Estuary	L1081_1_North_Estuary	8	8	1.5	0.1875	1125.300487	2017/18
L1081_1	L1081	South	Estuary	L1081_1_South_Estuary	5	5	0	0	1125.300487	2017/18
L1082_1	L1082	Central	Estuary	L1082_1_Central_Estuary	3	3	17	5.666666666	426.1391353	2017/18
L1082_1	L1082	North	Estuary	L1082_1_North_Estuary	3	3	0	0	426.1391353	2017/18
L1082_1	L1082	South	Estuary	L1082_1_South_Estuary	3	3	0	0	426.1391353	2017/18
L1089_1	L1089	Central	Estuary	L1089_1_Central_Estuary	3	3	8	2.666666667	1050.447465	2017/18
L1089_1	L1089	North	Estuary	L1089_1_North_Estuary	3	3	0	0	1050.447465	2017/18
L1089_1	L1089	South	Estuary	L1089_1_South_Estuary	3	3	0	0	1050.447465	2017/18
L1093_1	L1093	Central	Estuary	L1093_1_Central_Estuary	1	1	0	0	397.5418635	2017/18
L1093_1	L1093	North	Estuary	L1093_1_North_Estuary	1	1	0	0	397.5418635	2017/18
L1093_1	L1093	South	Estuary	L1093_1_South_Estuary	6	6	5.999999997	1	397.5418637	2017/18
L1094_1	L1094	Central	Estuary	L1094_1_Central_Estuary	5	5	20	4	1073.672302	2017/18
L1094_1	L1094	North	Estuary	L1094_1_North_Estuary	2	2	0	0	1073.672302	2017/18
L1094_1	L1094	South	Estuary	L1094_1_South_Estuary	2	2	0	0	1073.672302	2017/18
L1096_1	L1096	Central	Estuary	L1096_1_Central_Estuary	4	4	1.25	0.3125	1050.447465	2017/18
L1096_1	L1096	North	Estuary	L1096_1_North_Estuary	1	1	0	0	1050.447465	2017/18
L1096_1	L1096	South	Estuary	L1096_1_South_Estuary	1	1	0	0	1050.447465	2017/18
L1099_2	L1099	Central	Estuary	L1099_2_Central_Estuary	4	2	0	0	406.4148116	2017/18
L1102_2	L1102	Central	Estuary	L1102_2_Central_Estuary	22	11	40.00000001	3.636363637	415.7581129	2017/18
L1102_2	L1102	North	Estuary	L1102_2_North_Estuary	22	11	0	0	415.7581129	2017/18
L1102_2	L1102	South	Estuary	L1102_2_South_Estuary	22	11	0	0	415.7581129	2017/18
L1104_1	L1104	Central	Estuary	L1104_1_Central_Estuary	19	19	45	2.368421053	397.5418635	2017/18
L1104_1	L1104	North	Estuary	L1104_1_North_Estuary	3	3	0	0	397.5418637	2017/18
L1104_1	L1104	South	Estuary	L1104_1_South_Estuary	3	3	0	0	397.5418637	2017/18
L1105_1	L1105	Central	Estuary	L1105_1_Central_Estuary	18	18	13	0.722222222	1050.447466	2017/18
L1105_1	L1105	North	Estuary	L1105_1_North_Estuary	1	1	0	0	1050.447465	2017/18
L1105_1	L1105	South	Estuary	L1105_1_South_Estuary	1	1	0	0	1050.447465	2017/18
L1110_1	L1110	North	Estuary	L1110_1_North_Estuary	1	1	0	0	460.3981252	2017/18
L1115_1	L1115	Central	Estuary	L1115_1_Central_Estuary	4	4	0	0	426.1391353	2017/18
L1115_1	L1115	North	Estuary	L1115_1_North_Estuary	4	4	0	0	426.1391353	2017/18
L1115_1	L1115	South	Estuary	L1115_1_South_Estuary	4	4	11	2.75	426.1391353	2017/18
L1117_1	L1117	Central	Estuary	L1117_1_Central_Estuary	4	4	1	0.25	1050.447465	2017/18
L1117_1	L1117	North	Estuary	L1117_1_North_Estuary	5	5	5	1	1050.447465	2017/18
L1117_1	L1117	South	Estuary	L1117_1_South_Estuary	3	3	0	0	1050.447465	2017/18
L1124_1	L1124	Central	Estuary	L1124_1_Central_Estuary	3	3	1.999999999	0.666666666	397.5418637	2017/18
L1124_1	L1124	North	Estuary	L1124_1_North_Estuary	1	1	0	0	397.5418635	2017/18
L1124_1	L1124	South	Estuary	L1124_1_South_Estuary	1	1	0	0	397.5418635	2017/18
L1129_1	L1129	Central	Estuary	L1129_1_Central_Estuary	1	1	0	0	397.5418635	2017/18
L1129_1	L1129	North	Estuary	L1129_1_North_Estuary	3	3	1.999999999	0.666666666	397.5418637	2017/18
L1129_1	L1129	South	Estuary	L1129_1_South_Estuary	1	1	0	0	397.5418635	2017/18
L1130_2	L1130	Central	Estuary	L1130_2_Central_Estuary	4	4	28	7	1098.128284	2017/18
L1130_2	L1130	North	Estuary	L1130_2_North_Estuary	4	4	0	0	1098.128284	2017/18
L1130_2	L1130	South	Estuary	L1130_2_South_Estuary	4	4	0	0	1098.128284	2017/18
L1135_1	L1135	Central	Estuary	L1135_1_Central_Estuary	8	8	12	1.5	406.4148116	2017/18
L1135_1	L1135	North	Estuary	L1135_1_North_Estuary	9	9	0	0	406.4148117	2017/18
L1135_1	L1135	South	Estuary	L1135_1_South_Estuary	8	8	0	0	406.4148116	2017/18
L1137_1	L1137	Central	Estuary	L1137_1_Central_Estuary	4	4	3	0.75	1098.128284	2017/18
L1137_1	L1137	North	Estuary	L1137_1_North_Estuary	4	4	0	0	1098.128284	2017/18
L1137_1	L1137	South	Estuary	L1137_1_South_Estuary	4	4	0	0	1098.128284	2017/18
L1138_1	L1138	Central	Estuary	L1138_1_Central_Estuary	15	15	8	0.533333333	433.0330744	2017/18
L1138_1	L1138	North	Estuary	L1138_1_North_Estuary	15	15	0	0	433.0330744	2017/18
L1138_1	L1138	South	Estuary	L1138_1_South_Estuary	15	15	0	0	433.0330744	2017/18
L1139_1	L1139	Central	Estuary	L1139_1_Central_Estuary	42	21	34.33333334	1.634920635	1098.128284	2017/18
L1139_1	L1139	North	Estuary	L1139_1_North_Estuary	38	19	5.000000001	0.263157895	1098.128284	2017/18
L1139_1	L1139	South	Estuary	L1139_1_South_Estuary	26	13	0	0	1098.128284	2017/18
L1142_1	L1142	Central	Estuary	L1142_1_Central_Estuary	16	5.333333334	1.333333332	0.25	406.4148118	2017/18
L1142_1	L1142	North	Estuary	L1142_1_North_Estuary	11	3.666666667	0	0	406.4148117	2017/18
L1142_1	L1142	South	Estuary	L1142_1_South_Estuary	17	5.666666667	6.666666665	1.176470588	406.4148116	2017/18
L1154_1	L1154	Central	Estuary	L1154_1_Central_Estuary	22	22	54.73333333	2.487878788	1050.447465	2017/18
L1154_1	L1154	North	Estuary	L1154_1_North_Estuary	22	22	0	0	1050.447465	2017/18
L1154_1	L1154	South	Estuary	L1154_1_South_Estuary	23	23	1	0.043478261	1050.447465	2017/18
L1162_1	L1162	Central	Estuary	L1162_1_Central_Estuary	17	8.5	6.999999999	0.823529412	406.4148116	2017/18
L1162_1	L1162	North	Estuary	L1162_1_North_Estuary	26	13	2	0.153846154	406.4148116	2017/18
L1162_1	L1162	South	Estuary	L1162_1_South_Estuary	11	5.5	0	0	406.4148116	2017/18
L1163_1	L1163	Central	Estuary	L1163_1_Central_Estuary	3	1.5	0	0	415.7581129	2017/18
L1163_1	L1163	North	Estuary	L1163_1_North_Estuary	8	4	0	0	415.7581128	2017/18
L1163_1	L1163	South	Estuary	L1163_1_South_Estuary	3	1.5	0	0	415.7581129	2017/18
L1165_1	L1165	Central	Estuary	L1165_1_Central_Estuary	7	7	0	0	397.5418636	2017/18
L1172_1	L1172	Central	Estuary	L1172_1_Central_Estuary	1	1	4.333333333	4.333333333	415.7581129	2017/18
L1172_1	L1172	North	Estuary	L1172_1_North_Estuary	3	3	0	0	415.758113	2017/18
L1172_1	L1172	South	Estuary	L1172_1_South_Estuary	1	1	0	0	415.7581129	2017/18
L1175_1	L1175	Central	Estuary	L1175_1_Central_Estuary	14	14	12	0.857142857	397.5418635	2017/18
L1175_1	L1175	North	Estuary	L1175_1_North_Estuary	10	10	3.000000001	0.3	397.5418635	2017/18
L1175_1	L1175	South	Estuary	L1175_1_South_Estuary	8	8	0	0	397.5418635	2017/18
L1176_1	L1176	Central	Estuary	L1176_1_Central_Estuary	2	2	0	0	426.1391353	2017/18
L1176_1	L1176	North	Estuary	L1176_1_North_Estuary	2	2	0	0	426.1391353	2017/18
L1176_1	L1176	South	Estuary	L1176_1_South_Estuary	6	6	32	5.333333333	426.1391353	2017/18
L1178_1	L1178	Central	Estuary	L1178_1_Central_Estuary	1	1	0	0	1143.345292	2017/18
L1178_1	L1178	North	Estuary	L1178_1_North_Estuary	1	1	0	0	1143.345292	2017/18
L1178_1	L1178	South	Estuary	L1178_1_South_Estuary	1	1	0	0	1143.345292	2017/18
L1179_1	L1179	Central	Estuary	L1179_1_Central_Estuary	2	2	0	0	1098.128284	2017/18
L1183_1	L1183	Central	Estuary	L1183_1_Central_Estuary	5	5	0	0	1050.447465	2017/18
L1183_1	L1183	North	Estuary	L1183_1_North_Estuary	5	5	0	0	1050.447465	2017/18
L1183_1	L1183	South	Estuary	L1183_1_South_Estuary	5	5	7	1.4	1050.447465	2017/18
L1188_1	L1188	Central	Estuary	L1188_1_Central_Estuary	7	7	9.999999998	1.428571428	460.3981253	2017/18
L1188_1	L1188	North	Estuary	L1188_1_North_Estuary	3	3	0	0	460.3981253	2017/18
L1188_1	L1188	South	Estuary	L1188_1_South_Estuary	3	3	0	0	460.3981253	2017/18
L1190_1	L1190	South	Estuary	L1190_1_South_Estuary	3	3	0	0	1098.128284	2017/18
L1192_1	L1192	Central	Estuary	L1192_1_Central_Estuary	2	2	0	0	433.0330744	2017/18
L1192_1	L1192	North	Estuary	L1192_1_North_Estuary	2	2	0	0	433.0330744	2017/18
L1192_1	L1192	South	Estuary	L1192_1_South_Estuary	2	2	0	0	433.0330744	2017/18
L1195_1	L1195	North	Estuary	L1195_1_North_Estuary	1	1	0	0	397.5418635	2017/18
L1197_3	L1197	Central	Estuary	L1197_3_Central_Estuary	44	22	32	1.454545455	1050.447465	2017/18
L1197_3	L1197	North	Estuary	L1197_3_North_Estuary	28	14	12.5	0.892857143	1050.447465	2017/18
L1197_3	L1197	South	Estuary	L1197_3_South_Estuary	24	12	0	0	1050.447465	2017/18
L1198_1	L1198	Central	Estuary	L1198_1_Central_Estuary	4	4	0	0	1073.672302	2017/18
L1198_1	L1198	North	Estuary	L1198_1_North_Estuary	4	4	0	0	1073.672302	2017/18
L1198_1	L1198	South	Estuary	L1198_1_South_Estuary	4	4	31	7.75	1073.672302	2017/18
L1203_1	L1203	Central	Estuary	L1203_1_Central_Estuary	6	6	32.5	5.416666667	1143.345292	2017/18
L1203_1	L1203	North	Estuary	L1203_1_North_Estuary	6	6	0	0	1143.345292	2017/18
L1203_1	L1203	South	Estuary	L1203_1_South_Estuary	6	6	0	0	1143.345292	2017/18
L1204_1	L1204	Central	Estuary	L1204_1_Central_Estuary	8	4	0	0	1098.128284	2017/18
L1204_1	L1204	North	Estuary	L1204_1_North_Estuary	17	8.5	3.5	0.411764706	1098.128284	2017/18
L1204_1	L1204	South	Estuary	L1204_1_South_Estuary	8	4	0	0	1098.128284	2017/18
L1207_2	L1207	Central	Estuary	L1207_2_Central_Estuary	12	6	0	0	1143.345292	2017/18
L1209_1	L1209	Central	Estuary	L1209_1_Central_Estuary	3	3	2.333333334	0.777777778	433.0330743	2017/18
L1209_1	L1209	North	Estuary	L1209_1_North_Estuary	1	1	0	0	433.0330744	2017/18
L1209_1	L1209	South	Estuary	L1209_1_South_Estuary	1	1	0	0	433.0330744	2017/18
L1210_1	L1210	Central	Estuary	L1210_1_Central_Estuary	23	11.5	13	1.130434783	460.3981252	2017/18
L1210_1	L1210	North	Estuary	L1210_1_North_Estuary	23	11.5	0	0	460.3981252	2017/18
L1210_1	L1210	South	Estuary	L1210_1_South_Estuary	23	11.5	0	0	460.3981252	2017/18
L1213_2	L1213	South	Estuary	L1213_2_South_Estuary	2	1	0	0	415.7581129	2017/18
L1215_1	L1215	Central	Estuary	L1215_1_Central_Estuary	4	4	3	0.75	1143.345292	2017/18
L1215_1	L1215	North	Estuary	L1215_1_North_Estuary	3	3	7	2.333333333	1143.345292	2017/18
L1215_1	L1215	South	Estuary	L1215_1_South_Estuary	3	3	0	0	1143.345292	2017/18
L1216_1	L1216	Central	Estuary	L1216_1_Central_Estuary	12	12	5.999999999	0.5	397.5418636	2017/18
L1216_1	L1216	North	Estuary	L1216_1_North_Estuary	7	7	0	0	397.5418636	2017/18
L1216_1	L1216	South	Estuary	L1216_1_South_Estuary	11	11	19.5	1.772727272	397.5418635	2017/18
L1221_1	L1221	Central	Estuary	L1221_1_Central_Estuary	3	3	11	3.666666666	397.5418637	2017/18
L1221_1	L1221	North	Estuary	L1221_1_North_Estuary	3	3	0	0	397.5418637	2017/18
L1221_1	L1221	South	Estuary	L1221_1_South_Estuary	3	3	0	0	397.5418637	2017/18
L1225_2	L1225	Central	Estuary	L1225_2_Central_Estuary	7	7	0	0	433.0330744	2017/18
L1225_2	L1225	North	Estuary	L1225_2_North_Estuary	7	7	0	0	433.0330744	2017/18
L1225_2	L1225	South	Estuary	L1225_2_South_Estuary	15	15	7	0.466666667	433.0330744	2017/18
L1226_1	L1226	Central	Estuary	L1226_1_Central_Estuary	2	2	0	0	1215.76779	2017/18
L1226_1	L1226	North	Estuary	L1226_1_North_Estuary	2	2	1.2	0.6	1215.76779	2017/18
L1226_1	L1226	South	Estuary	L1226_1_South_Estuary	2	2	0	0	1215.76779	2017/18
L1227_1	L1227	Central	Estuary	L1227_1_Central_Estuary	3	1.5	0	0	406.4148116	2017/18
L1228_1	L1228	Central	Estuary	L1228_1_Central_Estuary	7	7	26.99999998	3.857142855	397.5418636	2017/18
L1228_1	L1228	North	Estuary	L1228_1_North_Estuary	7	7	0	0	397.5418636	2017/18
L1228_1	L1228	South	Estuary	L1228_1_South_Estuary	7	7	0	0	397.5418636	2017/18
L1229_1	L1229	Central	Estuary	L1229_1_Central_Estuary	27	13.5	15.5	1.148148148	1050.447465	2017/18
L1229_1	L1229	North	Estuary	L1229_1_North_Estuary	12	6	0	0	1050.447465	2017/18
L1229_1	L1229	South	Estuary	L1229_1_South_Estuary	12	6	0	0	1050.447465	2017/18
L1235_1	L1235	Central	Estuary	L1235_1_Central_Estuary	5	5	2	0.4	1050.447465	2017/18
L1235_1	L1235	North	Estuary	L1235_1_North_Estuary	12	12	20	1.666666667	1050.447465	2017/18
L1235_1	L1235	South	Estuary	L1235_1_South_Estuary	4	4	0	0	1050.447465	2017/18
L1241_1	L1241	Central	Estuary	L1241_1_Central_Estuary	4	4	9	2.25	1073.672302	2017/18
L1241_1	L1241	North	Estuary	L1241_1_North_Estuary	4	4	0	0	1073.672302	2017/18
L1241_1	L1241	South	Estuary	L1241_1_South_Estuary	4	4	0	0	1073.672302	2017/18
L1243_1	L1243	Central	Estuary	L1243_1_Central_Estuary	6	6	11	1.833333333	1199.37878	2017/18
L1243_1	L1243	North	Estuary	L1243_1_North_Estuary	6	6	0	0	1199.37878	2017/18
L1243_1	L1243	South	Estuary	L1243_1_South_Estuary	2	2	0	0	1199.37878	2017/18
L1244_1	L1244	Central	Estuary	L1244_1_Central_Estuary	1	1	0	0	1073.672302	2017/18
L1244_1	L1244	North	Estuary	L1244_1_North_Estuary	6	6	0	0	1073.672302	2017/18
L1245_1	L1245	North	Estuary	L1245_1_North_Estuary	1	0.333333333	0	0	415.7581129	2017/18
L1246_1	L1246	Central	Estuary	L1246_1_Central_Estuary	16	16	40.33333334	2.520833334	406.4148116	2017/18
L1246_1	L1246	North	Estuary	L1246_1_North_Estuary	16	16	0	0	406.4148116	2017/18
L1246_1	L1246	South	Estuary	L1246_1_South_Estuary	16	16	0	0	406.4148116	2017/18
L1248_1	L1248	Central	Estuary	L1248_1_Central_Estuary	1	1	0	0	406.4148116	2017/18
L1248_1	L1248	South	Estuary	L1248_1_South_Estuary	1	1	0	0	406.4148116	2017/18
L1253_1	L1253	Central	Estuary	L1253_1_Central_Estuary	8	8	25	3.125	1073.672302	2017/18
L1253_1	L1253	North	Estuary	L1253_1_North_Estuary	8	8	0	0	1073.672302	2017/18
L1253_1	L1253	South	Estuary	L1253_1_South_Estuary	8	8	0	0	1073.672302	2017/18
L1259_2	L1259	Central	Estuary	L1259_2_Central_Estuary	11	5.5	0	0	415.7581129	2017/18
L1259_2	L1259	North	Estuary	L1259_2_North_Estuary	15	7.5	2.499999999	0.333333333	415.7581129	2017/18
L1259_2	L1259	South	Estuary	L1259_2_South_Estuary	18	9	11.5	1.277777778	415.7581129	2017/18
L1263_1	L1263	Central	Estuary	L1263_1_Central_Estuary	6	6	11	1.833333333	1073.672302	2017/18
L1263_1	L1263	North	Estuary	L1263_1_North_Estuary	2	2	0	0	1073.672302	2017/18
L1263_1	L1263	South	Estuary	L1263_1_South_Estuary	2	2	0	0	1073.672302	2017/18
L1264_1	L1264	Central	Estuary	L1264_1_Central_Estuary	27	13.5	0	0	397.5418636	2017/18
L1264_1	L1264	North	Estuary	L1264_1_North_Estuary	64	32	21.25	0.6640625	397.5418634	2017/18
L1264_1	L1264	South	Estuary	L1264_1_South_Estuary	23	11.5	2	0.173913043	397.5418636	2017/18
L1269_1	L1269	Central	Estuary	L1269_1_Central_Estuary	1	1	0	0	1199.37878	2017/18
L1270_1	L1270	Central	Estuary	L1270_1_Central_Estuary	5	5	1	0.2	454.4404248	2017/18
L1270_1	L1270	North	Estuary	L1270_1_North_Estuary	2	2	0	0	454.4404248	2017/18
L1270_1	L1270	South	Estuary	L1270_1_South_Estuary	8	8	0	0	454.4404249	2017/18
L1271_1	L1271	Central	Estuary	L1271_1_Central_Estuary	6	6	0	0	1143.345292	2017/18
L1272_1	L1272	Central	Estuary	L1272_1_Central_Estuary	15	15	5.999999999	0.4	433.0330744	2017/18
L1272_1	L1272	North	Estuary	L1272_1_North_Estuary	14	14	0	0	433.0330744	2017/18
L1272_1	L1272	South	Estuary	L1272_1_South_Estuary	27	27	99	3.666666667	433.0330744	2017/18
L1274_1	L1274	Central	Estuary	L1274_1_Central_Estuary	10	10	6	0.6	1143.345292	2017/18
L1274_1	L1274	North	Estuary	L1274_1_North_Estuary	10	10	0	0	1143.345292	2017/18
L1274_1	L1274	South	Estuary	L1274_1_South_Estuary	10	10	0	0	1143.345292	2017/18
L1276_1	L1276	Central	Estuary	L1276_1_Central_Estuary	48	48	54.99999999	1.145833333	397.5418635	2017/18
L1276_1	L1276	North	Estuary	L1276_1_North_Estuary	29	29	0	0	397.5418634	2017/18
L1276_1	L1276	South	Estuary	L1276_1_South_Estuary	23	23	0	0	397.5418635	2017/18
L1283_1	L1283	Central	Estuary	L1283_1_Central_Estuary	93	93	37	0.397849462	406.4148116	2017/18
L1283_1	L1283	North	Estuary	L1283_1_North_Estuary	86	86	14	0.162790698	406.4148116	2017/18
L1283_1	L1283	South	Estuary	L1283_1_South_Estuary	49	49	0	0	406.4148116	2017/18
L1288_1	L1288	Central	Estuary	L1288_1_Central_Estuary	1	1	0	0	433.0330744	2017/18
L1288_1	L1288	North	Estuary	L1288_1_North_Estuary	1	1	0	0	433.0330744	2017/18
L1288_1	L1288	South	Estuary	L1288_1_South_Estuary	1	1	0	0	433.0330744	2017/18
L1290_1	L1290	North	Estuary	L1290_1_North_Estuary	2	2	0	0	1098.128284	2017/18
L1291_1	L1291	Central	Estuary	L1291_1_Central_Estuary	14	14	8.5	0.607142857	1050.447465	2017/18
L1291_1	L1291	North	Estuary	L1291_1_North_Estuary	8	8	0	0	1050.447465	2017/18
L1291_1	L1291	South	Estuary	L1291_1_South_Estuary	10	10	2	0.2	1050.447465	2017/18
L1295_2	L1295	Central	Estuary	L1295_2_Central_Estuary	9	4.5	0	0	206.4539964	2017/18
L1295_2	L1295	North	Estuary	L1295_2_North_Estuary	20	10	7.999999999	0.8	206.4539964	2017/18
L1295_2	L1295	South	Estuary	L1295_2_South_Estuary	9	4.5	0	0	206.4539964	2017/18
L1297_1	L1297	Central	Estuary	L1297_1_Central_Estuary	10	5	4.500000002	0.9	324.629651	2017/18
L1297_1	L1297	North	Estuary	L1297_1_North_Estuary	8	4	0.5	0.125	324.629651	2017/18
L1297_1	L1297	South	Estuary	L1297_1_South_Estuary	6	3	0	0	324.629651	2017/18
L1298_1	L1298	Central	Estuary	L1298_1_Central_Estuary	16	16	0	0	220.5427594	2017/18
L1298_1	L1298	North	Estuary	L1298_1_North_Estuary	33	33	158	4.787878789	220.5427594	2017/18
L1298_1	L1298	South	Estuary	L1298_1_South_Estuary	16	16	0	0	220.5427594	2017/18
L1304_2	L1304	Central	Estuary	L1304_2_Central_Estuary	2	1	0	0	290.4018665	2017/18
L1304_2	L1304	North	Estuary	L1304_2_North_Estuary	2	1	0	0	290.4018665	2017/18
L1304_2	L1304	South	Estuary	L1304_2_South_Estuary	2	1	0	0	290.4018665	2017/18
L1308_3	L1308	Central	Estuary	L1308_3_Central_Estuary	3	1.5	2.5	1.666666667	188.9357894	2017/18
L1308_3	L1308	North	Estuary	L1308_3_North_Estuary	3	1.5	0	0	188.9357894	2017/18
L1308_3	L1308	South	Estuary	L1308_3_South_Estuary	3	1.5	0	0	188.9357894	2017/18
L1313_1	L1313	Central	Estuary	L1313_1_Central_Estuary	4	4	2	0.5	220.5427594	2017/18
L1313_1	L1313	North	Estuary	L1313_1_North_Estuary	10	10	9.000000002	0.9	220.5427594	2017/18
[truncated: 2,740 more rows]
