# Supplementary material for: Exploring spatio-temporal changes in coastal recreational fisheries and potential links to extreme weather events
Source: PLoS One. 2024 Jun 7;19(6):e0305106. doi: 10.1371/journal.pone.0305106 (PMC11161121; doi:10.1371/journal.pone.0305106)
Supplement: S1 Data — (ZIP) [file pone.0305106.s001.zip › Supporting Information/Effort and CPUE_AllYears_Ocean.csv]

PersonID	HouseholdID	BioRegionGroup	Waterbody	MatchingVariable	All2_DaysFishedState	DaysFishedState	NTotal	Person_CPUE	Weight	Year
L25000_1	L25000	Central	Ocean	L25000_1_Central_Ocean	1	1	0	0	1238.936934	2013/14
L25000_1	L25000	North	Ocean	L25000_1_North_Ocean	1	1	0	0	1238.936934	2013/14
L25000_1	L25000	South	Ocean	L25000_1_South _Ocean	1	1	0	0	1238.936934	2013/14
L25001_1	L25001	Central	Ocean	L25001_1_Central_Ocean	2	2	0	0	1302.076484	2013/14
L25002_1	L25002	Central	Ocean	L25002_1_Central_Ocean	2	2	0	0	1216.740129	2013/14
L25003_1	L25003	Central	Ocean	L25003_1_Central_Ocean	5	5	0	0	1238.936934	2013/14
L25004_1	L25004	North	Ocean	L25004_1_North_Ocean	1	1	0	0	1187.56335	2013/14
L25008_1	L25008	Central	Ocean	L25008_1_Central_Ocean	4	2	0	0	495.4258132	2013/14
L25017_1	L25017	Central	Ocean	L25017_1_Central_Ocean	5	5	0	0	1238.936934	2013/14
L25017_1	L25017	North	Ocean	L25017_1_North_Ocean	3	3	0	0	1238.936934	2013/14
L25017_1	L25017	South	Ocean	L25017_1_South _Ocean	7	7	0	0	1238.936934	2013/14
L25019_1	L25019	Central	Ocean	L25019_1_Central_Ocean	1	1	0	0	1216.740129	2013/14
L25019_1	L25019	North	Ocean	L25019_1_North_Ocean	1	1	0	0	1216.740129	2013/14
L25019_1	L25019	South	Ocean	L25019_1_South_Ocean	1	1	0	0	1216.740129	2013/14
L25021_1	L25021	Central	Ocean	L25021_1_Central_Ocean	2	1	0	0	1238.936934	2013/14
L25026_1	L25026	Central	Ocean	L25026_1_Central_Ocean	5	5	1	0.2	1390.515899	2013/14
L25026_1	L25026	North	Ocean	L25026_1_North_Ocean	1	1	0	0	1390.515899	2013/14
L25026_1	L25026	South	Ocean	L25026_1_South_Ocean	1	1	0	0	1390.515899	2013/14
L25028_1	L25028	Central	Ocean	L25028_1_Central_Ocean	7	3.5	8	2.285714286	1238.936934	2013/14
L25028_1	L25028	North	Ocean	L25028_1_North_Ocean	3	1.5	0	0	1238.936934	2013/14
L25028_1	L25028	South	Ocean	L25028_1_South_Ocean	3	1.5	0	0	1238.936934	2013/14
L25029_1	L25029	Central	Ocean	L25029_1_Central_Ocean	5	5	0	0	1216.740129	2013/14
L25029_1	L25029	North	Ocean	L25029_1_North_Ocean	3	3	0	0	1216.740129	2013/14
L25047_1	L25047	Central	Ocean	L25047_1_Central_Ocean	1	1	0	0	1216.740129	2013/14
L25047_1	L25047	North	Ocean	L25047_1_North_Ocean	6	6	4	0.666666667	1216.740129	2013/14
L25047_1	L25047	South	Ocean	L25047_1_South_Ocean	1	1	0	0	1216.740129	2013/14
L25050_2	L25050	Central	Ocean	L25050_2_Central_Ocean	2	1	0	0	451.2255729	2013/14
L25050_2	L25050	North	Ocean	L25050_2_North_Ocean	2	1	0	0	451.2255729	2013/14
L25050_2	L25050	South	Ocean	L25050_2_South_Ocean	14	7	0	0	451.2255729	2013/14
L25052_1	L25052	Central	Ocean	L25052_1_Central_Ocean	4	4	0	0	1238.936934	2013/14
L25052_1	L25052	North	Ocean	L25052_1_North_Ocean	4	4	9.000000003	2.250000001	1238.936934	2013/14
L25052_1	L25052	South	Ocean	L25052_1_South_Ocean	4	4	0	0	1238.936934	2013/14
L25063_1	L25063	Central	Ocean	L25063_1_Central_Ocean	1	1	4.5	4.5	1216.740129	2013/14
L25063_1	L25063	North	Ocean	L25063_1_North_Ocean	1	1	0	0	1216.740129	2013/14
L25063_1	L25063	South	Ocean	L25063_1_South_Ocean	9	9	0	0	1216.740129	2013/14
L25064_1	L25064	South	Ocean	L25064_1_South_Ocean	2	2	0	0	1302.076484	2013/14
L25068_1	L25068	Central	Ocean	L25068_1_Central_Ocean	1	0.5	0	0	495.4258132	2013/14
L25068_1	L25068	South	Ocean	L25068_1_South_Ocean	10	5	0	0	495.4258132	2013/14
L25071_1	L25071	Central	Ocean	L25071_1_Central_Ocean	10	5	23.5	4.7	1238.936934	2013/14
L25071_1	L25071	North	Ocean	L25071_1_North_Ocean	4	2	1.5	0.75	1238.936934	2013/14
L25071_1	L25071	South	Ocean	L25071_1_South_Ocean	3	1.5	0	0	1238.936934	2013/14
L25073_1	L25073	Central	Ocean	L25073_1_Central_Ocean	7	7	0	0	1216.740129	2013/14
L25077_1	L25077	Central	Ocean	L25077_1_Central_Ocean	10	10	0	0	1157.057901	2013/14
L25078_1	L25078	Central	Ocean	L25078_1_Central_Ocean	13	13	31.50000001	2.423076924	451.2255729	2013/14
L25078_1	L25078	North	Ocean	L25078_1_North_Ocean	9	9	16	1.777777777	451.225573	2013/14
L25078_1	L25078	South	Ocean	L25078_1_South_Ocean	5	5	0	0	451.225573	2013/14
L25079_1	L25079	Central	Ocean	L25079_1_Central_Ocean	4	4	0	0	1157.057901	2013/14
L25080_1	L25080	Central	Ocean	L25080_1_Central_Ocean	2	2	0	0	1390.515899	2013/14
L25080_1	L25080	North	Ocean	L25080_1_North_Ocean	2	2	3	1.5	1390.515899	2013/14
L25080_1	L25080	South	Ocean	L25080_1_South_Ocean	2	2	0	0	1390.515899	2013/14
L25081_1	L25081	Central	Ocean	L25081_1_Central_Ocean	1	1	0	0	495.4258132	2013/14
L25085_1	L25085	Central	Ocean	L25085_1_Central_Ocean	15	15	25.00000001	1.666666667	471.0549554	2013/14
L25085_1	L25085	North	Ocean	L25085_1_North_Ocean	9	9	22	2.444444444	471.0549554	2013/14
L25085_1	L25085	South	Ocean	L25085_1_South_Ocean	5	5	0	0	471.0549554	2013/14
L25087_1	L25087	Central	Ocean	L25087_1_Central_Ocean	8	8	0	0	471.0549554	2013/14
L25089_1	L25089	Central	Ocean	L25089_1_Central_Ocean	1	0.5	0	0	495.4258132	2013/14
L25089_1	L25089	North	Ocean	L25089_1_North_Ocean	19	9.5	0.5	0.052631579	495.4258133	2013/14
L25089_1	L25089	South	Ocean	L25089_1_South_Ocean	1	0.5	0	0	495.4258132	2013/14
L25091_1	L25091	South	Ocean	L25091_1_South_Ocean	2	1	0	0	1302.076484	2013/14
L25093_1	L25093	Central	Ocean	L25093_1_Central_Ocean	1	1	0	0	1390.515899	2013/14
L25095_1	L25095	Central	Ocean	L25095_1_Central_Ocean	34	17	0	0	1238.936934	2013/14
L25096_1	L25096	Central	Ocean	L25096_1_Central_Ocean	14	14	2.999999999	0.214285714	1238.936934	2013/14
L25096_1	L25096	North	Ocean	L25096_1_North_Ocean	16	16	3.000000001	0.1875	1238.936934	2013/14
L25096_1	L25096	South	Ocean	L25096_1_South_Ocean	23	23	0	0	1238.936934	2013/14
L25097_1	L25097	Central	Ocean	L25097_1_Central_Ocean	2	2	0	0	462.4873434	2013/14
L25099_1	L25099	Central	Ocean	L25099_1_Central_Ocean	4	4	0	0	471.0549555	2013/14
L25100_1	L25100	Central	Ocean	L25100_1_Central_Ocean	5	2.5	0.75	0.3	471.0549556	2013/14
L25100_1	L25100	North	Ocean	L25100_1_North_Ocean	2	1	0	0	471.0549554	2013/14
L25100_1	L25100	South	Ocean	L25100_1_South_Ocean	2	1	0	0	471.0549554	2013/14
L25101_1	L25101	Central	Ocean	L25101_1_Central_Ocean	10	10	88	8.8	462.4873434	2013/14
L25101_1	L25101	North	Ocean	L25101_1_North_Ocean	8	8	35	4.375000001	462.4873434	2013/14
L25101_1	L25101	South	Ocean	L25101_1_South_Ocean	6	6	0	0	462.4873433	2013/14
L25104_1	L25104	Central	Ocean	L25104_1_Central_Ocean	31	15.5	16	1.032258064	439.450957	2013/14
L25104_1	L25104	North	Ocean	L25104_1_North_Ocean	9	4.5	0	0	439.4509571	2013/14
L25104_1	L25104	South	Ocean	L25104_1_South_Ocean	9	4.5	0	0	439.4509571	2013/14
L25105_1	L25105	Central	Ocean	L25105_1_Central_Ocean	1	1	0	0	1302.076484	2013/14
L25109_1	L25109	Central	Ocean	L25109_1_Central_Ocean	1	1	0	0	1302.076484	2013/14
L25110_1	L25110	Central	Ocean	L25110_1_Central_Ocean	4	4	0	0	451.225573	2013/14
L25110_1	L25110	North	Ocean	L25110_1_North_Ocean	1	1	0	0	451.2255729	2013/14
L25110_1	L25110	South	Ocean	L25110_1_South_Ocean	4	4	0	0	451.225573	2013/14
L25112_1	L25112	Central	Ocean	L25112_1_Central_Ocean	1	1	0	0	495.4258132	2013/14
L25112_1	L25112	North	Ocean	L25112_1_North_Ocean	1	1	0	0	495.4258132	2013/14
L25112_1	L25112	South	Ocean	L25112_1_South_Ocean	1	1	0	0	495.4258132	2013/14
L25114_1	L25114	Central	Ocean	L25114_1_Central_Ocean	2	2	0	0	451.2255729	2013/14
L25115_1	L25115	Central	Ocean	L25115_1_Central_Ocean	7	7	1	0.142857143	1187.56335	2013/14
L25115_1	L25115	North	Ocean	L25115_1_North_Ocean	3	3	0	0	1187.56335	2013/14
L25115_1	L25115	South	Ocean	L25115_1_South_Ocean	3	3	0	0	1187.56335	2013/14
L25116_1	L25116	Central	Ocean	L25116_1_Central_Ocean	9	9	0	0	492.8041706	2013/14
L25116_1	L25116	North	Ocean	L25116_1_North_Ocean	9	9	42.99999999	4.777777777	492.8041706	2013/14
L25116_1	L25116	South	Ocean	L25116_1_South_Ocean	9	9	0	0	492.8041706	2013/14
L25117_1	L25117	North	Ocean	L25117_1_North_Ocean	29	14.5	0	0	1157.057901	2013/14
L25121_1	L25121	Central	Ocean	L25121_1_Central_Ocean	5	5	2	0.4	471.0549554	2013/14
L25121_1	L25121	North	Ocean	L25121_1_North_Ocean	2	2	0	0	471.0549554	2013/14
L25121_1	L25121	South	Ocean	L25121_1_South_Ocean	2	2	0	0	471.0549554	2013/14
L25122_1	L25122	Central	Ocean	L25122_1_Central_Ocean	2	2	0	0	495.4258132	2013/14
L25123_1	L25123	Central	Ocean	L25123_1_Central_Ocean	15	15	0	0	462.4873434	2013/14
L25123_1	L25123	North	Ocean	L25123_1_North_Ocean	12	12	0	0	462.4873434	2013/14
L25123_1	L25123	South	Ocean	L25123_1_South_Ocean	18	18	5.999999999	0.333333333	462.4873434	2013/14
L25125_1	L25125	Central	Ocean	L25125_1_Central_Ocean	8	8	0	0	471.0549554	2013/14
L25126_1	L25126	Central	Ocean	L25126_1_Central_Ocean	3	3	0	0	462.4873433	2013/14
L25126_1	L25126	North	Ocean	L25126_1_North_Ocean	3	3	0	0	462.4873433	2013/14
L25126_1	L25126	South	Ocean	L25126_1_South_Ocean	3	3	21.99999999	7.333333331	462.4873433	2013/14
L25127_1	L25127	Central	Ocean	L25127_1_Central_Ocean	3	3	91.50000003	30.50000001	1238.936934	2013/14
L25127_1	L25127	North	Ocean	L25127_1_North_Ocean	3	3	0	0	1238.936934	2013/14
L25127_1	L25127	South	Ocean	L25127_1_South_Ocean	3	3	0	0	1238.936934	2013/14
L25130_1	L25130	Central	Ocean	L25130_1_Central_Ocean	1	1	0	0	462.4873434	2013/14
L25131_1	L25131	Central	Ocean	L25131_1_Central_Ocean	1	1	0	0	1238.936934	2013/14
L25131_1	L25131	South	Ocean	L25131_1_South_Ocean	4	4	0	0	1238.936934	2013/14
L25132_1	L25132	Central	Ocean	L25132_1_Central_Ocean	9	9	2	0.222222222	462.4873434	2013/14
L25132_1	L25132	North	Ocean	L25132_1_North_Ocean	2	2	0	0	462.4873434	2013/14
L25132_1	L25132	South	Ocean	L25132_1_South_Ocean	2	2	0	0	462.4873434	2013/14
L25135_1	L25135	North	Ocean	L25135_1_North_Ocean	1	1	0	0	495.4258132	2013/14
L25138_1	L25138	Central	Ocean	L25138_1_Central_Ocean	1	1	0	0	451.2255729	2013/14
L25138_1	L25138	North	Ocean	L25138_1_North_Ocean	1	1	0	0	451.2255729	2013/14
L25138_1	L25138	South	Ocean	L25138_1_South_Ocean	1	1	8	8	451.2255729	2013/14
L25139_1	L25139	Central	Ocean	L25139_1_Central_Ocean	7	7	0	0	439.450957	2013/14
L25139_1	L25139	North	Ocean	L25139_1_North_Ocean	1	1	0	0	439.450957	2013/14
L25139_1	L25139	South	Ocean	L25139_1_South_Ocean	1	1	0	0	439.450957	2013/14
L25142_1	L25142	Central	Ocean	L25142_1_Central_Ocean	27	27	71.49999999	2.648148148	1238.936934	2013/14
L25142_1	L25142	North	Ocean	L25142_1_North_Ocean	19	19	10	0.52631579	1238.936934	2013/14
L25142_1	L25142	South	Ocean	L25142_1_South_Ocean	13	13	0	0	1238.936934	2013/14
L25144_1	L25144	Central	Ocean	L25144_1_Central_Ocean	1	1	4.000000001	4.000000001	471.0549554	2013/14
L25144_1	L25144	North	Ocean	L25144_1_North_Ocean	1	1	0	0	471.0549554	2013/14
L25144_1	L25144	South	Ocean	L25144_1_South_Ocean	1	1	0	0	471.0549554	2013/14
L25149_1	L25149	Central	Ocean	L25149_1_Central_Ocean	45	45	186	4.133333334	471.0549553	2013/14
L25149_1	L25149	North	Ocean	L25149_1_North_Ocean	43	43	414	9.627906976	471.0549553	2013/14
L25149_1	L25149	South	Ocean	L25149_1_South_Ocean	28	28	0	0	471.0549554	2013/14
L25152_1	L25152	Central	Ocean	L25152_1_Central_Ocean	5	5	7	1.4	1302.076484	2013/14
L25152_1	L25152	North	Ocean	L25152_1_North_Ocean	7	7	3	0.428571429	1302.076484	2013/14
L25152_1	L25152	South	Ocean	L25152_1_South_Ocean	4	4	0	0	1302.076484	2013/14
L25158_1	L25158	South	Ocean	L25158_1_South_Ocean	6	6	0	0	462.4873433	2013/14
L25159_1	L25159	Central	Ocean	L25159_1_Central_Ocean	2	2	0	0	1216.740129	2013/14
L25159_1	L25159	North	Ocean	L25159_1_North_Ocean	2	2	0	0	1216.740129	2013/14
L25159_1	L25159	South	Ocean	L25159_1_South_Ocean	31	31	11	0.35483871	1216.740129	2013/14
L25160_1	L25160	Central	Ocean	L25160_1_Central_Ocean	1	1	0	0	1187.56335	2013/14
L25162_1	L25162	Central	Ocean	L25162_1_Central_Ocean	1	1	0	0	1157.057901	2013/14
L25162_1	L25162	North	Ocean	L25162_1_North_Ocean	1	1	0.666666667	0.666666667	1157.057901	2013/14
L25162_1	L25162	South	Ocean	L25162_1_South_Ocean	1	1	0	0	1157.057901	2013/14
L25165_1	L25165	Central	Ocean	L25165_1_Central_Ocean	11	11	0	0	1187.56335	2013/14
L25165_1	L25165	North	Ocean	L25165_1_North_Ocean	2	2	0	0	1187.56335	2013/14
L25165_1	L25165	South	Ocean	L25165_1_South_Ocean	6	6	11	1.833333333	1187.56335	2013/14
L25166_1	L25166	Central	Ocean	L25166_1_Central_Ocean	9	9	0	0	471.0549554	2013/14
L25167_1	L25167	Central	Ocean	L25167_1_Central_Ocean	1	1	0	0	439.450957	2013/14
L25167_1	L25167	North	Ocean	L25167_1_North_Ocean	1	1	0	0	439.450957	2013/14
L25167_1	L25167	South	Ocean	L25167_1_South_Ocean	1	1	5	5	439.450957	2013/14
L25168_1	L25168	Central	Ocean	L25168_1_Central_Ocean	11	3.666666666	1.333333333	0.363636364	495.4258133	2013/14
L25168_1	L25168	North	Ocean	L25168_1_North_Ocean	1	0.333333333	0	0	495.4258133	2013/14
L25168_1	L25168	South	Ocean	L25168_1_South_Ocean	1	0.333333333	0	0	495.4258133	2013/14
L25171_1	L25171	Central	Ocean	L25171_1_Central_Ocean	2	2	0	0	199.2270621	2013/14
L25171_1	L25171	North	Ocean	L25171_1_North_Ocean	10	10	8.000000001	0.8	199.2270621	2013/14
L25171_1	L25171	South	Ocean	L25171_1_South_Ocean	2	2	0	0	199.2270621	2013/14
L25172_1	L25172	Central	Ocean	L25172_1_Central_Ocean	5	5	0	0	128.8381881	2013/14
L25172_1	L25172	North	Ocean	L25172_1_North_Ocean	13	13	15.5	1.192307692	128.8381882	2013/14
L25172_1	L25172	South	Ocean	L25172_1_South_Ocean	5	5	0	0	128.8381881	2013/14
L25174_1	L25174	North	Ocean	L25174_1_North_Ocean	4	4	0	0	160.413048	2013/14
L25182_1	L25182	North	Ocean	L25182_1_North_Ocean	9	9	0	0	112.6075069	2013/14
L25186_1	L25186	Central	Ocean	L25186_1_Central_Ocean	26	26	0	0	170.5089454	2013/14
L25186_1	L25186	North	Ocean	L25186_1_North_Ocean	17	17	43	2.529411764	170.5089454	2013/14
L25186_1	L25186	South	Ocean	L25186_1_South_Ocean	9	9	0	0	170.5089454	2013/14
L25187_1	L25187	Central	Ocean	L25187_1_Central_Ocean	11	11	11	1	112.6075069	2013/14
L25187_1	L25187	North	Ocean	L25187_1_North_Ocean	3	3	0	0	112.6075069	2013/14
L25187_1	L25187	South	Ocean	L25187_1_South_Ocean	3	3	0	0	112.6075069	2013/14
L25188_1	L25188	Central	Ocean	L25188_1_Central_Ocean	6	6	0	0	99.40139053	2013/14
L25189_1	L25189	Central	Ocean	L25189_1_Central_Ocean	10	10	4	0.4	112.6075069	2013/14
L25189_1	L25189	North	Ocean	L25189_1_North_Ocean	4	4	0	0	112.6075069	2013/14
L25189_1	L25189	South	Ocean	L25189_1_South_Ocean	4	4	0	0	112.6075069	2013/14
L25191_1	L25191	Central	Ocean	L25191_1_Central_Ocean	4	4	0	0	170.5089454	2013/14
L25192_1	L25192	Central	Ocean	L25192_1_Central_Ocean	7	1.75	1	0.571428571	160.413048	2013/14
L25192_1	L25192	North	Ocean	L25192_1_North_Ocean	5	1.25	0	0	160.413048	2013/14
L25192_1	L25192	South	Ocean	L25192_1_South_Ocean	1	0.25	0	0	160.413048	2013/14
L25193_1	L25193	Central	Ocean	L25193_1_Central_Ocean	1	0.5	0	0	170.5089454	2013/14
L25193_1	L25193	North	Ocean	L25193_1_North_Ocean	1	0.5	0	0	170.5089454	2013/14
L25193_1	L25193	South	Ocean	L25193_1_South_Ocean	1	0.5	0	0	170.5089454	2013/14
L25194_1	L25194	Central	Ocean	L25194_1_Central_Ocean	1	1	0	0	160.413048	2013/14
L25194_1	L25194	North	Ocean	L25194_1_North_Ocean	4	4	0	0	160.413048	2013/14
L25198_1	L25198	Central	Ocean	L25198_1_Central_Ocean	8	8	0	0	160.413048	2013/14
L25198_1	L25198	North	Ocean	L25198_1_North_Ocean	1	1	0	0	160.413048	2013/14
L25198_1	L25198	South	Ocean	L25198_1_South_Ocean	1	1	0	0	160.413048	2013/14
L25202_1	L25202	Central	Ocean	L25202_1_Central_Ocean	13	13	0	0	91.55964615	2013/14
L25202_1	L25202	North	Ocean	L25202_1_North_Ocean	7	7	23	3.285714285	91.55964619	2013/14
L25202_1	L25202	South	Ocean	L25202_1_South_Ocean	7	7	0	0	91.55964619	2013/14
L25203_1	L25203	Central	Ocean	L25203_1_Central_Ocean	1	1	0	0	99.40139053	2013/14
L25203_1	L25203	North	Ocean	L25203_1_North_Ocean	12	12	0	0	99.4013905	2013/14
L25204_1	L25204	Central	Ocean	L25204_1_Central_Ocean	1	1	1	1	147.1424097	2013/14
L25204_1	L25204	North	Ocean	L25204_1_North_Ocean	1	1	0	0	147.1424097	2013/14
L25204_1	L25204	South	Ocean	L25204_1_South_Ocean	1	1	0	0	147.1424097	2013/14
L25208_1	L25208	Central	Ocean	L25208_1_Central_Ocean	14	7	0	0	99.40139053	2013/14
L25209_1	L25209	Central	Ocean	L25209_1_Central_Ocean	22	22	0	0	112.6075069	2013/14
L25209_1	L25209	North	Ocean	L25209_1_North_Ocean	51	51	106.5	2.088235293	112.6075069	2013/14
L25209_1	L25209	South	Ocean	L25209_1_South_Ocean	22	22	0	0	112.6075069	2013/14
L25210_1	L25210	Central	Ocean	L25210_1_Central_Ocean	8	8	0	0	91.55964619	2013/14
L25210_1	L25210	North	Ocean	L25210_1_North_Ocean	19	19	1	0.052631579	91.55964621	2013/14
L25210_1	L25210	South	Ocean	L25210_1_South_Ocean	8	8	0	0	91.55964619	2013/14
L25213_1	L25213	Central	Ocean	L25213_1_Central_Ocean	3	3	0	0	128.8381881	2013/14
L25214_1	L25214	Central	Ocean	L25214_1_Central_Ocean	2	2	0	0	128.8381881	2013/14
L25215_1	L25215	Central	Ocean	L25215_1_Central_Ocean	61	30.5	57.83333333	1.896174863	147.1424097	2013/14
L25215_1	L25215	North	Ocean	L25215_1_North_Ocean	46	23	55.25	2.402173913	147.1424097	2013/14
L25215_1	L25215	South	Ocean	L25215_1_South_Ocean	35	17.5	0	0	147.1424097	2013/14
L25217_1	L25217	Central	Ocean	L25217_1_Central_Ocean	7	7	0	0	106.9015864	2013/14
L25217_1	L25217	North	Ocean	L25217_1_North_Ocean	26	26	0	0	106.9015864	2013/14
L25217_1	L25217	South	Ocean	L25217_1_South_Ocean	7	7	0	0	106.9015864	2013/14
L25219_1	L25219	Central	Ocean	L25219_1_Central_Ocean	9	9	0	0	199.2270621	2013/14
L25219_1	L25219	North	Ocean	L25219_1_North_Ocean	22	22	11	0.5	199.2270621	2013/14
L25219_1	L25219	South	Ocean	L25219_1_South_Ocean	8	8	0	0	199.2270621	2013/14
L25220_1	L25220	Central	Ocean	L25220_1_Central_Ocean	4	4	0	0	99.40139053	2013/14
L25220_1	L25220	North	Ocean	L25220_1_North_Ocean	4	4	12	2.999999999	99.40139053	2013/14
L25220_1	L25220	South	Ocean	L25220_1_South_Ocean	4	4	0	0	99.40139053	2013/14
L25221_1	L25221	North	Ocean	L25221_1_North_Ocean	6	3	0	0	133.2674449	2013/14
L25230_1	L25230	Central	Ocean	L25230_1_Central_Ocean	3	1.5	0	0	127.0922074	2013/14
L25231_1	L25231	Central	Ocean	L25231_1_Central_Ocean	27	13.5	27	2	112.6075069	2013/14
L25231_1	L25231	North	Ocean	L25231_1_North_Ocean	13	6.5	114.5	17.61538461	112.6075069	2013/14
L25231_1	L25231	South	Ocean	L25231_1_South_Ocean	13	6.5	0	0	112.6075069	2013/14
L25232_1	L25232	Central	Ocean	L25232_1_Central_Ocean	10	10	0	0	147.1424097	2013/14
L25234_1	L25234	Central	Ocean	L25234_1_Central_Ocean	131	131	12	0.091603053	112.6075069	2013/14
L25234_1	L25234	North	Ocean	L25234_1_North_Ocean	7	7	0	0	112.6075069	2013/14
L25234_1	L25234	South	Ocean	L25234_1_South_Ocean	7	7	0	0	112.6075069	2013/14
L25235_1	L25235	Central	Ocean	L25235_1_Central_Ocean	2	2	0	0	91.5596462	2013/14
L25237_1	L25237	Central	Ocean	L25237_1_Central_Ocean	20	6.666666667	0	0	112.6075069	2013/14
L25240_1	L25240	Central	Ocean	L25240_1_Central_Ocean	2	1	0	0	196.1377723	2013/14
L25241_1	L25241	Central	Ocean	L25241_1_Central_Ocean	4	4	0	0	106.9015864	2013/14
L25243_1	L25243	Central	Ocean	L25243_1_Central_Ocean	5	5	0	0	112.6075069	2013/14
L25244_1	L25244	Central	Ocean	L25244_1_Central_Ocean	5	5	0	0	112.6075069	2013/14
L25244_1	L25244	North	Ocean	L25244_1_North_Ocean	1	1	0	0	112.6075069	2013/14
L25244_1	L25244	South	Ocean	L25244_1_South_Ocean	1	1	0	0	112.6075069	2013/14
L25249_1	L25249	Central	Ocean	L25249_1_Central_Ocean	22	11	10.5	0.954545454	112.6075069	2013/14
L25249_1	L25249	North	Ocean	L25249_1_North_Ocean	19	9.5	20.99999999	2.210526315	112.6075069	2013/14
L25249_1	L25249	South	Ocean	L25249_1_South_Ocean	9	4.5	0	0	112.6075069	2013/14
L25251_1	L25251	Central	Ocean	L25251_1_Central_Ocean	10	10	0	0	112.6075069	2013/14
L25251_1	L25251	North	Ocean	L25251_1_North_Ocean	3	3	0	0	112.6075069	2013/14
L25256_1	L25256	Central	Ocean	L25256_1_Central_Ocean	3	1.5	0	0	228.2509648	2013/14
L25256_1	L25256	North	Ocean	L25256_1_North_Ocean	3	1.5	0	0	228.2509648	2013/14
L25256_1	L25256	South	Ocean	L25256_1_South_Ocean	11	5.5	1	0.181818182	228.2509647	2013/14
L25259_1	L25259	South	Ocean	L25259_1_South_Ocean	6	6	0	0	344.2791675	2013/14
L25260_1	L25260	Central	Ocean	L25260_1_Central_Ocean	21	21	4.000000001	0.190476191	325.2842684	2013/14
L25260_1	L25260	North	Ocean	L25260_1_North_Ocean	7	7	0	0	325.2842684	2013/14
L25260_1	L25260	South	Ocean	L25260_1_South_Ocean	9	9	1	0.111111111	325.2842684	2013/14
L25261_1	L25261	Central	Ocean	L25261_1_Central_Ocean	8	4	0	0	228.2509648	2013/14
L25261_1	L25261	North	Ocean	L25261_1_North_Ocean	23	11.5	0	0	228.2509648	2013/14
L25261_1	L25261	South	Ocean	L25261_1_South_Ocean	2	1	0	0	228.2509648	2013/14
L25262_1	L25262	Central	Ocean	L25262_1_Central_Ocean	7	7	0	0	351.3436837	2013/14
L25262_1	L25262	South	Ocean	L25262_1_South_Ocean	7	7	0	0	351.3436837	2013/14
L25266_1	L25266	Central	Ocean	L25266_1_Central_Ocean	9	9	0	0	371.4389356	2013/14
L25266_1	L25266	North	Ocean	L25266_1_North_Ocean	2	2	0	0	371.4389355	2013/14
L25266_1	L25266	South	Ocean	L25266_1_South_Ocean	15	15	16.66666667	1.111111111	371.4389355	2013/14
L25267_1	L25267	Central	Ocean	L25267_1_Central_Ocean	2	2	0	0	334.9931541	2013/14
L25267_1	L25267	North	Ocean	L25267_1_North_Ocean	2	2	0	0	334.9931541	2013/14
L25267_1	L25267	South	Ocean	L25267_1_South_Ocean	2	2	0	0	334.9931541	2013/14
L25268_1	L25268	Central	Ocean	L25268_1_Central_Ocean	3	3	0	0	371.4389357	2013/14
L25268_1	L25268	North	Ocean	L25268_1_North_Ocean	3	3	0	0	371.4389357	2013/14
L25268_1	L25268	South	Ocean	L25268_1_South_Ocean	3	3	0	0	371.4389357	2013/14
L25270_1	L25270	Central	Ocean	L25270_1_Central_Ocean	4	2	4	2	232.4050262	2013/14
L25270_1	L25270	North	Ocean	L25270_1_North_Ocean	4	2	0	0	232.4050262	2013/14
L25270_1	L25270	South	Ocean	L25270_1_South_Ocean	4	2	0	0	232.4050262	2013/14
L25272_1	L25272	Central	Ocean	L25272_1_Central_Ocean	2	2	0	0	334.9931541	2013/14
L25272_1	L25272	North	Ocean	L25272_1_North_Ocean	2	2	0	0	334.9931541	2013/14
L25272_1	L25272	South	Ocean	L25272_1_South_Ocean	8	8	7	0.875	334.9931541	2013/14
L25279_1	L25279	South	Ocean	L25279_1_South_Ocean	3	3	0	0	399.01837	2013/14
L25280_1	L25280	Central	Ocean	L25280_1_Central_Ocean	3	3	0	0	232.4050262	2013/14
L25280_1	L25280	North	Ocean	L25280_1_North_Ocean	3	3	0	0	232.4050262	2013/14
L25280_1	L25280	South	Ocean	L25280_1_South_Ocean	12	12	19.5	1.625	232.4050263	2013/14
L25283_1	L25283	South	Ocean	L25283_1_South_Ocean	4	2	0	0	399.0183699	2013/14
L25287_1	L25287	Central	Ocean	L25287_1_Central_Ocean	5	5	0	0	232.4050262	2013/14
L25287_1	L25287	North	Ocean	L25287_1_North_Ocean	5	5	0	0	232.4050262	2013/14
L25287_1	L25287	South	Ocean	L25287_1_South_Ocean	5	5	31.25	6.25	232.4050262	2013/14
L25288_1	L25288	Central	Ocean	L25288_1_Central_Ocean	1	1	0	0	344.2791675	2013/14
L25288_1	L25288	North	Ocean	L25288_1_North_Ocean	5	5	0	0	344.2791676	2013/14
L25290_1	L25290	Central	Ocean	L25290_1_Central_Ocean	1	1	0	0	399.0183699	2013/14
L25290_1	L25290	North	Ocean	L25290_1_North_Ocean	1	1	0	0	399.0183699	2013/14
L25290_1	L25290	South	Ocean	L25290_1_South_Ocean	5	5	0	0	399.01837	2013/14
L25291_1	L25291	Central	Ocean	L25291_1_Central_Ocean	2	1	0	0	334.9931541	2013/14
L25291_1	L25291	South	Ocean	L25291_1_South_Ocean	2	1	0	0	334.9931541	2013/14
L25297_1	L25297	Central	Ocean	L25297_1_Central_Ocean	14	7	0	0	334.9931541	2013/14
L25297_1	L25297	North	Ocean	L25297_1_North_Ocean	12	6	0	0	334.9931542	2013/14
L25297_1	L25297	South	Ocean	L25297_1_South_Ocean	29	14.5	29.99999999	2.068965516	334.9931541	2013/14
L25302_1	L25302	Central	Ocean	L25302_1_Central_Ocean	1	1	0	0	244.2213924	2013/14
L25303_1	L25303	Central	Ocean	L25303_1_Central_Ocean	13	13	0	0	232.4050262	2013/14
L25303_1	L25303	North	Ocean	L25303_1_North_Ocean	1	1	0	0	232.4050262	2013/14
L25303_1	L25303	South	Ocean	L25303_1_South_Ocean	1	1	1	1	232.4050262	2013/14
L25305_1	L25305	Central	Ocean	L25305_1_Central_Ocean	2	2	2	1	232.4050262	2013/14
L25305_1	L25305	North	Ocean	L25305_1_North_Ocean	2	2	0	0	232.4050262	2013/14
L25305_1	L25305	South	Ocean	L25305_1_South_Ocean	2	2	0	0	232.4050262	2013/14
L25309_1	L25309	Central	Ocean	L25309_1_Central_Ocean	2	2	0	0	228.2509648	2013/14
L25313_1	L25313	Central	Ocean	L25313_1_Central_Ocean	24	24	161.8333333	6.743055556	351.3436837	2013/14
L25313_1	L25313	North	Ocean	L25313_1_North_Ocean	30	30	0	0	351.3436837	2013/14
L25313_1	L25313	South	Ocean	L25313_1_South_Ocean	24	24	0	0	351.3436837	2013/14
L25316_1	L25316	Central	Ocean	L25316_1_Central_Ocean	7	7	0	0	232.4050261	2013/14
L25316_1	L25316	North	Ocean	L25316_1_North_Ocean	7	7	0	0	232.4050261	2013/14
L25316_1	L25316	South	Ocean	L25316_1_South_Ocean	47	47	2	0.042553191	232.4050262	2013/14
L25317_1	L25317	South	Ocean	L25317_1_South_Ocean	17	17	0	0	228.2509648	2013/14
L25318_1	L25318	Central	Ocean	L25318_1_Central_Ocean	5	5	0	0	232.4050262	2013/14
L25318_1	L25318	North	Ocean	L25318_1_North_Ocean	5	5	0	0	232.4050262	2013/14
L25318_1	L25318	South	Ocean	L25318_1_South_Ocean	5	5	16	3.2	232.4050262	2013/14
L25320_1	L25320	Central	Ocean	L25320_1_Central_Ocean	2	2	0	0	351.3436837	2013/14
L25320_1	L25320	North	Ocean	L25320_1_North_Ocean	2	2	0	0	351.3436837	2013/14
L25320_1	L25320	South	Ocean	L25320_1_South_Ocean	10	10	5.000000001	0.5	351.3436837	2013/14
L25322_1	L25322	Central	Ocean	L25322_1_Central_Ocean	17	17	0	0	232.4050262	2013/14
L25322_1	L25322	North	Ocean	L25322_1_North_Ocean	17	17	0	0	232.4050262	2013/14
L25322_1	L25322	South	Ocean	L25322_1_South_Ocean	36	36	45.00000001	1.25	232.4050262	2013/14
L25323_1	L25323	Central	Ocean	L25323_1_Central_Ocean	17	17	2	0.117647059	232.4050262	2013/14
L25323_1	L25323	North	Ocean	L25323_1_North_Ocean	16	16	0	0	232.4050262	2013/14
L25323_1	L25323	South	Ocean	L25323_1_South_Ocean	40	40	34	0.85	232.4050262	2013/14
L25326_1	L25326	Central	Ocean	L25326_1_Central_Ocean	10	10	0	0	222.7906234	2013/14
L25326_1	L25326	North	Ocean	L25326_1_North_Ocean	10	10	0	0	222.7906234	2013/14
L25326_1	L25326	South	Ocean	L25326_1_South_Ocean	10	10	7.999999999	0.8	222.7906234	2013/14
L25332_1	L25332	Central	Ocean	L25332_1_Central_Ocean	4	4	0	0	351.3436838	2013/14
L25332_1	L25332	North	Ocean	L25332_1_North_Ocean	4	4	0	0	351.3436838	2013/14
L25332_1	L25332	South	Ocean	L25332_1_South_Ocean	13	13	0	0	351.3436837	2013/14
L25333_1	L25333	Central	Ocean	L25333_1_Central_Ocean	1	0.5	5.499999998	11	228.2509648	2013/14
L25333_1	L25333	North	Ocean	L25333_1_North_Ocean	1	0.5	0	0	228.2509648	2013/14
L25333_1	L25333	South	Ocean	L25333_1_South_Ocean	1	0.5	0	0	228.2509648	2013/14
L25335_1	L25335	North	Ocean	L25335_1_North_Ocean	3	3	0	0	239.2749428	2013/14
L25336_1	L25336	Central	Ocean	L25336_1_Central_Ocean	3	1.5	0	0	245.6790334	2013/14
L25336_1	L25336	North	Ocean	L25336_1_North_Ocean	14	7	2.5	0.357142857	245.6790334	2013/14
L25336_1	L25336	South	Ocean	L25336_1_South_Ocean	3	1.5	0	0	245.6790334	2013/14
L25339_1	L25339	Central	Ocean	L25339_1_Central_Ocean	5	5	0	0	466.5431758	2013/14
L25339_1	L25339	North	Ocean	L25339_1_North_Ocean	5	5	19	3.799999999	466.5431758	2013/14
L25339_1	L25339	South	Ocean	L25339_1_South_Ocean	5	5	0	0	466.5431758	2013/14
L25340_1	L25340	North	Ocean	L25340_1_North_Ocean	7	7	0	0	466.5431757	2013/14
L25343_1	L25343	Central	Ocean	L25343_1_Central_Ocean	1	1	0	0	466.5431757	2013/14
L25343_1	L25343	North	Ocean	L25343_1_North_Ocean	4	4	0	0	466.5431758	2013/14
L25343_1	L25343	South	Ocean	L25343_1_South_Ocean	1	1	0	0	466.5431757	2013/14
L25346_1	L25346	North	Ocean	L25346_1_North_Ocean	2	2	0	0	485.7864664	2013/14
L25347_1	L25347	North	Ocean	L25347_1_North_Ocean	5	5	0	0	485.7864664	2013/14
L25349_1	L25349	Central	Ocean	L25349_1_Central_Ocean	2	2	0	0	239.2749428	2013/14
L25349_1	L25349	North	Ocean	L25349_1_North_Ocean	6	6	3	0.5	239.2749428	2013/14
L25349_1	L25349	South	Ocean	L25349_1_South_Ocean	2	2	0	0	239.2749428	2013/14
L25352_1	L25352	North	Ocean	L25352_1_North_Ocean	14	14	0	0	245.6790334	2013/14
L25354_1	L25354	Central	Ocean	L25354_1_Central_Ocean	4	4	0	0	253.5498373	2013/14
L25354_1	L25354	North	Ocean	L25354_1_North_Ocean	4	4	3.000000001	0.75	253.5498373	2013/14
L25354_1	L25354	South	Ocean	L25354_1_South_Ocean	4	4	0	0	253.5498373	2013/14
L25355_1	L25355	North	Ocean	L25355_1_North_Ocean	1	1	0	0	471.5485403	2013/14
L25356_1	L25356	Central	Ocean	L25356_1_Central_Ocean	3	3	0	0	471.5485403	2013/14
L25356_1	L25356	North	Ocean	L25356_1_North_Ocean	15	15	16	1.066666667	471.5485403	2013/14
L25356_1	L25356	South	Ocean	L25356_1_South_Ocean	3	3	0	0	471.5485403	2013/14
L25357_1	L25357	North	Ocean	L25357_1_North_Ocean	7	7	0	0	459.9638319	2013/14
L25361_1	L25361	Central	Ocean	L25361_1_Central_Ocean	2	1	0	0	466.5431757	2013/14
L25361_1	L25361	North	Ocean	L25361_1_North_Ocean	4	2	0	0	466.5431757	2013/14
L25367_1	L25367	Central	Ocean	L25367_1_Central_Ocean	3	3	0	0	235.4722169	2013/14
L25367_1	L25367	North	Ocean	L25367_1_North_Ocean	9	9	22	2.444444445	235.4722169	2013/14
L25367_1	L25367	South	Ocean	L25367_1_South_Ocean	3	3	0	0	235.4722169	2013/14
L25371_1	L25371	Central	Ocean	L25371_1_Central_Ocean	3	3	0	0	235.4722169	2013/14
L25371_1	L25371	North	Ocean	L25371_1_North_Ocean	17	17	6.5	0.382352941	235.4722169	2013/14
L25371_1	L25371	South	Ocean	L25371_1_South_Ocean	3	3	0	0	235.4722169	2013/14
L25372_1	L25372	North	Ocean	L25372_1_North_Ocean	6	3	0	0	252.7031525	2013/14
L25375_1	L25375	Central	Ocean	L25375_1_Central_Ocean	2	2	0	0	245.6790334	2013/14
L25375_1	L25375	North	Ocean	L25375_1_North_Ocean	8	8	10	1.25	245.6790334	2013/14
L25375_1	L25375	South	Ocean	L25375_1_South_Ocean	2	2	0	0	245.6790334	2013/14
L25377_1	L25377	Central	Ocean	L25377_1_Central_Ocean	12	6	0	0	253.5498373	2013/14
L25377_1	L25377	North	Ocean	L25377_1_North_Ocean	28	14	3	0.214285714	253.5498373	2013/14
L25377_1	L25377	South	Ocean	L25377_1_South_Ocean	12	6	0	0	253.5498373	2013/14
L25378_1	L25378	Central	Ocean	L25378_1_Central_Ocean	25	25	0	0	471.5485404	2013/14
L25378_1	L25378	North	Ocean	L25378_1_North_Ocean	84	84	153	1.821428571	471.5485404	2013/14
L25378_1	L25378	South	Ocean	L25378_1_South_Ocean	25	25	0	0	471.5485404	2013/14
L25379_1	L25379	Central	Ocean	L25379_1_Central_Ocean	1	0.5	0	0	235.472217	2013/14
L25379_1	L25379	North	Ocean	L25379_1_North_Ocean	8	4	2.333333333	0.583333333	235.4722169	2013/14
L25379_1	L25379	South	Ocean	L25379_1_South_Ocean	1	0.5	0	0	235.472217	2013/14
L25380_2	L25380	Central	Ocean	L25380_2_Central_Ocean	1	0.5	0	0	245.6790334	2013/14
L25380_2	L25380	North	Ocean	L25380_2_North_Ocean	10	5	5	1	245.6790334	2013/14
L25380_2	L25380	South	Ocean	L25380_2_South_Ocean	1	0.5	0	0	245.6790334	2013/14
L25381_1	L25381	Central	Ocean	L25381_1_Central_Ocean	3	3	0	0	239.2749428	2013/14
L25381_1	L25381	North	Ocean	L25381_1_North_Ocean	12	12	1	0.083333333	239.2749428	2013/14
L25381_1	L25381	South	Ocean	L25381_1_South_Ocean	4	4	0	0	239.2749428	2013/14
L25383_1	L25383	Central	Ocean	L25383_1_Central_Ocean	3	3	0	0	235.4722169	2013/14
L25383_1	L25383	North	Ocean	L25383_1_North_Ocean	8	8	1.999999999	0.25	235.472217	2013/14
L25383_1	L25383	South	Ocean	L25383_1_South_Ocean	3	3	0	0	235.4722169	2013/14
L25386_1	L25386	Central	Ocean	L25386_1_Central_Ocean	4	4	0	0	466.5431758	2013/14
L25386_1	L25386	North	Ocean	L25386_1_North_Ocean	18	18	2	0.111111111	466.5431757	2013/14
L25386_1	L25386	South	Ocean	L25386_1_South_Ocean	4	4	0	0	466.5431758	2013/14
L25388_1	L25388	Central	Ocean	L25388_1_Central_Ocean	9	4.5	0	0	242.9120404	2013/14
L25388_1	L25388	North	Ocean	L25388_1_North_Ocean	26	13	11	0.846153846	242.9120404	2013/14
L25388_1	L25388	South	Ocean	L25388_1_South_Ocean	9	4.5	0	0	242.9120404	2013/14
L25389_1	L25389	Central	Ocean	L25389_1_Central_Ocean	1	1	0	0	485.7864664	2013/14
L25389_1	L25389	North	Ocean	L25389_1_North_Ocean	4	4	0	0	485.7864663	2013/14
L25389_1	L25389	South	Ocean	L25389_1_South_Ocean	1	1	0	0	485.7864664	2013/14
L25393_1	L25393	Central	Ocean	L25393_1_Central_Ocean	6	6	0	0	242.9120403	2013/14
L25393_1	L25393	North	Ocean	L25393_1_North_Ocean	13	13	32	2.461538462	242.9120404	2013/14
L25393_1	L25393	South	Ocean	L25393_1_South_Ocean	6	6	0	0	242.9120403	2013/14
L25394_1	L25394	North	Ocean	L25394_1_North_Ocean	4	4	0	0	485.7864665	2013/14
L25396_1	L25396	Central	Ocean	L25396_1_Central_Ocean	11	11	0	0	245.6790334	2013/14
L25396_1	L25396	North	Ocean	L25396_1_North_Ocean	11	11	13	1.181818182	245.6790334	2013/14
L25396_1	L25396	South	Ocean	L25396_1_South_Ocean	11	11	0	0	245.6790334	2013/14
L25397_1	L25397	Central	Ocean	L25397_1_Central_Ocean	14	14	0	0	245.6790334	2013/14
L25397_1	L25397	North	Ocean	L25397_1_North_Ocean	34	34	31.5	0.926470588	245.6790334	2013/14
L25397_1	L25397	South	Ocean	L25397_1_South_Ocean	14	14	0	0	245.6790334	2013/14
L25399_1	L25399	Central	Ocean	L25399_1_Central_Ocean	3	3	0	0	239.2749428	2013/14
L25399_1	L25399	North	Ocean	L25399_1_North_Ocean	17	17	1	0.058823529	239.2749428	2013/14
L25399_1	L25399	South	Ocean	L25399_1_South_Ocean	3	3	0	0	239.2749428	2013/14
L25400_1	L25400	Central	Ocean	L25400_1_Central_Ocean	7	3.5	0	0	239.2749428	2013/14
L25400_1	L25400	North	Ocean	L25400_1_North_Ocean	7	3.5	14.875	4.25	239.2749428	2013/14
L25400_1	L25400	South	Ocean	L25400_1_South_Ocean	7	3.5	0	0	239.2749428	2013/14
L25407_1	L25407	Central	Ocean	L25407_1_Central_Ocean	5	2.5	0	0	242.9120404	2013/14
L25407_1	L25407	North	Ocean	L25407_1_North_Ocean	5	2.5	1.5	0.6	242.9120404	2013/14
L25407_1	L25407	South	Ocean	L25407_1_South_Ocean	5	2.5	0	0	242.9120404	2013/14
L25408_1	L25408	North	Ocean	L25408_1_North_Ocean	1	1	0	0	239.2749428	2013/14
L25409_1	L25409	North	Ocean	L25409_1_North_Ocean	4	4	0	0	124.8855164	2013/14
L25414_1	L25414	Central	Ocean	L25414_1_Central_Ocean	5	2.5	0	0	74.9877864	2013/14
L25414_1	L25414	North	Ocean	L25414_1_North_Ocean	13	6.5	4	0.615384615	74.9877864	2013/14
L25414_1	L25414	South	Ocean	L25414_1_South_Ocean	5	2.5	0	0	74.9877864	2013/14
L25419_1	L25419	North	Ocean	L25419_1_North_Ocean	12	6	0	0	103.1605748	2013/14
L25420_1	L25420	Central	Ocean	L25420_1_Central_Ocean	8	8	0	0	31.63000108	2013/14
L25420_1	L25420	North	Ocean	L25420_1_North_Ocean	27	27	54.00000001	2	31.63000107	2013/14
L25420_1	L25420	South	Ocean	L25420_1_South_Ocean	8	8	0	0	31.63000108	2013/14
L25422_1	L25422	North	Ocean	L25422_1_North_Ocean	7	3.5	0	0	124.8855164	2013/14
L25425_1	L25425	North	Ocean	L25425_1_North_Ocean	7	3.5	0	0	63.18159454	2013/14
L25426_1	L25426	Central	Ocean	L25426_1_Central_Ocean	27	27	0	0	61.70384167	2013/14
L25426_1	L25426	North	Ocean	L25426_1_North_Ocean	57	57	173	3.03508772	61.70384167	2013/14
L25426_1	L25426	South	Ocean	L25426_1_South_Ocean	27	27	0	0	61.70384167	2013/14
L25427_1	L25427	North	Ocean	L25427_1_North_Ocean	2	1	0	0	124.8855164	2013/14
L25432_1	L25432	Central	Ocean	L25432_1_Central_Ocean	7	7	0	0	44.61502234	2013/14
L25432_1	L25432	North	Ocean	L25432_1_North_Ocean	9	9	0	0	44.61502234	2013/14
L25432_1	L25432	South	Ocean	L25432_1_South_Ocean	15	15	0	0	44.61502234	2013/14
L25433_1	L25433	Central	Ocean	L25433_1_Central_Ocean	4	4	0	0	49.4443659	2013/14
L25433_1	L25433	North	Ocean	L25433_1_North_Ocean	11	11	37.00000001	3.363636364	49.44436591	2013/14
L25433_1	L25433	South	Ocean	L25433_1_South_Ocean	4	4	0	0	49.4443659	2013/14
L25435_1	L25435	North	Ocean	L25435_1_North_Ocean	7	7	0	0	95.5231386	2013/14
L25436_1	L25436	Central	Ocean	L25436_1_Central_Ocean	1	1	0	0	124.8855164	2013/14
L25436_1	L25436	North	Ocean	L25436_1_North_Ocean	6	6	7	1.166666667	124.8855164	2013/14
L25436_1	L25436	South	Ocean	L25436_1_South_Ocean	1	1	0	0	124.8855164	2013/14
L25437_1	L25437	Central	Ocean	L25437_1_Central_Ocean	10	5	0	0	63.18159456	2013/14
L25437_1	L25437	North	Ocean	L25437_1_North_Ocean	24	12	36	3	63.18159456	2013/14
L25437_1	L25437	South	Ocean	L25437_1_South_Ocean	10	5	0	0	63.18159456	2013/14
L25440_1	L25440	North	Ocean	L25440_1_North_Ocean	14	14	0	0	74.98778643	2013/14
L25441_1	L25441	North	Ocean	L25441_1_North_Ocean	18	18	0	0	49.44436591	2013/14
L25446_1	L25446	Central	Ocean	L25446_1_Central_Ocean	3	3	0	0	85.48404567	2013/14
L25446_1	L25446	North	Ocean	L25446_1_North_Ocean	13	13	1.999999999	0.153846154	85.48404569	2013/14
L25446_1	L25446	South	Ocean	L25446_1_South_Ocean	3	3	0	0	85.48404567	2013/14
L25447_1	L25447	Central	Ocean	L25447_1_Central_Ocean	1	0.5	0	0	124.8855164	2013/14
L25447_1	L25447	North	Ocean	L25447_1_North_Ocean	1	0.5	3	6	124.8855164	2013/14
L25447_1	L25447	South	Ocean	L25447_1_South_Ocean	1	0.5	0	0	124.8855164	2013/14
L25448_1	L25448	North	Ocean	L25448_1_North_Ocean	8	8	0	0	49.44436591	2013/14
L25449_1	L25449	Central	Ocean	L25449_1_Central_Ocean	56	56	0	0	49.44436591	2013/14
L25449_1	L25449	North	Ocean	L25449_1_North_Ocean	119	119	510.5000001	4.289915967	49.44436591	2013/14
L25449_1	L25449	South	Ocean	L25449_1_South_Ocean	56	56	0	0	49.44436591	2013/14
L25451_1	L25451	North	Ocean	L25451_1_North_Ocean	2	2	0	0	44.61502234	2013/14
L25452_1	L25452	Central	Ocean	L25452_1_Central_Ocean	6	3	0	0	31.63000107	2013/14
L25452_1	L25452	North	Ocean	L25452_1_North_Ocean	96	48	0.5	0.010416667	31.63000106	2013/14
L25452_1	L25452	South	Ocean	L25452_1_South_Ocean	6	3	0	0	31.63000107	2013/14
L25453_1	L25453	North	Ocean	L25453_1_North_Ocean	12	12	0	0	38.26705061	2013/14
L25455_1	L25455	Central	Ocean	L25455_1_Central_Ocean	2	2	0	0	49.44436591	2013/14
L25455_1	L25455	North	Ocean	L25455_1_North_Ocean	23	23	0	0	49.44436591	2013/14
L25455_1	L25455	South	Ocean	L25455_1_South_Ocean	2	2	0	0	49.44436591	2013/14
L25457_1	L25457	Central	Ocean	L25457_1_Central_Ocean	1	1	0	0	31.63000107	2013/14
L25457_1	L25457	North	Ocean	L25457_1_North_Ocean	10	10	21	2.1	31.63000107	2013/14
L25457_1	L25457	South	Ocean	L25457_1_South_Ocean	1	1	0	0	31.63000107	2013/14
L25458_1	L25458	North	Ocean	L25458_1_North_Ocean	6	6	0	0	63.18159455	2013/14
L25461_1	L25461	Central	Ocean	L25461_1_Central_Ocean	1	1	0	0	63.18159455	2013/14
L25461_1	L25461	North	Ocean	L25461_1_North_Ocean	4	4	0	0	63.18159458	2013/14
L25461_1	L25461	South	Ocean	L25461_1_South_Ocean	10	10	0	0	63.18159456	2013/14
L25463_1	L25463	Central	Ocean	L25463_1_Central_Ocean	2	2	0	0	31.63000107	2013/14
L25463_1	L25463	North	Ocean	L25463_1_North_Ocean	2	2	0.166666667	0.083333334	31.63000107	2013/14
L25463_1	L25463	South	Ocean	L25463_1_South_Ocean	2	2	0	0	31.63000107	2013/14
L25465_1	L25465	Central	Ocean	L25465_1_Central_Ocean	1	1	0	0	49.44436591	2013/14
L25465_1	L25465	North	Ocean	L25465_1_North_Ocean	3	3	3	1	49.4443659	2013/14
L25465_1	L25465	South	Ocean	L25465_1_South_Ocean	1	1	0	0	49.44436591	2013/14
L25467_1	L25467	Central	Ocean	L25467_1_Central_Ocean	28	14	0	0	49.44436591	2013/14
L25467_1	L25467	North	Ocean	L25467_1_North_Ocean	59	29.5	45.00000001	1.525423729	49.4443659	2013/14
L25467_1	L25467	South	Ocean	L25467_1_South_Ocean	28	14	0	0	49.44436591	2013/14
L25468_1	L25468	Central	Ocean	L25468_1_Central_Ocean	3	3	0	0	44.61502233	2013/14
L25468_1	L25468	North	Ocean	L25468_1_North_Ocean	12	12	20	1.666666667	44.61502234	2013/14
L25468_1	L25468	South	Ocean	L25468_1_South_Ocean	3	3	0	0	44.61502233	2013/14
L25469_1	L25469	Central	Ocean	L25469_1_Central_Ocean	1	1	0	0	49.44436591	2013/14
L25469_1	L25469	North	Ocean	L25469_1_North_Ocean	20	20	0	0	49.44436591	2013/14
L25469_1	L25469	South	Ocean	L25469_1_South_Ocean	1	1	0	0	49.44436591	2013/14
L25470_1	L25470	North	Ocean	L25470_1_North_Ocean	8	4	0	0	95.5231386	2013/14
L25471_1	L25471	Central	Ocean	L25471_1_Central_Ocean	1	1	0	0	38.26705061	2013/14
L25471_1	L25471	North	Ocean	L25471_1_North_Ocean	4	4	0	0	38.2670506	2013/14
L25471_1	L25471	South	Ocean	L25471_1_South_Ocean	1	1	0	0	38.26705061	2013/14
L25477_1	L25477	Central	Ocean	L25477_1_Central_Ocean	65	65	3.000000001	0.046153846	63.18159455	2013/14
L25477_1	L25477	North	Ocean	L25477_1_North_Ocean	118	118	109	0.923728814	63.18159455	2013/14
L25477_1	L25477	South	Ocean	L25477_1_South_Ocean	66	66	2	0.03030303	63.18159455	2013/14
L25479_1	L25479	Central	Ocean	L25479_1_Central_Ocean	5	5	0	0	49.44436592	2013/14
L25479_1	L25479	North	Ocean	L25479_1_North_Ocean	5	5	40.99999999	8.199999997	49.44436592	2013/14
L25479_1	L25479	South	Ocean	L25479_1_South_Ocean	5	5	0	0	49.44436592	2013/14
L25481_1	L25481	North	Ocean	L25481_1_North_Ocean	19	19	0	0	49.44436591	2013/14
L25482_1	L25482	Central	Ocean	L25482_1_Central_Ocean	1	1	0	0	38.26705061	2013/14
L25482_1	L25482	North	Ocean	L25482_1_North_Ocean	3	3	0	0	38.2670506	2013/14
L25482_1	L25482	South	Ocean	L25482_1_South_Ocean	1	1	0	0	38.26705061	2013/14
L25484_1	L25484	Central	Ocean	L25484_1_Central_Ocean	3	3	0	0	31.63000107	2013/14
L25484_1	L25484	North	Ocean	L25484_1_North_Ocean	7	7	52.49999999	7.499999999	31.63000107	2013/14
L25484_1	L25484	South	Ocean	L25484_1_South_Ocean	3	3	0	0	31.63000107	2013/14
L25492_1	L25492	South	Ocean	L25492_1_South_Ocean	5	2.5	0	0	128.6980016	2013/14
L25502_1	L25502	North	Ocean	L25502_1_North_Ocean	1	1	0	0	302.1538191	2013/14
L25503_1	L25503	Central	Ocean	L25503_1_Central_Ocean	4	4	0	0	319.0057575	2013/14
L25503_1	L25503	North	Ocean	L25503_1_North_Ocean	9	9	8.000000001	0.888888889	319.0057573	2013/14
L25503_1	L25503	South	Ocean	L25503_1_South_Ocean	3	3	0	0	319.0057574	2013/14
L25506_1	L25506	Central	Ocean	L25506_1_Central_Ocean	1	1	0	0	128.6980016	2013/14
L25506_1	L25506	North	Ocean	L25506_1_North_Ocean	1	1	2	2	128.6980016	2013/14
L25506_1	L25506	South	Ocean	L25506_1_South_Ocean	1	1	0	0	128.6980016	2013/14
L25507_1	L25507	Central	Ocean	L25507_1_Central_Ocean	2	1	0	0	147.9494242	2013/14
L25507_1	L25507	North	Ocean	L25507_1_North_Ocean	2	1	0	0	147.9494242	2013/14
L25507_1	L25507	South	Ocean	L25507_1_South_Ocean	2	1	0	0	147.9494242	2013/14
L25509_1	L25509	Central	Ocean	L25509_1_Central_Ocean	2	2	7	3.5	137.3346927	2013/14
L25509_1	L25509	North	Ocean	L25509_1_North_Ocean	2	2	0	0	137.3346927	2013/14
L25509_1	L25509	South	Ocean	L25509_1_South_Ocean	2	2	0	0	137.3346927	2013/14
L25518_1	L25518	North	Ocean	L25518_1_North_Ocean	1	1	0	0	137.3346927	2013/14
L25520_1	L25520	Central	Ocean	L25520_1_Central_Ocean	1	1	0	0	137.3346927	2013/14
L25520_1	L25520	North	Ocean	L25520_1_North_Ocean	1	1	4	4	137.3346927	2013/14
L25520_1	L25520	South	Ocean	L25520_1_South_Ocean	1	1	0	0	137.3346927	2013/14
L25522_1	L25522	Central	Ocean	L25522_1_Central_Ocean	5	5	20	4	128.6980016	2013/14
L25522_1	L25522	North	Ocean	L25522_1_North_Ocean	1	1	0	0	128.6980016	2013/14
L25522_1	L25522	South	Ocean	L25522_1_South_Ocean	1	1	0	0	128.6980016	2013/14
L25530_1	L25530	Central	Ocean	L25530_1_Central_Ocean	13	6.5	0	0	123.5695656	2013/14
L25530_1	L25530	North	Ocean	L25530_1_North_Ocean	2	1	0	0	123.5695656	2013/14
L25530_1	L25530	South	Ocean	L25530_1_South_Ocean	2	1	6.5	6.5	123.5695656	2013/14
L25536_1	L25536	South	Ocean	L25536_1_South_Ocean	16	16	0	0	128.6980016	2013/14
L25541_1	L25541	South	Ocean	L25541_1_South_Ocean	4	4	0	0	128.6980016	2013/14
L25542_1	L25542	North	Ocean	L25542_1_North_Ocean	8	8	0	0	128.6980016	2013/14
L25548_1	L25548	Central	Ocean	L25548_1_Central_Ocean	3	1.5	0	0	158.3498842	2013/14
L25548_1	L25548	North	Ocean	L25548_1_North_Ocean	3	1.5	1	0.666666667	158.3498842	2013/14
L25548_1	L25548	South	Ocean	L25548_1_South_Ocean	3	1.5	0	0	158.3498842	2013/14
L25550_1	L25550	Central	Ocean	L25550_1_Central_Ocean	3	3	0	0	137.3346927	2013/14
L25550_1	L25550	North	Ocean	L25550_1_North_Ocean	3	3	15.33333333	5.11111111	137.3346927	2013/14
L25550_1	L25550	South	Ocean	L25550_1_South_Ocean	3	3	0	0	137.3346927	2013/14
L25553_1	L25553	North	Ocean	L25553_1_North_Ocean	1	1	0	0	147.9494242	2013/14
L25555_1	L25555	North	Ocean	L25555_1_North_Ocean	6	6	0	0	128.6980016	2013/14
L25557_1	L25557	Central	Ocean	L25557_1_Central_Ocean	6	6	0	0	292.1471988	2013/14
L25557_1	L25557	North	Ocean	L25557_1_North_Ocean	6	6	38.00000001	6.333333336	292.1471988	2013/14
L25557_1	L25557	South	Ocean	L25557_1_South_Ocean	6	6	0	0	292.1471988	2013/14
L25564_1	L25564	Central	Ocean	L25564_1_Central_Ocean	1	1	0	0	311.7245993	2013/14
L25568_1	L25568	North	Ocean	L25568_1_North_Ocean	1	1	0	0	402.605831	2013/14
L25575_1	L25575	North	Ocean	L25575_1_North_Ocean	8	8	0	0	409.0193396	2013/14
L25578_1	L25578	North	Ocean	L25578_1_North_Ocean	10	10	0	0	397.3874708	2013/14
L25581_1	L25581	North	Ocean	L25581_1_North_Ocean	2	2	0	0	257.2620741	2013/14
L25582_1	L25582	Central	Ocean	L25582_1_Central_Ocean	1	1	0	0	218.8692232	2013/14
L25582_1	L25582	North	Ocean	L25582_1_North_Ocean	6	6	9.000000002	1.5	218.8692232	2013/14
L25582_1	L25582	South	Ocean	L25582_1_South_Ocean	1	1	0	0	218.8692232	2013/14
L25588_1	L25588	Central	Ocean	L25588_1_Central_Ocean	1	0.5	0	0	218.8692232	2013/14
L25588_1	L25588	North	Ocean	L25588_1_North_Ocean	1	0.5	0	0	218.8692232	2013/14
L25588_1	L25588	South	Ocean	L25588_1_South_Ocean	1	0.5	0	0	218.8692232	2013/14
L25598_1	L25598	North	Ocean	L25598_1_North_Ocean	1	1	0	0	402.605831	2013/14
L25616_1	L25616	Central	Ocean	L25616_1_Central_Ocean	1	1	0	0	397.3874708	2013/14
L25621_1	L25621	Central	Ocean	L25621_1_Central_Ocean	1	1	0	0	409.0193396	2013/14
L25621_1	L25621	North	Ocean	L25621_1_North_Ocean	1	1	0	0	409.0193396	2013/14
L25621_1	L25621	South	Ocean	L25621_1_South_Ocean	1	1	0	0	409.0193396	2013/14
L25624_1	L25624	Central	Ocean	L25624_1_Central_Ocean	1	1	0	0	217.3982943	2013/14
L25624_1	L25624	North	Ocean	L25624_1_North_Ocean	15	15	1	0.066666667	217.3982943	2013/14
L25624_1	L25624	South	Ocean	L25624_1_South_Ocean	1	1	0	0	217.3982943	2013/14
L25641_1	L25641	Central	Ocean	L25641_1_Central_Ocean	12	12	0	0	237.2435117	2013/14
L25641_1	L25641	North	Ocean	L25641_1_North_Ocean	12	12	0	0	237.2435117	2013/14
L25641_1	L25641	South	Ocean	L25641_1_South_Ocean	25	25	101	4.04	237.2435117	2013/14
L25643_1	L25643	South	Ocean	L25643_1_South_Ocean	1	1	0	0	126.7747021	2013/14
L25652_1	L25652	South	Ocean	L25652_1_South_Ocean	2	2	0	0	123.4042406	2013/14
L25658_1	L25658	Central	Ocean	L25658_1_Central_Ocean	10	10	0	0	237.2435117	2013/14
L25658_1	L25658	North	Ocean	L25658_1_North_Ocean	10	10	0	0	237.2435117	2013/14
L25658_1	L25658	South	Ocean	L25658_1_South_Ocean	23	23	86.33333335	3.753623189	237.2435117	2013/14
L25660_1	L25660	South	Ocean	L25660_1_South_Ocean	1	1	0	0	123.4042406	2013/14
L25662_1	L25662	South	Ocean	L25662_1_South_Ocean	2	1	0	0	237.2435117	2013/14
L25664_1	L25664	Central	Ocean	L25664_1_Central_Ocean	1	1	0	0	118.9739088	2013/14
L25664_1	L25664	North	Ocean	L25664_1_North_Ocean	1	1	12.25	12.25	118.9739088	2013/14
L25664_1	L25664	South	Ocean	L25664_1_South_Ocean	4	4	0	0	118.9739088	2013/14
L25666_1	L25666	South	Ocean	L25666_1_South_Ocean	7	7	0	0	123.4042406	2013/14
L25668_1	L25668	Central	Ocean	L25668_1_Central_Ocean	5	2.5	0	0	237.2435117	2013/14
L25668_1	L25668	North	Ocean	L25668_1_North_Ocean	5	2.5	0	0	237.2435117	2013/14
L25668_1	L25668	South	Ocean	L25668_1_South_Ocean	28	14	18	1.285714286	237.2435117	2013/14
L25670_1	L25670	Central	Ocean	L25670_1_Central_Ocean	5	5	0	0	118.9739088	2013/14
L25670_1	L25670	North	Ocean	L25670_1_North_Ocean	4	4	0	0	118.9739088	2013/14
L25670_1	L25670	South	Ocean	L25670_1_South_Ocean	11	11	3	0.272727273	118.9739088	2013/14
L25672_2	L25672	Central	Ocean	L25672_2_Central_Ocean	2	1	0	0	139.9035898	2013/14
L25672_2	L25672	North	Ocean	L25672_2_North_Ocean	2	1	0	0	139.9035898	2013/14
L25672_2	L25672	South	Ocean	L25672_2_South_Ocean	9	4.5	3.5	0.777777778	139.9035898	2013/14
L25673_2	L25673	Central	Ocean	L25673_2_Central_Ocean	22	11	0	0	126.7747021	2013/14
L25673_2	L25673	North	Ocean	L25673_2_North_Ocean	22	11	0	0	126.7747021	2013/14
L25673_2	L25673	South	Ocean	L25673_2_South_Ocean	48	24	104	4.333333334	126.7747021	2013/14
L25674_1	L25674	Central	Ocean	L25674_1_Central_Ocean	2	2	0	0	223.7864621	2013/14
L25674_1	L25674	North	Ocean	L25674_1_North_Ocean	2	2	0	0	223.7864621	2013/14
L25674_1	L25674	South	Ocean	L25674_1_South_Ocean	10	10	0	0	223.7864621	2013/14
L25680_1	L25680	South	Ocean	L25680_1_South_Ocean	5	5	0	0	223.7864622	2013/14
L25684_1	L25684	South	Ocean	L25684_1_South_Ocean	3	3	0	0	118.9739088	2013/14
L25687_1	L25687	Central	Ocean	L25687_1_Central_Ocean	46	46	0	0	126.7747021	2013/14
L25687_1	L25687	North	Ocean	L25687_1_North_Ocean	45	45	0	0	126.7747021	2013/14
L25687_1	L25687	South	Ocean	L25687_1_South_Ocean	138	138	356.9999998	2.58695652	126.7747022	2013/14
L25695_1	L25695	South	Ocean	L25695_1_South_Ocean	11	5.5	0	0	126.7747021	2013/14
L25696_1	L25696	Central	Ocean	L25696_1_Central_Ocean	3	3	0	0	126.7747021	2013/14
L25696_1	L25696	North	Ocean	L25696_1_North_Ocean	3	3	0	0	126.7747021	2013/14
L25696_1	L25696	South	Ocean	L25696_1_South_Ocean	10	10	20	2	126.7747021	2013/14
L25699_1	L25699	Central	Ocean	L25699_1_Central_Ocean	6	6	0	0	114.3418259	2013/14
L25699_1	L25699	North	Ocean	L25699_1_North_Ocean	6	6	0	0	114.3418259	2013/14
L25699_1	L25699	South	Ocean	L25699_1_South_Ocean	14	14	2.999999999	0.214285714	114.3418259	2013/14
L25701_1	L25701	South	Ocean	L25701_1_South_Ocean	1	1	0	0	114.3418259	2013/14
L25702_1	L25702	Central	Ocean	L25702_1_Central_Ocean	5	2.5	0	0	118.9739088	2013/14
L25702_1	L25702	North	Ocean	L25702_1_North_Ocean	5	2.5	0	0	118.9739088	2013/14
L25702_1	L25702	South	Ocean	L25702_1_South_Ocean	15	7.5	2	0.266666667	118.9739088	2013/14
L25703_1	L25703	Central	Ocean	L25703_1_Central_Ocean	3	1.5	0	0	126.7747021	2013/14
L25703_1	L25703	North	Ocean	L25703_1_North_Ocean	3	1.5	0	0	126.7747021	2013/14
L25703_1	L25703	South	Ocean	L25703_1_South_Ocean	3	1.5	6.499999999	4.333333332	126.7747021	2013/14
L25704_1	L25704	Central	Ocean	L25704_1_Central_Ocean	1	1	0	0	237.2435117	2013/14
L25704_1	L25704	North	Ocean	L25704_1_North_Ocean	1	1	0	0	237.2435117	2013/14
L25704_1	L25704	South	Ocean	L25704_1_South_Ocean	3	3	0	0	237.2435117	2013/14
L25708_1	L25708	Central	Ocean	L25708_1_Central_Ocean	1	1	0	0	126.7747021	2013/14
L25708_1	L25708	North	Ocean	L25708_1_North_Ocean	1	1	0	0	126.7747021	2013/14
L25708_1	L25708	South	Ocean	L25708_1_South_Ocean	1	1	2	2	126.7747021	2013/14
L25709_1	L25709	Central	Ocean	L25709_1_Central_Ocean	1	1	0	0	123.4042406	2013/14
L25709_1	L25709	North	Ocean	L25709_1_North_Ocean	1	1	0	0	123.4042406	2013/14
L25709_1	L25709	South	Ocean	L25709_1_South_Ocean	3	3	35	11.66666667	123.4042406	2013/14
L25710_1	L25710	South	Ocean	L25710_1_South_Ocean	1	1	0	0	253.7825965	2013/14
L25711_2	L25711	Central	Ocean	L25711_2_Central_Ocean	2	1	0	0	123.4042406	2013/14
L25711_2	L25711	North	Ocean	L25711_2_North_Ocean	2	1	0	0	123.4042406	2013/14
L25711_2	L25711	South	Ocean	L25711_2_South_Ocean	7	3.5	4.5	1.285714286	123.4042406	2013/14
L25732_1	L25732	South	Ocean	L25732_1_South_Ocean	1	1	0	0	526.3887272	2013/14
L25735_1	L25735	South	Ocean	L25735_1_South_Ocean	6	6	0	0	532.8719768	2013/14
L25736_1	L25736	Central	Ocean	L25736_1_Central_Ocean	6	6	0	0	313.7268403	2013/14
L25736_1	L25736	North	Ocean	L25736_1_North_Ocean	6	6	14	2.333333334	313.7268403	2013/14
L25736_1	L25736	South	Ocean	L25736_1_South_Ocean	6	6	0	0	313.7268403	2013/14
L25737_2	L25737	South	Ocean	L25737_2_South_Ocean	3	3	0	0	519.6102393	2013/14
L25744_1	L25744	Central	Ocean	L25744_1_Central_Ocean	2	2	0	0	339.2988405	2013/14
L25744_1	L25744	North	Ocean	L25744_1_North_Ocean	6	6	2	0.333333333	339.2988405	2013/14
L25744_1	L25744	South	Ocean	L25744_1_South_Ocean	2	2	0	0	339.2988405	2013/14
L25766_1	L25766	South	Ocean	L25766_1_South_Ocean	5	5	0	0	339.2988406	2013/14
L25767_1	L25767	Central	Ocean	L25767_1_Central_Ocean	2	2	0	0	392.2802326	2013/14
L25767_1	L25767	North	Ocean	L25767_1_North_Ocean	2	2	0	0	392.2802326	2013/14
L25767_1	L25767	South	Ocean	L25767_1_South_Ocean	2	2	0	0	392.2802326	2013/14
L25772_2	L25772	Central	Ocean	L25772_2_Central_Ocean	2	2	0	0	338.1011483	2013/14
L25772_2	L25772	North	Ocean	L25772_2_North_Ocean	2	2	0	0	338.1011483	2013/14
L25772_2	L25772	South	Ocean	L25772_2_South_Ocean	37	37	5.999999999	0.162162162	338.1011484	2013/14
L25774_1	L25774	South	Ocean	L25774_1_South_Ocean	1	1	0	0	319.1060499	2013/14
L25776_1	L25776	Central	Ocean	L25776_1_Central_Ocean	3	3	0	0	537.8042357	2013/14
L25776_1	L25776	North	Ocean	L25776_1_North_Ocean	3	3	0	0	537.8042357	2013/14
L25776_1	L25776	South	Ocean	L25776_1_South_Ocean	3	3	25	8.333333332	537.8042357	2013/14
L25777_1	L25777	South	Ocean	L25777_1_South_Ocean	11	11	0	0	328.1650633	2013/14
L25778_1	L25778	South	Ocean	L25778_1_South_Ocean	5	5	0	0	526.3887272	2013/14
L25783_1	L25783	Central	Ocean	L25783_1_Central_Ocean	10	10	0	0	324.250967	2013/14
L25783_1	L25783	North	Ocean	L25783_1_North_Ocean	10	10	0	0	324.250967	2013/14
L25783_1	L25783	South	Ocean	L25783_1_South_Ocean	26	26	117	4.5	324.250967	2013/14
L25784_1	L25784	Central	Ocean	L25784_1_Central_Ocean	10	10	0	0	313.7268404	2013/14
L25784_1	L25784	North	Ocean	L25784_1_North_Ocean	10	10	0	0	313.7268404	2013/14
L25784_1	L25784	South	Ocean	L25784_1_South_Ocean	10	10	0	0	313.7268404	2013/14
L25796_1	L25796	Central	Ocean	L25796_1_Central_Ocean	2	2	0	0	765.6370865	2013/14
L25796_1	L25796	North	Ocean	L25796_1_North_Ocean	2	2	0	0	765.6370865	2013/14
L25796_1	L25796	South	Ocean	L25796_1_South_Ocean	2	2	0	0	765.6370865	2013/14
L25797_2	L25797	Central	Ocean	L25797_2_Central_Ocean	1	1	0	0	790.5318513	2013/14
L25797_2	L25797	North	Ocean	L25797_2_North_Ocean	1	1	0	0	790.5318513	2013/14
L25797_2	L25797	South	Ocean	L25797_2_South_Ocean	1	1	0	0	790.5318513	2013/14
L25805_2	L25805	South	Ocean	L25805_2_South_Ocean	4	2	0	0	349.0274561	2013/14
L25808_2	L25808	Central	Ocean	L25808_2_Central_Ocean	2	2	0	0	765.6370865	2013/14
L25808_2	L25808	North	Ocean	L25808_2_North_Ocean	2	2	0	0	765.6370865	2013/14
L25808_2	L25808	South	Ocean	L25808_2_South_Ocean	2	2	0	0	765.6370865	2013/14
L25809_1	L25809	South	Ocean	L25809_1_South_Ocean	1	1	0	0	346.5547004	2013/14
L25810_1	L25810	Central	Ocean	L25810_1_Central_Ocean	2	2	0	0	349.0274561	2013/14
L25810_1	L25810	North	Ocean	L25810_1_North_Ocean	2	2	0	0	349.0274561	2013/14
L25810_1	L25810	South	Ocean	L25810_1_South_Ocean	11	11	1	0.090909091	349.0274561	2013/14
L25811_1	L25811	Central	Ocean	L25811_1_Central_Ocean	9	9	0	0	346.5547004	2013/14
L25811_1	L25811	North	Ocean	L25811_1_North_Ocean	5	5	0	0	346.5547004	2013/14
L25811_1	L25811	South	Ocean	L25811_1_South_Ocean	18	18	4.000000001	0.222222222	346.5547004	2013/14
L25812_1	L25812	South	Ocean	L25812_1_South_Ocean	3	3	0	0	777.5097287	2013/14
L25814_1	L25814	Central	Ocean	L25814_1_Central_Ocean	3	1.5	0	0	772.3799573	2013/14
L25814_1	L25814	North	Ocean	L25814_1_North_Ocean	3	1.5	0	0	772.3799573	2013/14
L25814_1	L25814	South	Ocean	L25814_1_South_Ocean	3	1.5	11	7.333333336	772.3799573	2013/14
L25815_2	L25815	South	Ocean	L25815_2_South_Ocean	7	7	0	0	355.3046421	2013/14
L25819_1	L25819	South	Ocean	L25819_1_South_Ocean	1	1	0	0	356.0612919	2013/14
L25820_2	L25820	Central	Ocean	L25820_2_Central_Ocean	6	3	0	0	356.061292	2013/14
L25820_2	L25820	North	Ocean	L25820_2_North_Ocean	6	3	0	0	356.061292	2013/14
L25820_2	L25820	South	Ocean	L25820_2_South_Ocean	17	8.5	3.000000001	0.352941177	356.0612919	2013/14
L25821_1	L25821	North	Ocean	L25821_1_North_Ocean	2	2	0	0	356.0612919	2013/14
L25824_1	L25824	Central	Ocean	L25824_1_Central_Ocean	1	1	0	0	346.5547004	2013/14
L25824_1	L25824	North	Ocean	L25824_1_North_Ocean	1	1	0	0	346.5547004	2013/14
L25824_1	L25824	South	Ocean	L25824_1_South_Ocean	1	1	23	23	346.5547004	2013/14
L25825_1	L25825	South	Ocean	L25825_1_South_Ocean	16	16	0	0	346.5547004	2013/14
L25826_1	L25826	Central	Ocean	L25826_1_Central_Ocean	12	12	0	0	343.3043657	2013/14
L25826_1	L25826	North	Ocean	L25826_1_North_Ocean	12	12	0	0	343.3043657	2013/14
L25826_1	L25826	South	Ocean	L25826_1_South_Ocean	25	25	13	0.52	343.3043657	2013/14
L25828_1	L25828	Central	Ocean	L25828_1_Central_Ocean	6	6	0	0	349.0274562	2013/14
L25828_1	L25828	North	Ocean	L25828_1_North_Ocean	6	6	0	0	349.0274562	2013/14
L25828_1	L25828	South	Ocean	L25828_1_South_Ocean	15	15	9.999999999	0.666666667	349.0274561	2013/14
L25831_1	L25831	Central	Ocean	L25831_1_Central_Ocean	4	4	0	0	343.3043658	2013/14
L25831_1	L25831	North	Ocean	L25831_1_North_Ocean	4	4	0	0	343.3043658	2013/14
L25831_1	L25831	South	Ocean	L25831_1_South_Ocean	4	4	19	4.749999999	343.3043658	2013/14
L25834_1	L25834	South	Ocean	L25834_1_South_Ocean	2	2	0	0	792.1015335	2013/14
L25838_1	L25838	South	Ocean	L25838_1_South_Ocean	2	2	0	0	356.0612919	2013/14
L25839_1	L25839	Central	Ocean	L25839_1_Central_Ocean	1	0.5	0	0	758.5871542	2013/14
L25839_1	L25839	North	Ocean	L25839_1_North_Ocean	1	0.5	0	0	758.5871542	2013/14
L25839_1	L25839	South	Ocean	L25839_1_South_Ocean	1	0.5	6.999999999	14	758.5871542	2013/14
L25840_1	L25840	South	Ocean	L25840_1_South_Ocean	9	9	0	0	777.5097287	2013/14
L25841_1	L25841	South	Ocean	L25841_1_South_Ocean	10	10	0	0	346.5547004	2013/14
L25843_1	L25843	Central	Ocean	L25843_1_Central_Ocean	5	5	0	0	356.061292	2013/14
L25843_1	L25843	North	Ocean	L25843_1_North_Ocean	5	5	0	0	356.061292	2013/14
L25843_1	L25843	South	Ocean	L25843_1_South_Ocean	18	18	56	3.111111111	356.0612919	2013/14
L25844_2	L25844	South	Ocean	L25844_2_South_Ocean	6	6	0	0	355.3046422	2013/14
L25845_1	L25845	Central	Ocean	L25845_1_Central_Ocean	4	4	0	0	765.6370865	2013/14
L25845_1	L25845	North	Ocean	L25845_1_North_Ocean	4	4	0	0	765.6370865	2013/14
L25845_1	L25845	South	Ocean	L25845_1_South_Ocean	18	18	2	0.111111111	765.6370867	2013/14
L25846_1	L25846	Central	Ocean	L25846_1_Central_Ocean	2	2	0	0	346.5547004	2013/14
L25846_1	L25846	North	Ocean	L25846_1_North_Ocean	2	2	0	0	346.5547004	2013/14
L25846_1	L25846	South	Ocean	L25846_1_South_Ocean	5	5	18.66666667	3.733333334	346.5547004	2013/14
L25847_1	L25847	South	Ocean	L25847_1_South_Ocean	1	1	0	0	772.3799576	2013/14
L25848_1	L25848	Central	Ocean	L25848_1_Central_Ocean	2	2	0	0	777.5097285	2013/14
L25848_1	L25848	North	Ocean	L25848_1_North_Ocean	2	2	0	0	777.5097285	2013/14
L25848_1	L25848	South	Ocean	L25848_1_South_Ocean	2	2	6.000000001	3.000000001	777.5097285	2013/14
L25850_2	L25850	Central	Ocean	L25850_2_Central_Ocean	6	3	0	0	343.3043657	2013/14
L25850_2	L25850	North	Ocean	L25850_2_North_Ocean	6	3	0	0	343.3043657	2013/14
L25850_2	L25850	South	Ocean	L25850_2_South_Ocean	6	3	66.00000002	22.00000001	343.3043657	2013/14
L25851_1	L25851	South	Ocean	L25851_1_South_Ocean	13	13	0	0	346.5547004	2013/14
L25853_1	L25853	South	Ocean	L25853_1_South_Ocean	17	17	0	0	343.3043657	2013/14
L25854_1	L25854	South	Ocean	L25854_1_South_Ocean	10	10	0	0	349.0274561	2013/14
L25855_1	L25855	South	Ocean	L25855_1_South_Ocean	8	8	0	0	343.3043658	2013/14
L25857_1	L25857	Central	Ocean	L25857_1_Central_Ocean	1	1	0	0	349.0274561	2013/14
L25857_1	L25857	North	Ocean	L25857_1_North_Ocean	6	6	0	0	349.0274562	2013/14
L25857_1	L25857	South	Ocean	L25857_1_South_Ocean	18	18	0.75	0.041666667	349.0274561	2013/14
L25858_1	L25858	South	Ocean	L25858_1_South_Ocean	4	4	0	0	453.3102998	2013/14
L25861_1	L25861	Central	Ocean	L25861_1_Central_Ocean	1	1	0	0	346.5547004	2013/14
L25861_1	L25861	North	Ocean	L25861_1_North_Ocean	1	1	0	0	346.5547004	2013/14
L25861_1	L25861	South	Ocean	L25861_1_South_Ocean	4	4	3.230769233	0.807692308	346.5547003	2013/14
L25863_1	L25863	South	Ocean	L25863_1_South_Ocean	3	3	0	0	343.3043657	2013/14
L25866_1	L25866	Central	Ocean	L25866_1_Central_Ocean	1	1	0	0	346.5547004	2013/14
L25866_1	L25866	North	Ocean	L25866_1_North_Ocean	1	1	0	0	346.5547004	2013/14
L25866_1	L25866	South	Ocean	L25866_1_South_Ocean	9	9	1	0.111111111	346.5547003	2013/14
L25867_1	L25867	Central	Ocean	L25867_1_Central_Ocean	9	9	0	0	777.5097287	2013/14
L25867_1	L25867	North	Ocean	L25867_1_North_Ocean	3	3	0	0	777.5097287	2013/14
L25867_1	L25867	South	Ocean	L25867_1_South_Ocean	11	11	10	0.909090909	777.5097287	2013/14
L25869_1	L25869	South	Ocean	L25869_1_South_Ocean	4	4	0	0	343.3043658	2013/14
L25873_1	L25873	Central	Ocean	L25873_1_Central_Ocean	25	25	1	0.04	471.0549552	2013/14
L25873_1	L25873	North	Ocean	L25873_1_North_Ocean	2	2	0	0	471.0549554	2013/14
L25873_1	L25873	South	Ocean	L25873_1_South_Ocean	2	2	0	0	471.0549554	2013/14
L25876_1	L25876	Central	Ocean	L25876_1_Central_Ocean	4	4	1	0.25	439.450957	2013/14
L25876_1	L25876	North	Ocean	L25876_1_North_Ocean	1	1	0	0	439.450957	2013/14
L25876_1	L25876	South	Ocean	L25876_1_South_Ocean	1	1	0	0	439.450957	2013/14
L25877_1	L25877	Central	Ocean	L25877_1_Central_Ocean	1	1	0	0	495.4258132	2013/14
L25877_1	L25877	North	Ocean	L25877_1_North_Ocean	3	3	0	0	495.4258133	2013/14
L25877_1	L25877	South	Ocean	L25877_1_South_Ocean	1	1	0	0	495.4258132	2013/14
L25878_1	L25878	Central	Ocean	L25878_1_Central_Ocean	3	3	3	1	462.4873433	2013/14
L25878_1	L25878	North	Ocean	L25878_1_North_Ocean	1	1	0	0	462.4873434	2013/14
L25878_1	L25878	South	Ocean	L25878_1_South_Ocean	1	1	0	0	462.4873434	2013/14
L25879_1	L25879	Central	Ocean	L25879_1_Central_Ocean	4	4	0	0	495.4258133	2013/14
L25882_1	L25882	Central	Ocean	L25882_1_Central_Ocean	1	1	0	0	1302.076484	2013/14
L25882_1	L25882	North	Ocean	L25882_1_North_Ocean	3	3	0	0	1302.076484	2013/14
L25888_1	L25888	Central	Ocean	L25888_1_Central_Ocean	1	1	0	0	495.4258132	2013/14
L25892_1	L25892	Central	Ocean	L25892_1_Central_Ocean	3	3	0	0	495.4258133	2013/14
L25892_1	L25892	South	Ocean	L25892_1_South_Ocean	4	4	0	0	495.4258133	2013/14
L25894_1	L25894	Central	Ocean	L25894_1_Central_Ocean	2	2	0	0	495.4258132	2013/14
L25896_1	L25896	Central	Ocean	L25896_1_Central_Ocean	5	2.5	0	0	451.2255728	2013/14
L25899_1	L25899	Central	Ocean	L25899_1_Central_Ocean	3	3	11	3.666666667	471.0549553	2013/14
L25899_1	L25899	North	Ocean	L25899_1_North_Ocean	3	3	0	0	471.0549553	2013/14
L25899_1	L25899	South	Ocean	L25899_1_South_Ocean	3	3	0	0	471.0549553	2013/14
L25900_1	L25900	Central	Ocean	L25900_1_Central_Ocean	1	1	0	0	462.4873434	2013/14
L25903_1	L25903	Central	Ocean	L25903_1_Central_Ocean	1	1	0	0	451.2255729	2013/14
L25905_1	L25905	South	Ocean	L25905_1_South_Ocean	1	1	0	0	495.4258132	2013/14
L25908_1	L25908	Central	Ocean	L25908_1_Central_Ocean	3	3	0	0	471.0549553	2013/14
L25910_1	L25910	Central	Ocean	L25910_1_Central_Ocean	3	1.5	0	0	495.4258132	2013/14
L25911_1	L25911	Central	Ocean	L25911_1_Central_Ocean	12	12	0	0	471.0549554	2013/14
L25911_1	L25911	North	Ocean	L25911_1_North_Ocean	3	3	0	0	471.0549553	2013/14
L25914_1	L25914	Central	Ocean	L25914_1_Central_Ocean	7	7	35.99999998	5.14285714	451.225573	2013/14
L25914_1	L25914	North	Ocean	L25914_1_North_Ocean	3	3	0	0	451.225573	2013/14
L25914_1	L25914	South	Ocean	L25914_1_South_Ocean	3	3	0	0	451.225573	2013/14
L25916_1	L25916	Central	Ocean	L25916_1_Central_Ocean	2	2	7	3.5	462.4873434	2013/14
L25916_1	L25916	North	Ocean	L25916_1_North_Ocean	2	2	0	0	462.4873434	2013/14
L25916_1	L25916	South	Ocean	L25916_1_South_Ocean	2	2	0	0	462.4873434	2013/14
L25919_1	L25919	Central	Ocean	L25919_1_Central_Ocean	6	3	0	0	471.0549553	2013/14
L25922_2	L25922	North	Ocean	L25922_2_North_Ocean	1	1	0	0	492.8041705	2013/14
L25923_1	L25923	North	Ocean	L25923_1_North_Ocean	2	2	0	0	462.4873434	2013/14
L25926_1	L25926	Central	Ocean	L25926_1_Central_Ocean	10	10	7	0.7	471.0549554	2013/14
L25926_1	L25926	North	Ocean	L25926_1_North_Ocean	4	4	0	0	471.0549555	2013/14
L25926_1	L25926	South	Ocean	L25926_1_South_Ocean	4	4	0	0	471.0549555	2013/14
L25929_1	L25929	Central	Ocean	L25929_1_Central_Ocean	5	5	65.99999999	13.2	462.4873434	2013/14
L25929_1	L25929	North	Ocean	L25929_1_North_Ocean	5	5	0	0	462.4873434	2013/14
L25929_1	L25929	South	Ocean	L25929_1_South_Ocean	5	5	0	0	462.4873434	2013/14
L25931_1	L25931	Central	Ocean	L25931_1_Central_Ocean	3	3	0	0	471.0549553	2013/14
L25934_1	L25934	Central	Ocean	L25934_1_Central_Ocean	1	1	0	0	439.450957	2013/14
L25935_1	L25935	Central	Ocean	L25935_1_Central_Ocean	5	5	1	0.2	471.0549554	2013/14
L25935_1	L25935	North	Ocean	L25935_1_North_Ocean	1	1	0	0	471.0549554	2013/14
L25935_1	L25935	South	Ocean	L25935_1_South_Ocean	1	1	0	0	471.0549554	2013/14
L25936_1	L25936	Central	Ocean	L25936_1_Central_Ocean	5	5	0	0	462.4873434	2013/14
L25936_1	L25936	North	Ocean	L25936_1_North_Ocean	13	13	28.00000001	2.153846155	462.4873434	2013/14
L25936_1	L25936	South	Ocean	L25936_1_South_Ocean	5	5	0	0	462.4873434	2013/14
L25938_1	L25938	Central	Ocean	L25938_1_Central_Ocean	5	2.5	0	0	451.2255728	2013/14
L25938_1	L25938	North	Ocean	L25938_1_North_Ocean	5	2.5	0	0	451.2255728	2013/14
L25938_1	L25938	South	Ocean	L25938_1_South_Ocean	5	2.5	15.5	6.200000001	451.2255728	2013/14
L25940_1	L25940	Central	Ocean	L25940_1_Central_Ocean	6	3	0	0	462.4873433	2013/14
L25941_1	L25941	Central	Ocean	L25941_1_Central_Ocean	32	32	119	3.718750001	1216.740129	2013/14
L25941_1	L25941	North	Ocean	L25941_1_North_Ocean	16	16	19.99999999	1.25	1216.740129	2013/14
L25941_1	L25941	South	Ocean	L25941_1_South_Ocean	15	15	0	0	1216.740129	2013/14
L25942_1	L25942	Central	Ocean	L25942_1_Central_Ocean	1	1	0	0	495.4258132	2013/14
L25943_1	L25943	Central	Ocean	L25943_1_Central_Ocean	1	1	2.666666666	2.666666666	451.2255729	2013/14
L25943_1	L25943	North	Ocean	L25943_1_North_Ocean	1	1	0	0	451.2255729	2013/14
L25943_1	L25943	South	Ocean	L25943_1_South_Ocean	1	1	0	0	451.2255729	2013/14
L25946_1	L25946	Central	Ocean	L25946_1_Central_Ocean	5	2.5	0	0	451.2255728	2013/14
L25946_1	L25946	North	Ocean	L25946_1_North_Ocean	36	18	9	0.5	451.2255729	2013/14
L25946_1	L25946	South	Ocean	L25946_1_South_Ocean	5	2.5	0	0	451.2255728	2013/14
L25947_1	L25947	Central	Ocean	L25947_1_Central_Ocean	9	9	0	0	495.4258132	2013/14
L25947_1	L25947	North	Ocean	L25947_1_North_Ocean	4	4	0	0	495.4258133	2013/14
L25947_1	L25947	South	Ocean	L25947_1_South_Ocean	4	4	2	0.5	495.4258133	2013/14
L25950_1	L25950	Central	Ocean	L25950_1_Central_Ocean	1	1	0	0	462.4873434	2013/14
L25950_1	L25950	North	Ocean	L25950_1_North_Ocean	1	1	0	0	462.4873434	2013/14
L25950_1	L25950	South	Ocean	L25950_1_South_Ocean	1	1	1	1	462.4873434	2013/14
L25953_1	L25953	Central	Ocean	L25953_1_Central_Ocean	2	2	0	0	495.4258132	2013/14
L25954_1	L25954	North	Ocean	L25954_1_North_Ocean	1	1	0	0	495.4258132	2013/14
L25955_1	L25955	Central	Ocean	L25955_1_Central_Ocean	4	4	0	0	471.0549555	2013/14
L25957_1	L25957	Central	Ocean	L25957_1_Central_Ocean	11	11	0	0	471.0549554	2013/14
L25958_1	L25958	Central	Ocean	L25958_1_Central_Ocean	8	8	0	0	451.2255729	2013/14
L25958_1	L25958	North	Ocean	L25958_1_North_Ocean	1	1	0	0	451.2255729	2013/14
L25958_1	L25958	South	Ocean	L25958_1_South_Ocean	1	1	0	0	451.2255729	2013/14
L25960_1	L25960	Central	Ocean	L25960_1_Central_Ocean	1	1	0	0	495.4258132	2013/14
L25962_1	L25962	Central	Ocean	L25962_1_Central_Ocean	8	8	10.5	1.3125	462.4873434	2013/14
L25962_1	L25962	North	Ocean	L25962_1_North_Ocean	8	8	0	0	462.4873434	2013/14
L25962_1	L25962	South	Ocean	L25962_1_South_Ocean	8	8	0	0	462.4873434	2013/14
L25964_1	L25964	Central	Ocean	L25964_1_Central_Ocean	2	2	33.00000001	16.5	495.4258132	2013/14
L25964_1	L25964	North	Ocean	L25964_1_North_Ocean	2	2	0	0	495.4258132	2013/14
L25964_1	L25964	South	Ocean	L25964_1_South_Ocean	2	2	0	0	495.4258132	2013/14
L25966_1	L25966	Central	Ocean	L25966_1_Central_Ocean	1	1	0	0	451.2255729	2013/14
L25967_1	L25967	Central	Ocean	L25967_1_Central_Ocean	16	16	6.500000001	0.40625	495.4258132	2013/14
L25967_1	L25967	North	Ocean	L25967_1_North_Ocean	5	5	0	0	495.4258132	2013/14
L25967_1	L25967	South	Ocean	L25967_1_South_Ocean	5	5	0	0	495.4258132	2013/14
L25970_1	L25970	Central	Ocean	L25970_1_Central_Ocean	1	0.5	0	0	471.0549554	2013/14
L25970_1	L25970	North	Ocean	L25970_1_North_Ocean	98	49	5.249999999	0.107142857	471.0549555	2013/14
L25970_1	L25970	South	Ocean	L25970_1_South_Ocean	1	0.5	0	0	471.0549554	2013/14
L25971_1	L25971	Central	Ocean	L25971_1_Central_Ocean	3	3	0	0	462.4873433	2013/14
L25972_1	L25972	Central	Ocean	L25972_1_Central_Ocean	6	6	0	0	1187.56335	2013/14
L25972_1	L25972	North	Ocean	L25972_1_North_Ocean	25	25	0	0	1187.56335	2013/14
L25973_1	L25973	North	Ocean	L25973_1_North_Ocean	12	12	0	0	492.8041705	2013/14
L25979_1	L25979	Central	Ocean	L25979_1_Central_Ocean	8	8	67	8.375	471.0549554	2013/14
L25979_1	L25979	North	Ocean	L25979_1_North_Ocean	8	8	0	0	471.0549554	2013/14
L25979_1	L25979	South	Ocean	L25979_1_South_Ocean	8	8	0	0	471.0549554	2013/14
L25982_1	L25982	Central	Ocean	L25982_1_Central_Ocean	3	3	0	0	492.8041707	2013/14
L25987_1	L25987	Central	Ocean	L25987_1_Central_Ocean	31	31	31	1	451.2255729	2013/14
L25987_1	L25987	North	Ocean	L25987_1_North_Ocean	3	3	0	0	451.225573	2013/14
L25987_1	L25987	South	Ocean	L25987_1_South_Ocean	3	3	0	0	451.225573	2013/14
L25989_1	L25989	South	Ocean	L25989_1_South_Ocean	1	1	0	0	575.9280678	2013/14
L25991_2	L25991	Central	Ocean	L25991_2_Central_Ocean	2	2	0	0	451.2255729	2013/14
L25991_2	L25991	North	Ocean	L25991_2_North_Ocean	3	3	0	0	451.225573	2013/14
L25992_1	L25992	Central	Ocean	L25992_1_Central_Ocean	1	1	0	0	462.4873434	2013/14
L25992_1	L25992	North	Ocean	L25992_1_North_Ocean	1	1	0	0	462.4873434	2013/14
L25992_1	L25992	South	Ocean	L25992_1_South_Ocean	1	1	20	20	462.4873434	2013/14
L25993_1	L25993	Central	Ocean	L25993_1_Central_Ocean	3	3	0	0	471.0549553	2013/14
L25993_1	L25993	North	Ocean	L25993_1_North_Ocean	2	2	0	0	471.0549554	2013/14
L25994_1	L25994	Central	Ocean	L25994_1_Central_Ocean	15	7.5	20	2.666666667	495.4258132	2013/14
L25994_1	L25994	North	Ocean	L25994_1_North_Ocean	15	7.5	0	0	495.4258132	2013/14
L25994_1	L25994	South	Ocean	L25994_1_South_Ocean	15	7.5	0	0	495.4258132	2013/14
L25995_1	L25995	Central	Ocean	L25995_1_Central_Ocean	16	16	0	0	462.4873434	2013/14
L25995_1	L25995	North	Ocean	L25995_1_North_Ocean	9	9	0	0	462.4873434	2013/14
L25995_1	L25995	South	Ocean	L25995_1_South_Ocean	13	13	35	2.692307692	462.4873435	2013/14
L25996_2	L25996	Central	Ocean	L25996_2_Central_Ocean	18	9	74.74999999	8.305555555	462.4873434	2013/14
L25996_2	L25996	North	Ocean	L25996_2_North_Ocean	16	8	52.00000001	6.500000001	462.4873434	2013/14
L25996_2	L25996	South	Ocean	L25996_2_South_Ocean	10	5	0	0	462.4873434	2013/14
L26000_1	L26000	Central	Ocean	L26000_1_Central_Ocean	4	4	0	0	495.4258133	2013/14
L26003_1	L26003	Central	Ocean	L26003_1_Central_Ocean	13	6.5	21.75	3.346153846	462.4873435	2013/14
L26003_1	L26003	North	Ocean	L26003_1_North_Ocean	13	6.5	0	0	462.4873435	2013/14
L26003_1	L26003	South	Ocean	L26003_1_South_Ocean	5	2.5	0	0	462.4873436	2013/14
L26006_1	L26006	North	Ocean	L26006_1_North_Ocean	1	1	0	0	439.450957	2013/14
L26007_1	L26007	Central	Ocean	L26007_1_Central_Ocean	1	1	0	0	471.0549554	2013/14
L26008_1	L26008	Central	Ocean	L26008_1_Central_Ocean	3	3	0	0	451.225573	2013/14
L26012_1	L26012	Central	Ocean	L26012_1_Central_Ocean	4	4	1	0.25	471.0549553	2013/14
L26012_1	L26012	North	Ocean	L26012_1_North_Ocean	3	3	0	0	471.0549553	2013/14
L26012_1	L26012	South	Ocean	L26012_1_South_Ocean	5	5	2	0.4	471.0549554	2013/14
L26016_1	L26016	Central	Ocean	L26016_1_Central_Ocean	11	11	2	0.181818182	492.8041705	2013/14
L26016_1	L26016	North	Ocean	L26016_1_North_Ocean	4	4	0	0	492.8041705	2013/14
L26016_1	L26016	South	Ocean	L26016_1_South_Ocean	4	4	0	0	492.8041705	2013/14
L26017_1	L26017	Central	Ocean	L26017_1_Central_Ocean	4	4	0	0	439.450957	2013/14
L26017_1	L26017	North	Ocean	L26017_1_North_Ocean	1	1	0	0	439.450957	2013/14
L26017_1	L26017	South	Ocean	L26017_1_South_Ocean	1	1	0	0	439.450957	2013/14
L26020_1	L26020	Central	Ocean	L26020_1_Central_Ocean	13	13	0	0	462.4873434	2013/14
L26020_1	L26020	South	Ocean	L26020_1_South_Ocean	4	4	0	0	462.4873435	2013/14
L26021_1	L26021	Central	Ocean	L26021_1_Central_Ocean	18	18	69.33333332	3.851851851	439.450957	2013/14
L26021_1	L26021	North	Ocean	L26021_1_North_Ocean	6	6	0	0	439.450957	2013/14
L26021_1	L26021	South	Ocean	L26021_1_South_Ocean	16	16	0	0	439.450957	2013/14
L26022_1	L26022	Central	Ocean	L26022_1_Central_Ocean	1	1	0	0	439.450957	2013/14
L26022_1	L26022	South	Ocean	L26022_1_South_Ocean	1	1	0	0	439.450957	2013/14
L26026_1	L26026	Central	Ocean	L26026_1_Central_Ocean	1	1	0	0	495.4258132	2013/14
L26026_1	L26026	South	Ocean	L26026_1_South_Ocean	1	1	0	0	495.4258132	2013/14
L26027_1	L26027	Central	Ocean	L26027_1_Central_Ocean	4	4	0	0	575.9280678	2013/14
L26032_1	L26032	North	Ocean	L26032_1_North_Ocean	24	12	0	0	106.9015864	2013/14
L26038_2	L26038	North	Ocean	L26038_2_North_Ocean	4	2	0	0	91.5596462	2013/14
L26040_1	L26040	Central	Ocean	L26040_1_Central_Ocean	3	3	0	0	128.8381881	2013/14
L26041_1	L26041	North	Ocean	L26041_1_North_Ocean	4	4	0	0	127.0922074	2013/14
L26043_1	L26043	Central	Ocean	L26043_1_Central_Ocean	1	1	0	0	147.1424097	2013/14
L26046_1	L26046	Central	Ocean	L26046_1_Central_Ocean	14	14	0	0	128.8381881	2013/14
L26046_1	L26046	North	Ocean	L26046_1_North_Ocean	7	7	1	0.142857143	128.8381881	2013/14
L26046_1	L26046	South	Ocean	L26046_1_South_Ocean	4	4	0	0	128.8381881	2013/14
L26048_1	L26048	Central	Ocean	L26048_1_Central_Ocean	3	3	12	4.000000001	106.9015864	2013/14
L26048_1	L26048	North	Ocean	L26048_1_North_Ocean	1	1	0	0	106.9015864	2013/14
L26048_1	L26048	South	Ocean	L26048_1_South_Ocean	1	1	0	0	106.9015864	2013/14
L26049_1	L26049	Central	Ocean	L26049_1_Central_Ocean	4	4	1	0.25	99.40139053	2013/14
L26049_1	L26049	North	Ocean	L26049_1_North_Ocean	1	1	0	0	99.40139053	2013/14
L26049_1	L26049	South	Ocean	L26049_1_South_Ocean	1	1	0	0	99.40139053	2013/14
L26050_1	L26050	Central	Ocean	L26050_1_Central_Ocean	4	4	0	0	170.5089454	2013/14
L26051_1	L26051	Central	Ocean	L26051_1_Central_Ocean	8	4	0	0	112.6075069	2013/14
L26054_1	L26054	North	Ocean	L26054_1_North_Ocean	3	3	0	0	128.8381881	2013/14
L26063_1	L26063	Central	Ocean	L26063_1_Central_Ocean	1	1	2	2	147.1424097	2013/14
L26063_1	L26063	North	Ocean	L26063_1_North_Ocean	1	1	0	0	147.1424097	2013/14
L26063_1	L26063	South	Ocean	L26063_1_South_Ocean	1	1	0	0	147.1424097	2013/14
L26064_1	L26064	Central	Ocean	L26064_1_Central_Ocean	3	3	0	0	99.40139053	2013/14
L26064_1	L26064	North	Ocean	L26064_1_North_Ocean	3	3	9	3	99.40139053	2013/14
L26064_1	L26064	South	Ocean	L26064_1_South_Ocean	3	3	0	0	99.40139053	2013/14
L26065_1	L26065	Central	Ocean	L26065_1_Central_Ocean	10	5	0	0	160.413048	2013/14
L26065_1	L26065	North	Ocean	L26065_1_North_Ocean	8	4	3.5	0.875	160.413048	2013/14
L26065_1	L26065	South	Ocean	L26065_1_South_Ocean	2	1	0	0	160.413048	2013/14
L26066_2	L26066	Central	Ocean	L26066_2_Central_Ocean	1	1	0	0	127.0922074	2013/14
L26066_2	L26066	North	Ocean	L26066_2_North_Ocean	1	1	0	0	127.0922074	2013/14
L26066_2	L26066	South	Ocean	L26066_2_South_Ocean	1	1	0	0	127.0922074	2013/14
L26069_1	L26069	Central	Ocean	L26069_1_Central_Ocean	13	13	0	0	106.9015864	2013/14
L26069_1	L26069	North	Ocean	L26069_1_North_Ocean	13	13	2	0.153846154	106.9015864	2013/14
L26069_1	L26069	South	Ocean	L26069_1_South_Ocean	13	13	0	0	106.9015864	2013/14
L26071_1	L26071	Central	Ocean	L26071_1_Central_Ocean	1	1	0	0	112.6075069	2013/14
L26072_1	L26072	Central	Ocean	L26072_1_Central_Ocean	10	10	21	2.1	106.9015864	2013/14
L26072_1	L26072	North	Ocean	L26072_1_North_Ocean	3	3	0	0	106.9015864	2013/14
L26072_1	L26072	South	Ocean	L26072_1_South_Ocean	2	2	0	0	106.9015864	2013/14
L26073_1	L26073	Central	Ocean	L26073_1_Central_Ocean	2	2	0	0	128.8381881	2013/14
L26073_1	L26073	North	Ocean	L26073_1_North_Ocean	2	2	26	13	128.8381881	2013/14
L26073_1	L26073	South	Ocean	L26073_1_South_Ocean	2	2	0	0	128.8381881	2013/14
L26076_1	L26076	North	Ocean	L26076_1_North_Ocean	29	29	0	0	112.6075069	2013/14
L26077_1	L26077	Central	Ocean	L26077_1_Central_Ocean	2	2	0	0	106.9015864	2013/14
L26077_1	L26077	North	Ocean	L26077_1_North_Ocean	2	2	0	0	106.9015864	2013/14
L26080_1	L26080	Central	Ocean	L26080_1_Central_Ocean	9	9	0	0	91.55964619	2013/14
L26080_1	L26080	North	Ocean	L26080_1_North_Ocean	9	9	13	1.444444444	91.55964619	2013/14
L26080_1	L26080	South	Ocean	L26080_1_South_Ocean	9	9	0	0	91.55964619	2013/14
L26083_1	L26083	Central	Ocean	L26083_1_Central_Ocean	8	8	0	0	112.6075069	2013/14
L26083_1	L26083	North	Ocean	L26083_1_North_Ocean	18	18	98.33333333	5.462962963	112.6075069	2013/14
L26083_1	L26083	South	Ocean	L26083_1_South_Ocean	8	8	0	0	112.6075069	2013/14
L26084_1	L26084	North	Ocean	L26084_1_North_Ocean	2	1	0	0	128.8381881	2013/14
L26085_1	L26085	North	Ocean	L26085_1_North_Ocean	1	1	0	0	133.2674449	2013/14
L26087_1	L26087	Central	Ocean	L26087_1_Central_Ocean	12	12	0	0	112.6075069	2013/14
L26088_1	L26088	Central	Ocean	L26088_1_Central_Ocean	4	4	0	0	112.6075069	2013/14
L26088_1	L26088	North	Ocean	L26088_1_North_Ocean	34	34	18	0.529411765	112.6075069	2013/14
L26088_1	L26088	South	Ocean	L26088_1_South_Ocean	3	3	0	0	112.6075069	2013/14
L26090_1	L26090	Central	Ocean	L26090_1_Central_Ocean	53	53	38.5	0.726415094	91.55964619	2013/14
L26090_1	L26090	North	Ocean	L26090_1_North_Ocean	90	90	764	8.488888889	91.55964619	2013/14
L26090_1	L26090	South	Ocean	L26090_1_South_Ocean	47	47	0	0	91.55964619	2013/14
L26092_1	L26092	Central	Ocean	L26092_1_Central_Ocean	7	3.5	35.24999999	10.07142857	91.5596462	2013/14
L26092_1	L26092	North	Ocean	L26092_1_North_Ocean	3	1.5	0	0	91.5596462	2013/14
L26092_1	L26092	South	Ocean	L26092_1_South_Ocean	3	1.5	0	0	91.5596462	2013/14
L26097_1	L26097	Central	Ocean	L26097_1_Central_Ocean	1	1	0	0	128.8381881	2013/14
L26097_1	L26097	North	Ocean	L26097_1_North_Ocean	1	1	0	0	128.8381881	2013/14
L26097_1	L26097	South	Ocean	L26097_1_South_Ocean	1	1	0	0	128.8381881	2013/14
L26098_1	L26098	Central	Ocean	L26098_1_Central_Ocean	27	13.5	0	0	106.9015864	2013/14
L26098_1	L26098	North	Ocean	L26098_1_North_Ocean	14	7	0	0	106.9015864	2013/14
L26099_2	L26099	Central	Ocean	L26099_2_Central_Ocean	4	4	0	0	196.1377723	2013/14
L26101_1	L26101	Central	Ocean	L26101_1_Central_Ocean	22	11	0	0	99.40139055	2013/14
L26103_1	L26103	Central	Ocean	L26103_1_Central_Ocean	6	6	0	0	160.413048	2013/14
L26108_1	L26108	North	Ocean	L26108_1_North_Ocean	1	1	0	0	206.3254473	2013/14
L26110_1	L26110	North	Ocean	L26110_1_North_Ocean	8	4	0	0	91.5596462	2013/14
L26111_2	L26111	Central	Ocean	L26111_2_Central_Ocean	1	1	0	0	127.0922074	2013/14
L26111_2	L26111	North	Ocean	L26111_2_North_Ocean	1	1	0	0	127.0922074	2013/14
L26111_2	L26111	South	Ocean	L26111_2_South_Ocean	1	1	0	0	127.0922074	2013/14
L26112_1	L26112	Central	Ocean	L26112_1_Central_Ocean	2	2	0	0	99.40139055	2013/14
L26112_1	L26112	North	Ocean	L26112_1_North_Ocean	5	5	0.5	0.1	99.40139054	2013/14
L26112_1	L26112	South	Ocean	L26112_1_South_Ocean	2	2	0	0	99.40139055	2013/14
L26113_1	L26113	Central	Ocean	L26113_1_Central_Ocean	6	3	0	0	106.9015864	2013/14
L26115_1	L26115	Central	Ocean	L26115_1_Central_Ocean	2	2	0	0	232.4050262	2013/14
L26120_1	L26120	Central	Ocean	L26120_1_Central_Ocean	1	1	0	0	334.9931541	2013/14
L26122_1	L26122	Central	Ocean	L26122_1_Central_Ocean	1	1	0	0	222.7906234	2013/14
L26122_1	L26122	North	Ocean	L26122_1_North_Ocean	1	1	0	0	222.7906234	2013/14
L26122_1	L26122	South	Ocean	L26122_1_South_Ocean	1	1	24	24	222.7906234	2013/14
L26123_1	L26123	Central	Ocean	L26123_1_Central_Ocean	20	20	8.000000002	0.4	217.0816257	2013/14
L26123_1	L26123	North	Ocean	L26123_1_North_Ocean	18	18	0	0	217.0816257	2013/14
L26123_1	L26123	South	Ocean	L26123_1_South_Ocean	17	17	17	1	217.0816257	2013/14
L26124_1	L26124	Central	Ocean	L26124_1_Central_Ocean	17	17	11	0.647058824	287.7488948	2013/14
L26124_1	L26124	North	Ocean	L26124_1_North_Ocean	8	8	0	0	287.7488948	2013/14
L26124_1	L26124	South	Ocean	L26124_1_South_Ocean	8	8	0	0	287.7488948	2013/14
L26126_1	L26126	Central	Ocean	L26126_1_Central_Ocean	3	3	9.000000003	3.000000001	334.993154	2013/14
L26126_1	L26126	North	Ocean	L26126_1_North_Ocean	3	3	0	0	334.993154	2013/14
L26126_1	L26126	South	Ocean	L26126_1_South_Ocean	5	5	1	0.2	334.993154	2013/14
L26127_1	L26127	Central	Ocean	L26127_1_Central_Ocean	2	2	1	0.5	244.2213924	2013/14
L26127_1	L26127	North	Ocean	L26127_1_North_Ocean	2	2	0	0	244.2213924	2013/14
L26127_1	L26127	South	Ocean	L26127_1_South_Ocean	5	5	0	0	244.2213924	2013/14
L26128_1	L26128	Central	Ocean	L26128_1_Central_Ocean	10	5	7.083333332	1.416666666	228.2509648	2013/14
L26128_1	L26128	North	Ocean	L26128_1_North_Ocean	6	3	0	0	228.2509648	2013/14
L26128_1	L26128	South	Ocean	L26128_1_South_Ocean	8	4	1.833333333	0.458333333	228.2509648	2013/14
L26130_1	L26130	Central	Ocean	L26130_1_Central_Ocean	11	11	11	1	232.4050262	2013/14
L26130_1	L26130	North	Ocean	L26130_1_North_Ocean	11	11	0	0	232.4050262	2013/14
L26130_1	L26130	South	Ocean	L26130_1_South_Ocean	11	11	0	0	232.4050262	2013/14
L26133_1	L26133	South	Ocean	L26133_1_South_Ocean	47	47	0	0	232.4050262	2013/14
L26134_1	L26134	Central	Ocean	L26134_1_Central_Ocean	6	3	0	0	228.2509648	2013/14
L26134_1	L26134	North	Ocean	L26134_1_North_Ocean	6	3	0	0	228.2509648	2013/14
L26134_1	L26134	South	Ocean	L26134_1_South_Ocean	16	8	3.000000001	0.375	228.2509648	2013/14
L26136_1	L26136	South	Ocean	L26136_1_South_Ocean	2	2	0	0	222.7906234	2013/14
L26140_1	L26140	Central	Ocean	L26140_1_Central_Ocean	3	3	0	0	222.7906234	2013/14
L26140_1	L26140	North	Ocean	L26140_1_North_Ocean	4	4	0	0	222.7906234	2013/14
L26140_1	L26140	South	Ocean	L26140_1_South_Ocean	8	8	24	3.000000001	222.7906234	2013/14
L26141_1	L26141	Central	Ocean	L26141_1_Central_Ocean	6	6	0	0	232.4050262	2013/14
L26142_1	L26142	South	Ocean	L26142_1_South_Ocean	2	2	0	0	344.2791675	2013/14
L26144_1	L26144	Central	Ocean	L26144_1_Central_Ocean	16	16	0	0	232.4050262	2013/14
L26146_1	L26146	Central	Ocean	L26146_1_Central_Ocean	1	1	0	0	244.2213924	2013/14
L26147_1	L26147	Central	Ocean	L26147_1_Central_Ocean	1	1	0	0	222.7906234	2013/14
L26149_1	L26149	Central	Ocean	L26149_1_Central_Ocean	24	24	0	0	232.4050262	2013/14
L26149_1	L26149	North	Ocean	L26149_1_North_Ocean	26	26	0	0	232.4050262	2013/14
L26149_1	L26149	South	Ocean	L26149_1_South_Ocean	57	57	496.0000001	8.701754389	232.4050261	2013/14
L26151_2	L26151	Central	Ocean	L26151_2_Central_Ocean	1	1	0	0	232.4050262	2013/14
L26151_2	L26151	South	Ocean	L26151_2_South_Ocean	7	7	0	0	232.4050261	2013/14
L26152_1	L26152	Central	Ocean	L26152_1_Central_Ocean	1	1	0	0	222.7906234	2013/14
L26152_1	L26152	North	Ocean	L26152_1_North_Ocean	1	1	0	0	222.7906234	2013/14
L26152_1	L26152	South	Ocean	L26152_1_South_Ocean	1	1	0	0	222.7906234	2013/14
L26155_1	L26155	Central	Ocean	L26155_1_Central_Ocean	1	1	0	0	232.4050262	2013/14
L26155_1	L26155	North	Ocean	L26155_1_North_Ocean	1	1	0	0	232.4050262	2013/14
L26155_1	L26155	South	Ocean	L26155_1_South_Ocean	3	3	2	0.666666667	232.4050262	2013/14
L26159_1	L26159	Central	Ocean	L26159_1_Central_Ocean	1	1	0	0	287.7488948	2013/14
L26159_1	L26159	North	Ocean	L26159_1_North_Ocean	1	1	0	0	287.7488948	2013/14
L26159_1	L26159	South	Ocean	L26159_1_South_Ocean	3	3	5	1.666666667	287.7488948	2013/14
L26160_2	L26160	Central	Ocean	L26160_2_Central_Ocean	9	4.5	0	0	232.4050262	2013/14
L26160_2	L26160	North	Ocean	L26160_2_North_Ocean	1	0.5	0	0	232.4050262	2013/14
L26160_2	L26160	South	Ocean	L26160_2_South_Ocean	4	2	4	2	232.4050262	2013/14
L26163_2	L26163	Central	Ocean	L26163_2_Central_Ocean	1	1	0	0	371.4389355	2013/14
L26163_2	L26163	North	Ocean	L26163_2_North_Ocean	1	1	0	0	371.4389355	2013/14
L26163_2	L26163	South	Ocean	L26163_2_South_Ocean	1	1	0	0	371.4389355	2013/14
L26170_1	L26170	Central	Ocean	L26170_1_Central_Ocean	15	15	1	0.066666667	232.4050262	2013/14
L26170_1	L26170	North	Ocean	L26170_1_North_Ocean	14	14	0	0	232.4050262	2013/14
L26170_1	L26170	South	Ocean	L26170_1_South_Ocean	27	27	213	7.888888888	232.4050262	2013/14
L26172_1	L26172	Central	Ocean	L26172_1_Central_Ocean	7	7	0	0	228.2509649	2013/14
L26172_1	L26172	North	Ocean	L26172_1_North_Ocean	7	7	0	0	228.2509649	2013/14
L26172_1	L26172	South	Ocean	L26172_1_South_Ocean	16	16	6.000000001	0.375	228.2509648	2013/14
L26173_1	L26173	Central	Ocean	L26173_1_Central_Ocean	8	8	21	2.625	334.9931541	2013/14
L26173_1	L26173	North	Ocean	L26173_1_North_Ocean	2	2	0	0	334.9931541	2013/14
L26173_1	L26173	South	Ocean	L26173_1_South_Ocean	2	2	0	0	334.9931541	2013/14
L26174_1	L26174	Central	Ocean	L26174_1_Central_Ocean	4	4	0	0	217.0816257	2013/14
L26174_1	L26174	North	Ocean	L26174_1_North_Ocean	4	4	0	0	217.0816257	2013/14
L26174_1	L26174	South	Ocean	L26174_1_South_Ocean	18	18	20	1.111111111	217.0816257	2013/14
L26176_1	L26176	Central	Ocean	L26176_1_Central_Ocean	2	2	0	0	232.4050262	2013/14
L26176_1	L26176	North	Ocean	L26176_1_North_Ocean	2	2	0	0	232.4050262	2013/14
L26176_1	L26176	South	Ocean	L26176_1_South_Ocean	9	9	17	1.888888889	232.4050261	2013/14
L26177_1	L26177	Central	Ocean	L26177_1_Central_Ocean	3	1.5	0	0	228.2509648	2013/14
L26177_1	L26177	North	Ocean	L26177_1_North_Ocean	3	1.5	0	0	228.2509648	2013/14
L26177_1	L26177	South	Ocean	L26177_1_South_Ocean	9	4.5	5.999999999	1.333333333	228.2509649	2013/14
L26178_1	L26178	South	Ocean	L26178_1_South_Ocean	5	2.5	0	0	232.4050262	2013/14
L26180_1	L26180	Central	Ocean	L26180_1_Central_Ocean	3	3	0	0	228.2509648	2013/14
L26180_1	L26180	North	Ocean	L26180_1_North_Ocean	3	3	0	0	228.2509648	2013/14
L26180_1	L26180	South	Ocean	L26180_1_South_Ocean	3	3	42	14	228.2509648	2013/14
L26182_2	L26182	Central	Ocean	L26182_2_Central_Ocean	2	2	0	0	244.2213924	2013/14
L26182_2	L26182	North	Ocean	L26182_2_North_Ocean	2	2	0	0	244.2213924	2013/14
L26182_2	L26182	South	Ocean	L26182_2_South_Ocean	2	2	0	0	244.2213924	2013/14
L26184_2	L26184	South	Ocean	L26184_2_South_Ocean	4	4	0	0	242.9502721	2013/14
L26185_1	L26185	Central	Ocean	L26185_1_Central_Ocean	7	7	0	0	232.4050261	2013/14
L26185_1	L26185	North	Ocean	L26185_1_North_Ocean	7	7	0	0	232.4050261	2013/14
L26185_1	L26185	South	Ocean	L26185_1_South_Ocean	27	27	25	0.925925926	232.4050262	2013/14
L26186_1	L26186	Central	Ocean	L26186_1_Central_Ocean	6	3	0	0	232.4050262	2013/14
L26186_1	L26186	North	Ocean	L26186_1_North_Ocean	6	3	0	0	232.4050262	2013/14
L26186_1	L26186	South	Ocean	L26186_1_South_Ocean	14	7	1	0.142857143	232.4050261	2013/14
L26187_1	L26187	Central	Ocean	L26187_1_Central_Ocean	2	1	0	0	244.2213924	2013/14
L26187_1	L26187	North	Ocean	L26187_1_North_Ocean	2	1	0	0	244.2213924	2013/14
L26187_1	L26187	South	Ocean	L26187_1_South_Ocean	6	3	1	0.333333333	244.2213924	2013/14
L26188_2	L26188	South	Ocean	L26188_2_South_Ocean	8	8	0	0	369.2772319	2013/14
L26190_1	L26190	South	Ocean	L26190_1_South_Ocean	1	1	0	0	244.2213924	2013/14
L26191_1	L26191	South	Ocean	L26191_1_South_Ocean	22	11	0	0	228.2509648	2013/14
L26192_1	L26192	South	Ocean	L26192_1_South_Ocean	8	8	0	0	228.2509648	2013/14
L26194_1	L26194	South	Ocean	L26194_1_South_Ocean	7	7	0	0	217.0816257	2013/14
L26197_1	L26197	North	Ocean	L26197_1_North_Ocean	19	19	0	0	288.5391788	2013/14
L26200_1	L26200	Central	Ocean	L26200_1_Central_Ocean	2	2	0	0	239.2749428	2013/14
L26200_1	L26200	North	Ocean	L26200_1_North_Ocean	2	2	17	8.500000001	239.2749428	2013/14
L26200_1	L26200	South	Ocean	L26200_1_South_Ocean	2	2	0	0	239.2749428	2013/14
L26201_1	L26201	Central	Ocean	L26201_1_Central_Ocean	1	1	0	0	239.2749428	2013/14
L26201_1	L26201	North	Ocean	L26201_1_North_Ocean	1	1	0	0	239.2749428	2013/14
L26201_1	L26201	South	Ocean	L26201_1_South_Ocean	1	1	0	0	239.2749428	2013/14
L26204_1	L26204	Central	Ocean	L26204_1_Central_Ocean	2	2	0	0	242.9120404	2013/14
L26204_1	L26204	North	Ocean	L26204_1_North_Ocean	8	8	5.999999999	0.75	242.9120404	2013/14
L26204_1	L26204	South	Ocean	L26204_1_South_Ocean	2	2	0	0	242.9120404	2013/14
L26206_1	L26206	North	Ocean	L26206_1_North_Ocean	8	8	0	0	239.2749428	2013/14
L26209_1	L26209	Central	Ocean	L26209_1_Central_Ocean	2	2	0	0	453.0848736	2013/14
L26209_1	L26209	North	Ocean	L26209_1_North_Ocean	2	2	8.999999999	4.5	453.0848736	2013/14
L26209_1	L26209	South	Ocean	L26209_1_South_Ocean	2	2	0	0	453.0848736	2013/14
L26213_1	L26213	Central	Ocean	L26213_1_Central_Ocean	16	16	0	0	239.2749428	2013/14
L26213_1	L26213	North	Ocean	L26213_1_North_Ocean	36	36	75.99999999	2.111111111	239.2749428	2013/14
L26213_1	L26213	South	Ocean	L26213_1_South_Ocean	16	16	0	0	239.2749428	2013/14
L26215_1	L26215	Central	Ocean	L26215_1_Central_Ocean	2	2	0	0	239.2749428	2013/14
L26215_1	L26215	North	Ocean	L26215_1_North_Ocean	9	9	0	0	239.2749429	2013/14
L26215_1	L26215	South	Ocean	L26215_1_South_Ocean	2	2	0	0	239.2749428	2013/14
L26221_1	L26221	North	Ocean	L26221_1_North_Ocean	22	11	0	0	288.5391788	2013/14
L26222_1	L26222	North	Ocean	L26222_1_North_Ocean	18	18	0	0	242.9120404	2013/14
L26223_1	L26223	Central	Ocean	L26223_1_Central_Ocean	25	25	0	0	245.6790334	2013/14
L26223_1	L26223	North	Ocean	L26223_1_North_Ocean	51	51	360.0000001	7.058823531	245.6790333	2013/14
L26223_1	L26223	South	Ocean	L26223_1_South_Ocean	25	25	0	0	245.6790334	2013/14
L26224_1	L26224	Central	Ocean	L26224_1_Central_Ocean	4	4	0	0	239.2749428	2013/14
L26224_1	L26224	North	Ocean	L26224_1_North_Ocean	4	4	10	2.5	239.2749428	2013/14
L26224_1	L26224	South	Ocean	L26224_1_South_Ocean	4	4	0	0	239.2749428	2013/14
L26226_1	L26226	North	Ocean	L26226_1_North_Ocean	5	2.5	0	0	245.6790334	2013/14
L26232_1	L26232	North	Ocean	L26232_1_North_Ocean	1	1	0	0	253.5498373	2013/14
L26235_1	L26235	Central	Ocean	L26235_1_Central_Ocean	4	2	0	0	253.5498373	2013/14
L26235_1	L26235	North	Ocean	L26235_1_North_Ocean	4	2	1	0.5	253.5498373	2013/14
L26235_1	L26235	South	Ocean	L26235_1_South_Ocean	4	2	0	0	253.5498373	2013/14
L26238_1	L26238	North	Ocean	L26238_1_North_Ocean	6	6	0	0	288.5391788	2013/14
L26239_1	L26239	Central	Ocean	L26239_1_Central_Ocean	13	13	0	0	242.9120404	2013/14
L26239_1	L26239	North	Ocean	L26239_1_North_Ocean	13	13	72.50000001	5.576923078	242.9120404	2013/14
L26239_1	L26239	South	Ocean	L26239_1_South_Ocean	13	13	0	0	242.9120404	2013/14
L26240_1	L26240	Central	Ocean	L26240_1_Central_Ocean	3	3	0	0	245.6790334	2013/14
L26240_1	L26240	North	Ocean	L26240_1_North_Ocean	11	11	20	1.818181818	245.6790334	2013/14
L26240_1	L26240	South	Ocean	L26240_1_South_Ocean	3	3	0	0	245.6790334	2013/14
L26241_1	L26241	Central	Ocean	L26241_1_Central_Ocean	9	9	0	0	245.6790334	2013/14
L26241_1	L26241	North	Ocean	L26241_1_North_Ocean	9	9	37.99999999	4.222222221	245.6790334	2013/14
L26241_1	L26241	South	Ocean	L26241_1_South_Ocean	9	9	0	0	245.6790334	2013/14
L26242_2	L26242	Central	Ocean	L26242_2_Central_Ocean	7	2.333333333	0	0	245.6790334	2013/14
L26242_2	L26242	North	Ocean	L26242_2_North_Ocean	7	2.333333333	3	1.285714286	245.6790334	2013/14
L26242_2	L26242	South	Ocean	L26242_2_South_Ocean	7	2.333333333	0	0	245.6790334	2013/14
L26248_2	L26248	North	Ocean	L26248_2_North_Ocean	1	1	0	0	466.5431757	2013/14
L26250_2	L26250	North	Ocean	L26250_2_North_Ocean	4	4	0	0	245.6790334	2013/14
L26251_1	L26251	North	Ocean	L26251_1_North_Ocean	5	5	0	0	235.472217	2013/14
L26252_1	L26252	Central	Ocean	L26252_1_Central_Ocean	4	4	0	0	49.4443659	2013/14
L26252_1	L26252	North	Ocean	L26252_1_North_Ocean	15	15	37.00000001	2.466666667	49.44436591	2013/14
L26252_1	L26252	South	Ocean	L26252_1_South_Ocean	4	4	0	0	49.4443659	2013/14
L26254_1	L26254	North	Ocean	L26254_1_North_Ocean	1	0.5	0	0	38.26705062	2013/14
L26256_1	L26256	Central	Ocean	L26256_1_Central_Ocean	4	4	0	0	103.1605748	2013/14
L26256_1	L26256	North	Ocean	L26256_1_North_Ocean	4	4	74	18.5	103.1605748	2013/14
L26256_1	L26256	South	Ocean	L26256_1_South_Ocean	4	4	0	0	103.1605748	2013/14
L26257_1	L26257	North	Ocean	L26257_1_North_Ocean	2	2	0	0	49.44436591	2013/14
L26260_1	L26260	Central	Ocean	L26260_1_Central_Ocean	8	8	0	0	31.63000108	2013/14
L26260_1	L26260	North	Ocean	L26260_1_North_Ocean	8	8	31.99999999	3.999999998	31.63000108	2013/14
L26260_1	L26260	South	Ocean	L26260_1_South_Ocean	8	8	0	0	31.63000108	2013/14
L26262_1	L26262	North	Ocean	L26262_1_North_Ocean	2	2	0	0	103.1605748	2013/14
L26265_2	L26265	North	Ocean	L26265_2_North_Ocean	1	1	0	0	61.70384167	2013/14
L26266_1	L26266	North	Ocean	L26266_1_North_Ocean	3	3	0	0	103.1605748	2013/14
L26267_2	L26267	Central	Ocean	L26267_2_Central_Ocean	1	1	0	0	61.70384167	2013/14
L26267_2	L26267	North	Ocean	L26267_2_North_Ocean	5	5	0.666666667	0.133333333	61.70384168	2013/14
L26267_2	L26267	South	Ocean	L26267_2_South_Ocean	1	1	0	0	61.70384167	2013/14
L26269_2	L26269	Central	Ocean	L26269_2_Central_Ocean	2	2	0	0	44.61502234	2013/14
L26269_2	L26269	North	Ocean	L26269_2_North_Ocean	2	2	9.000000001	4.5	44.61502234	2013/14
L26269_2	L26269	South	Ocean	L26269_2_South_Ocean	2	2	0	0	44.61502234	2013/14
L26271_1	L26271	North	Ocean	L26271_1_North_Ocean	1	1	0	0	63.18159455	2013/14
L26274_2	L26274	North	Ocean	L26274_2_North_Ocean	5	2.5	0	0	74.9877864	2013/14
L26277_2	L26277	North	Ocean	L26277_2_North_Ocean	3	3	0	0	38.2670506	2013/14
L26279_2	L26279	Central	Ocean	L26279_2_Central_Ocean	3	3	0	0	61.70384167	2013/14
L26279_2	L26279	North	Ocean	L26279_2_North_Ocean	49	49	55	1.12244898	61.70384167	2013/14
L26279_2	L26279	South	Ocean	L26279_2_South_Ocean	3	3	0	0	61.70384167	2013/14
L26280_1	L26280	Central	Ocean	L26280_1_Central_Ocean	1	0.5	0	0	49.44436592	2013/14
L26280_1	L26280	North	Ocean	L26280_1_North_Ocean	4	2	2.999999999	1.5	49.44436592	2013/14
L26280_1	L26280	South	Ocean	L26280_1_South_Ocean	1	0.5	0	0	49.44436592	2013/14
L26281_1	L26281	Central	Ocean	L26281_1_Central_Ocean	3	3	0	0	49.4443659	2013/14
L26281_1	L26281	North	Ocean	L26281_1_North_Ocean	7	7	25.50000001	3.642857144	49.4443659	2013/14
L26281_1	L26281	South	Ocean	L26281_1_South_Ocean	3	3	0	0	49.4443659	2013/14
L26283_2	L26283	Central	Ocean	L26283_2_Central_Ocean	4	2	0	0	49.44436591	2013/14
L26283_2	L26283	North	Ocean	L26283_2_North_Ocean	17	8.5	4.928571428	0.579831933	49.44436591	2013/14
L26283_2	L26283	South	Ocean	L26283_2_South_Ocean	4	2	0	0	49.44436591	2013/14
L26285_1	L26285	North	Ocean	L26285_1_North_Ocean	2	1	0	0	63.18159455	2013/14
L26287_1	L26287	Central	Ocean	L26287_1_Central_Ocean	3	3	0	0	124.8855164	2013/14
L26287_1	L26287	North	Ocean	L26287_1_North_Ocean	18	18	0	0	124.8855164	2013/14
L26287_1	L26287	South	Ocean	L26287_1_South_Ocean	3	3	0	0	124.8855164	2013/14
L26288_1	L26288	Central	Ocean	L26288_1_Central_Ocean	4	2	0	0	31.63000107	2013/14
L26288_1	L26288	North	Ocean	L26288_1_North_Ocean	15	7.5	1.5	0.2	31.63000107	2013/14
L26288_1	L26288	South	Ocean	L26288_1_South_Ocean	4	2	0	0	31.63000107	2013/14
L26290_1	L26290	Central	Ocean	L26290_1_Central_Ocean	2	2	0	0	69.93269895	2013/14
L26290_1	L26290	North	Ocean	L26290_1_North_Ocean	6	6	0	0	69.93269895	2013/14
L26290_1	L26290	South	Ocean	L26290_1_South_Ocean	2	2	2	1	69.93269895	2013/14
L26291_1	L26291	Central	Ocean	L26291_1_Central_Ocean	3	1.5	0	0	49.44436591	2013/14
L26291_1	L26291	North	Ocean	L26291_1_North_Ocean	7	3.5	42.49999999	12.14285714	49.44436591	2013/14
L26291_1	L26291	South	Ocean	L26291_1_South_Ocean	3	1.5	0	0	49.44436591	2013/14
L26293_1	L26293	Central	Ocean	L26293_1_Central_Ocean	22	11	0	0	49.44436591	2013/14
L26293_1	L26293	North	Ocean	L26293_1_North_Ocean	49	24.5	97.49999998	3.979591836	49.44436592	2013/14
L26293_1	L26293	South	Ocean	L26293_1_South_Ocean	22	11	0	0	49.44436591	2013/14
L26294_1	L26294	Central	Ocean	L26294_1_Central_Ocean	21	10.5	0	0	49.44436591	2013/14
L26294_1	L26294	North	Ocean	L26294_1_North_Ocean	48	24	36	1.5	49.44436592	2013/14
L26294_1	L26294	South	Ocean	L26294_1_South_Ocean	21	10.5	0	0	49.44436591	2013/14
L26296_2	L26296	North	Ocean	L26296_2_North_Ocean	10	10	0	0	63.18159455	2013/14
L26298_1	L26298	Central	Ocean	L26298_1_Central_Ocean	11	11	0	0	49.44436591	2013/14
L26298_1	L26298	North	Ocean	L26298_1_North_Ocean	11	11	240.9999999	21.9090909	49.44436591	2013/14
L26298_1	L26298	South	Ocean	L26298_1_South_Ocean	11	11	0	0	49.44436591	2013/14
L26299_1	L26299	North	Ocean	L26299_1_North_Ocean	2	1	0	0	44.61502234	2013/14
L26301_1	L26301	Central	Ocean	L26301_1_Central_Ocean	1	1	0	0	63.18159455	2013/14
L26301_1	L26301	North	Ocean	L26301_1_North_Ocean	3	3	0	0	63.18159457	2013/14
L26301_1	L26301	South	Ocean	L26301_1_South_Ocean	1	1	0	0	63.18159455	2013/14
L26302_2	L26302	Central	Ocean	L26302_2_Central_Ocean	1	1	0	0	85.48404567	2013/14
L26302_2	L26302	North	Ocean	L26302_2_North_Ocean	56	56	0	0	85.48404568	2013/14
L26302_2	L26302	South	Ocean	L26302_2_South_Ocean	1	1	0	0	85.48404567	2013/14
L26303_1	L26303	Central	Ocean	L26303_1_Central_Ocean	3	3	0	0	49.4443659	2013/14
L26303_1	L26303	North	Ocean	L26303_1_North_Ocean	20	20	32	1.6	49.44436591	2013/14
L26303_1	L26303	South	Ocean	L26303_1_South_Ocean	3	3	0	0	49.4443659	2013/14
L26304_1	L26304	North	Ocean	L26304_1_North_Ocean	1	0.5	0	0	31.63000108	2013/14
L26306_1	L26306	Central	Ocean	L26306_1_Central_Ocean	2	2	0	0	124.8855164	2013/14
L26306_1	L26306	North	Ocean	L26306_1_North_Ocean	2	2	0	0	124.8855164	2013/14
L26306_1	L26306	South	Ocean	L26306_1_South_Ocean	3	3	5	1.666666667	124.8855164	2013/14
L26308_1	L26308	North	Ocean	L26308_1_North_Ocean	15	15	0	0	49.44436591	2013/14
L26310_1	L26310	North	Ocean	L26310_1_North_Ocean	2	1	0	0	63.18159455	2013/14
L26313_1	L26313	Central	Ocean	L26313_1_Central_Ocean	2	2	0	0	85.48404565	2013/14
L26313_1	L26313	North	Ocean	L26313_1_North_Ocean	9	9	6	0.666666667	85.48404567	2013/14
L26313_1	L26313	South	Ocean	L26313_1_South_Ocean	2	2	0	0	85.48404565	2013/14
L26316_1	L26316	Central	Ocean	L26316_1_Central_Ocean	29	29	0	0	49.4443659	2013/14
L26316_1	L26316	North	Ocean	L26316_1_North_Ocean	59	59	252.0000001	4.271186442	49.4443659	2013/14
L26316_1	L26316	South	Ocean	L26316_1_South_Ocean	29	29	0	0	49.4443659	2013/14
L26319_1	L26319	North	Ocean	L26319_1_North_Ocean	34	34	0	0	49.44436591	2013/14
L26324_1	L26324	Central	Ocean	L26324_1_Central_Ocean	2	2	0	0	292.1471989	2013/14
L26328_1	L26328	Central	Ocean	L26328_1_Central_Ocean	1	0.5	0	0	311.7245994	2013/14
L26328_1	L26328	North	Ocean	L26328_1_North_Ocean	1	0.5	2.499999999	4.999999999	311.7245994	2013/14
L26328_1	L26328	South	Ocean	L26328_1_South_Ocean	1	0.5	0	0	311.7245994	2013/14
L26333_1	L26333	South	Ocean	L26333_1_South_Ocean	6	6	0	0	128.6980016	2013/14
L26335_1	L26335	Central	Ocean	L26335_1_Central_Ocean	2	1	0	0	123.5695656	2013/14
L26336_2	L26336	North	Ocean	L26336_2_North_Ocean	45	45	0	0	302.1538191	2013/14
L26345_1	L26345	Central	Ocean	L26345_1_Central_Ocean	1	1	0	0	302.1538191	2013/14
L26345_1	L26345	North	Ocean	L26345_1_North_Ocean	1	1	0	0	302.1538191	2013/14
L26345_1	L26345	South	Ocean	L26345_1_South_Ocean	1	1	0	0	302.1538191	2013/14
L26349_1	L26349	Central	Ocean	L26349_1_Central_Ocean	3	3	0	0	133.6030678	2013/14
L26349_1	L26349	North	Ocean	L26349_1_North_Ocean	4	4	23	5.749999999	133.6030678	2013/14
L26349_1	L26349	South	Ocean	L26349_1_South_Ocean	5	5	13	2.599999999	133.6030678	2013/14
L26351_1	L26351	Central	Ocean	L26351_1_Central_Ocean	4	4	0	0	123.5695656	2013/14
L26351_1	L26351	North	Ocean	L26351_1_North_Ocean	2	2	0	0	123.5695656	2013/14
L26352_1	L26352	Central	Ocean	L26352_1_Central_Ocean	1	1	0	0	133.6030678	2013/14
L26352_1	L26352	North	Ocean	L26352_1_North_Ocean	13	13	0	0	133.6030678	2013/14
L26352_1	L26352	South	Ocean	L26352_1_South_Ocean	1	1	0	0	133.6030678	2013/14
L26356_1	L26356	Central	Ocean	L26356_1_Central_Ocean	1	0.5	0	0	133.6030678	2013/14
L26356_1	L26356	North	Ocean	L26356_1_North_Ocean	1	0.5	0	0	133.6030678	2013/14
L26356_1	L26356	South	Ocean	L26356_1_South_Ocean	1	0.5	0.666666667	1.333333334	133.6030678	2013/14
L26364_2	L26364	Central	Ocean	L26364_2_Central_Ocean	6	2	0	0	137.3346927	2013/14
L26364_2	L26364	North	Ocean	L26364_2_North_Ocean	6	2	0	0	137.3346927	2013/14
L26364_2	L26364	South	Ocean	L26364_2_South_Ocean	6	2	6.333333334	3.166666667	137.3346927	2013/14
L26371_1	L26371	North	Ocean	L26371_1_North_Ocean	25	25	0	0	137.3346927	2013/14
L26376_1	L26376	North	Ocean	L26376_1_North_Ocean	9	9	0	0	137.3346927	2013/14
L26377_1	L26377	Central	Ocean	L26377_1_Central_Ocean	1	1	0	0	128.6980016	2013/14
L26377_1	L26377	North	Ocean	L26377_1_North_Ocean	3	3	0	0	128.6980016	2013/14
L26377_1	L26377	South	Ocean	L26377_1_South_Ocean	1	1	0	0	128.6980016	2013/14
L26378_1	L26378	Central	Ocean	L26378_1_Central_Ocean	2	2	0	0	147.9494242	2013/14
L26401_1	L26401	Central	Ocean	L26401_1_Central_Ocean	2	2	0	0	220.2760855	2013/14
L26424_2	L26424	North	Ocean	L26424_2_North_Ocean	2	1	0	0	221.3463835	2013/14
L26426_1	L26426	Central	Ocean	L26426_1_Central_Ocean	4	4	0	0	220.2760855	2013/14
L26430_2	L26430	North	Ocean	L26430_2_North_Ocean	8	4	0	0	217.3982943	2013/14
L26432_1	L26432	North	Ocean	L26432_1_North_Ocean	16	16	0	0	218.8692232	2013/14
L26433_1	L26433	North	Ocean	L26433_1_North_Ocean	2	2	0	0	217.3982943	2013/14
L26435_1	L26435	Central	Ocean	L26435_1_Central_Ocean	2	2	0	0	397.3874708	2013/14
L26435_1	L26435	North	Ocean	L26435_1_North_Ocean	2	2	0	0	397.3874708	2013/14
L26435_1	L26435	South	Ocean	L26435_1_South_Ocean	2	2	7.999999999	3.999999999	397.3874708	2013/14
L26438_1	L26438	Central	Ocean	L26438_1_Central_Ocean	4	4	0	0	217.3982943	2013/14
L26438_1	L26438	North	Ocean	L26438_1_North_Ocean	2	2	0	0	217.3982943	2013/14
L26440_1	L26440	South	Ocean	L26440_1_South_Ocean	11	11	0	0	218.8692232	2013/14
L26443_1	L26443	Central	Ocean	L26443_1_Central_Ocean	1	1	0	0	218.8692232	2013/14
L26443_1	L26443	North	Ocean	L26443_1_North_Ocean	1	1	1	1	218.8692232	2013/14
L26443_1	L26443	South	Ocean	L26443_1_South_Ocean	1	1	0	0	218.8692232	2013/14
L26448_1	L26448	Central	Ocean	L26448_1_Central_Ocean	4	4	0	0	118.9739088	2013/14
L26448_1	L26448	North	Ocean	L26448_1_North_Ocean	10	10	0	0	118.9739088	2013/14
L26448_1	L26448	South	Ocean	L26448_1_South_Ocean	5	5	1	0.2	118.9739088	2013/14
L26450_1	L26450	Central	Ocean	L26450_1_Central_Ocean	3	3	0	0	237.2435117	2013/14
L26450_1	L26450	North	Ocean	L26450_1_North_Ocean	3	3	0	0	237.2435117	2013/14
L26450_1	L26450	South	Ocean	L26450_1_South_Ocean	3	3	8.000000002	2.666666667	237.2435117	2013/14
L26451_1	L26451	Central	Ocean	L26451_1_Central_Ocean	16	8	0	0	123.4042406	2013/14
L26451_1	L26451	North	Ocean	L26451_1_North_Ocean	16	8	0	0	123.4042406	2013/14
L26451_1	L26451	South	Ocean	L26451_1_South_Ocean	35	17.5	12.5	0.714285714	123.4042406	2013/14
L26452_1	L26452	Central	Ocean	L26452_1_Central_Ocean	3	1.5	0	0	237.2435117	2013/14
L26452_1	L26452	North	Ocean	L26452_1_North_Ocean	3	1.5	0	0	237.2435117	2013/14
L26452_1	L26452	South	Ocean	L26452_1_South_Ocean	3	1.5	24.9	16.6	237.2435117	2013/14
L26458_1	L26458	South	Ocean	L26458_1_South_Ocean	6	6	0	0	118.9739088	2013/14
L26465_1	L26465	Central	Ocean	L26465_1_Central_Ocean	6	3	0	0	126.7747021	2013/14
L26465_1	L26465	North	Ocean	L26465_1_North_Ocean	6	3	0	0	126.7747021	2013/14
L26465_1	L26465	South	Ocean	L26465_1_South_Ocean	15	7.5	6.5	0.866666667	126.7747021	2013/14
L26468_1	L26468	Central	Ocean	L26468_1_Central_Ocean	2	2	0	0	126.7747021	2013/14
L26468_1	L26468	North	Ocean	L26468_1_North_Ocean	2	2	0	0	126.7747021	2013/14
L26468_1	L26468	South	Ocean	L26468_1_South_Ocean	2	2	16.66666667	8.333333335	126.7747021	2013/14
L26469_1	L26469	Central	Ocean	L26469_1_Central_Ocean	3	1.5	0	0	123.4042406	2013/14
L26469_1	L26469	North	Ocean	L26469_1_North_Ocean	3	1.5	0	0	123.4042406	2013/14
L26469_1	L26469	South	Ocean	L26469_1_South_Ocean	10	5	3	0.6	123.4042406	2013/14
L26474_1	L26474	South	Ocean	L26474_1_South_Ocean	17	17	0	0	118.9739088	2013/14
L26475_1	L26475	Central	Ocean	L26475_1_Central_Ocean	2	2	0	0	114.3418259	2013/14
L26475_1	L26475	North	Ocean	L26475_1_North_Ocean	2	2	0	0	114.3418259	2013/14
L26475_1	L26475	South	Ocean	L26475_1_South_Ocean	6	6	16.58333333	2.763888889	114.3418259	2013/14
L26476_1	L26476	Central	Ocean	L26476_1_Central_Ocean	3	3	0	0	118.9739088	2013/14
L26477_1	L26477	South	Ocean	L26477_1_South_Ocean	2	2	0	0	237.2435117	2013/14
L26479_1	L26479	South	Ocean	L26479_1_South_Ocean	2	1	0	0	118.9739088	2013/14
L26482_1	L26482	Central	Ocean	L26482_1_Central_Ocean	1	1	0	0	118.9739088	2013/14
L26482_1	L26482	North	Ocean	L26482_1_North_Ocean	1	1	0	0	118.9739088	2013/14
L26482_1	L26482	South	Ocean	L26482_1_South_Ocean	4	4	0	0	118.9739088	2013/14
L26485_1	L26485	Central	Ocean	L26485_1_Central_Ocean	15	15	0	0	114.3418259	2013/14
L26485_1	L26485	North	Ocean	L26485_1_North_Ocean	15	15	0	0	114.3418259	2013/14
L26485_1	L26485	South	Ocean	L26485_1_South_Ocean	95	95	113	1.189473685	114.3418259	2013/14
L26486_1	L26486	South	Ocean	L26486_1_South_Ocean	1	1	0	0	253.7825965	2013/14
L26490_1	L26490	Central	Ocean	L26490_1_Central_Ocean	1	1	0	0	136.3620921	2013/14
L26490_1	L26490	North	Ocean	L26490_1_North_Ocean	1	1	0	0	136.3620921	2013/14
L26490_1	L26490	South	Ocean	L26490_1_South_Ocean	11	11	0	0	136.3620921	2013/14
L26492_1	L26492	Central	Ocean	L26492_1_Central_Ocean	60	60	0	0	237.2435117	2013/14
L26492_1	L26492	North	Ocean	L26492_1_North_Ocean	73	73	12	0.164383562	237.2435116	2013/14
L26492_1	L26492	South	Ocean	L26492_1_South_Ocean	123	123	412.5	3.353658537	237.2435117	2013/14
L26493_1	L26493	Central	Ocean	L26493_1_Central_Ocean	11	11	0	0	126.7747021	2013/14
L26493_1	L26493	North	Ocean	L26493_1_North_Ocean	11	11	0	0	126.7747021	2013/14
L26493_1	L26493	South	Ocean	L26493_1_South_Ocean	36	36	18	0.5	126.7747021	2013/14
L26494_1	L26494	Central	Ocean	L26494_1_Central_Ocean	2	2	0	0	123.4042406	2013/14
L26494_1	L26494	South	Ocean	L26494_1_South_Ocean	16	16	0	0	123.4042406	2013/14
L26495_1	L26495	Central	Ocean	L26495_1_Central_Ocean	1	1	0	0	253.7825965	2013/14
L26495_1	L26495	North	Ocean	L26495_1_North_Ocean	1	1	0	0	253.7825965	2013/14
L26495_1	L26495	South	Ocean	L26495_1_South_Ocean	1	1	3	3	253.7825965	2013/14
L26496_1	L26496	Central	Ocean	L26496_1_Central_Ocean	26	26	0	0	126.7747021	2013/14
L26496_1	L26496	North	Ocean	L26496_1_North_Ocean	26	26	0	0	126.7747021	2013/14
L26496_1	L26496	South	Ocean	L26496_1_South_Ocean	63	63	356	5.650793651	126.7747021	2013/14
L26497_1	L26497	South	Ocean	L26497_1_South_Ocean	6	3	0	0	123.4042406	2013/14
L26498_1	L26498	Central	Ocean	L26498_1_Central_Ocean	20	10	0	0	126.7747021	2013/14
L26498_1	L26498	North	Ocean	L26498_1_North_Ocean	20	10	0	0	126.7747021	2013/14
L26498_1	L26498	South	Ocean	L26498_1_South_Ocean	73	36.5	137.5	3.767123288	126.7747021	2013/14
L26501_1	L26501	South	Ocean	L26501_1_South_Ocean	6	6	0	0	123.4042406	2013/14
L26505_1	L26505	Central	Ocean	L26505_1_Central_Ocean	2	2	0	0	126.7747021	2013/14
L26505_1	L26505	North	Ocean	L26505_1_North_Ocean	2	2	0	0	126.7747021	2013/14
L26505_1	L26505	South	Ocean	L26505_1_South_Ocean	6	6	16	2.666666667	126.7747021	2013/14
L26506_1	L26506	South	Ocean	L26506_1_South_Ocean	13	13	0	0	126.7747021	2013/14
L26508_1	L26508	Central	Ocean	L26508_1_Central_Ocean	1	1	0	0	223.7864621	2013/14
L26508_1	L26508	North	Ocean	L26508_1_North_Ocean	1	1	0	0	223.7864621	2013/14
L26508_1	L26508	South	Ocean	L26508_1_South_Ocean	1	1	13.25	13.25	223.7864621	2013/14
L26509_1	L26509	Central	Ocean	L26509_1_Central_Ocean	2	2	0	0	136.3620921	2013/14
L26509_1	L26509	North	Ocean	L26509_1_North_Ocean	2	2	0	0	136.3620921	2013/14
L26509_1	L26509	South	Ocean	L26509_1_South_Ocean	2	2	19	9.5	136.3620921	2013/14
L26528_1	L26528	Central	Ocean	L26528_1_Central_Ocean	1	0.5	0	0	328.1650634	2013/14
L26528_1	L26528	North	Ocean	L26528_1_North_Ocean	1	0.5	6.499999997	12.99999999	328.1650634	2013/14
L26528_1	L26528	South	Ocean	L26528_1_South_Ocean	1	0.5	0	0	328.1650634	2013/14
L26537_1	L26537	Central	Ocean	L26537_1_Central_Ocean	2	2	0	0	319.1060499	2013/14
L26537_1	L26537	North	Ocean	L26537_1_North_Ocean	2	2	0	0	319.1060499	2013/14
L26537_1	L26537	South	Ocean	L26537_1_South_Ocean	7	7	0	0	319.10605	2013/14
L26540_1	L26540	North	Ocean	L26540_1_North_Ocean	2	2	0	0	319.1060499	2013/14
L26549_1	L26549	South	Ocean	L26549_1_South_Ocean	3	3	0	0	328.1650633	2013/14
L26553_1	L26553	South	Ocean	L26553_1_South_Ocean	1	1	0	0	526.3887272	2013/14
L26557_1	L26557	Central	Ocean	L26557_1_Central_Ocean	2	2	0	0	519.6102395	2013/14
L26557_1	L26557	North	Ocean	L26557_1_North_Ocean	2	2	0	0	519.6102395	2013/14
L26557_1	L26557	South	Ocean	L26557_1_South_Ocean	2	2	0	0	519.6102395	2013/14
L26560_1	L26560	Central	Ocean	L26560_1_Central_Ocean	4	4	0	0	339.2988405	2013/14
L26560_1	L26560	North	Ocean	L26560_1_North_Ocean	4	4	0	0	339.2988405	2013/14
L26560_1	L26560	South	Ocean	L26560_1_South_Ocean	4	4	0	0	339.2988405	2013/14
L26565_1	L26565	South	Ocean	L26565_1_South_Ocean	7	7	0	0	519.6102394	2013/14
L26566_1	L26566	Central	Ocean	L26566_1_Central_Ocean	1	1	0	0	339.2988405	2013/14
L26566_1	L26566	North	Ocean	L26566_1_North_Ocean	1	1	0	0	339.2988405	2013/14
L26566_1	L26566	South	Ocean	L26566_1_South_Ocean	1	1	0	0	339.2988405	2013/14
L26572_1	L26572	Central	Ocean	L26572_1_Central_Ocean	4	4	0	0	339.2988405	2013/14
L26572_1	L26572	North	Ocean	L26572_1_North_Ocean	4	4	0	0	339.2988405	2013/14
L26572_1	L26572	South	Ocean	L26572_1_South_Ocean	12	12	55.00000001	4.583333334	339.2988405	2013/14
L26582_1	L26582	South	Ocean	L26582_1_South_Ocean	1	1	0	0	356.0612919	2013/14
L26585_1	L26585	South	Ocean	L26585_1_South_Ocean	15	15	0	0	346.5547004	2013/14
L26586_1	L26586	Central	Ocean	L26586_1_Central_Ocean	3	3	0	0	343.3043657	2013/14
L26586_1	L26586	North	Ocean	L26586_1_North_Ocean	12	12	0	0	343.3043657	2013/14
L26586_1	L26586	South	Ocean	L26586_1_South_Ocean	10	10	0	0	343.3043657	2013/14
L26587_1	L26587	Central	Ocean	L26587_1_Central_Ocean	6	6	0	0	792.1015333	2013/14
L26587_1	L26587	North	Ocean	L26587_1_North_Ocean	6	6	0	0	792.1015333	2013/14
L26587_1	L26587	South	Ocean	L26587_1_South_Ocean	6	6	0	0	792.1015333	2013/14
L26588_1	L26588	Central	Ocean	L26588_1_Central_Ocean	3	3	0	0	356.061292	2013/14
L26588_1	L26588	North	Ocean	L26588_1_North_Ocean	3	3	0	0	356.061292	2013/14
L26588_1	L26588	South	Ocean	L26588_1_South_Ocean	12	12	4.000000001	0.333333333	356.0612919	2013/14
L26592_1	L26592	South	Ocean	L26592_1_South_Ocean	16	8	0	0	777.5097288	2013/14
L26597_1	L26597	Central	Ocean	L26597_1_Central_Ocean	13	13	0	0	765.6370864	2013/14
L26597_1	L26597	North	Ocean	L26597_1_North_Ocean	13	13	0	0	765.6370864	2013/14
L26597_1	L26597	South	Ocean	L26597_1_South_Ocean	28	28	108	3.857142857	765.6370864	2013/14
L26598_1	L26598	Central	Ocean	L26598_1_Central_Ocean	4	2	0	0	339.9060152	2013/14
L26598_1	L26598	North	Ocean	L26598_1_North_Ocean	4	2	0	0	339.9060152	2013/14
L26598_1	L26598	South	Ocean	L26598_1_South_Ocean	22	11	12.5	1.136363636	339.9060152	2013/14
L26599_1	L26599	Central	Ocean	L26599_1_Central_Ocean	1	1	0	0	343.3043657	2013/14
L26599_1	L26599	North	Ocean	L26599_1_North_Ocean	1	1	0	0	343.3043657	2013/14
L26599_1	L26599	South	Ocean	L26599_1_South_Ocean	1	1	0	0	343.3043657	2013/14
L26600_1	L26600	Central	Ocean	L26600_1_Central_Ocean	2	2	0	0	339.9060152	2013/14
L26600_1	L26600	North	Ocean	L26600_1_North_Ocean	5	5	0	0	339.9060152	2013/14
L26600_1	L26600	South	Ocean	L26600_1_South_Ocean	2	2	3.000000001	1.500000001	339.9060152	2013/14
L26602_1	L26602	Central	Ocean	L26602_1_Central_Ocean	1	1	0	0	349.0274561	2013/14
L26602_1	L26602	North	Ocean	L26602_1_North_Ocean	1	1	0	0	349.0274561	2013/14
L26602_1	L26602	South	Ocean	L26602_1_South_Ocean	1	1	0.666666667	0.666666667	349.0274561	2013/14
L26604_1	L26604	Central	Ocean	L26604_1_Central_Ocean	7	7	0	0	343.3043657	2013/14
L26604_1	L26604	North	Ocean	L26604_1_North_Ocean	7	7	0	0	343.3043657	2013/14
L26604_1	L26604	South	Ocean	L26604_1_South_Ocean	16	16	27	1.6875	343.3043657	2013/14
L26607_1	L26607	Central	Ocean	L26607_1_Central_Ocean	21	21	0	0	343.3043657	2013/14
L26607_1	L26607	North	Ocean	L26607_1_North_Ocean	17	17	0	0	343.3043657	2013/14
L26607_1	L26607	South	Ocean	L26607_1_South_Ocean	43	43	11.99999999	0.279069767	343.3043658	2013/14
L26608_1	L26608	Central	Ocean	L26608_1_Central_Ocean	1	1	0	0	349.0274561	2013/14
L26608_1	L26608	North	Ocean	L26608_1_North_Ocean	1	1	6.000000001	6.000000001	349.0274561	2013/14
L26608_1	L26608	South	Ocean	L26608_1_South_Ocean	1	1	0	0	349.0274561	2013/14
L26609_1	L26609	Central	Ocean	L26609_1_Central_Ocean	1	1	0	0	758.5871542	2013/14
L26609_1	L26609	North	Ocean	L26609_1_North_Ocean	1	1	0	0	758.5871542	2013/14
L26609_1	L26609	South	Ocean	L26609_1_South_Ocean	3	3	0	0	758.587154	2013/14
L26611_1	L26611	South	Ocean	L26611_1_South_Ocean	6	6	0	0	343.3043657	2013/14
L26613_1	L26613	Central	Ocean	L26613_1_Central_Ocean	8	8	0	0	346.5547004	2013/14
L26613_1	L26613	North	Ocean	L26613_1_North_Ocean	8	8	0	0	346.5547004	2013/14
L26613_1	L26613	South	Ocean	L26613_1_South_Ocean	20	20	9.000000001	0.45	346.5547004	2013/14
L26616_1	L26616	Central	Ocean	L26616_1_Central_Ocean	4	4	0	0	343.3043658	2013/14
L26616_1	L26616	North	Ocean	L26616_1_North_Ocean	4	4	0	0	343.3043658	2013/14
L26616_1	L26616	South	Ocean	L26616_1_South_Ocean	11	11	17	1.545454545	343.3043657	2013/14
L26619_1	L26619	Central	Ocean	L26619_1_Central_Ocean	1	0.5	0	0	343.3043658	2013/14
L26619_1	L26619	North	Ocean	L26619_1_North_Ocean	1	0.5	0	0	343.3043658	2013/14
L26619_1	L26619	South	Ocean	L26619_1_South_Ocean	4	2	7.5	3.75	343.3043658	2013/14
L26621_1	L26621	Central	Ocean	L26621_1_Central_Ocean	2	2	0	0	772.3799575	2013/14
L26621_1	L26621	North	Ocean	L26621_1_North_Ocean	2	2	0	0	772.3799575	2013/14
L26621_1	L26621	South	Ocean	L26621_1_South_Ocean	2	2	0	0	772.3799575	2013/14
L26622_1	L26622	Central	Ocean	L26622_1_Central_Ocean	6	6	0	0	346.5547003	2013/14
L26622_1	L26622	North	Ocean	L26622_1_North_Ocean	6	6	0	0	346.5547003	2013/14
L26622_1	L26622	South	Ocean	L26622_1_South_Ocean	6	6	90.00000003	15	346.5547003	2013/14
L26624_1	L26624	South	Ocean	L26624_1_South_Ocean	6	6	0	0	343.3043657	2013/14
L26631_1	L26631	Central	Ocean	L26631_1_Central_Ocean	2	0.5	0	0	339.9060152	2013/14
L26631_1	L26631	North	Ocean	L26631_1_North_Ocean	2	0.5	0	0	339.9060152	2013/14
L26631_1	L26631	South	Ocean	L26631_1_South_Ocean	8	2	8.75	4.375	339.9060152	2013/14
L28033_1	L28033	Central	Ocean	L28033_1_Central_Ocean	13	6.5	0	0	129.6765071	2013/14
L28033_1	L28033	North	Ocean	L28033_1_North_Ocean	13	6.5	0	0	129.6765071	2013/14
L28033_1	L28033	South	Ocean	L28033_1_South_Ocean	42	21	1.5	0.071428571	129.6765071	2013/14
L28043_2	L28043	Central	Ocean	L28043_2_Central_Ocean	59	29.5	0	0	121.7881657	2013/14
L28043_2	L28043	North	Ocean	L28043_2_North_Ocean	59	29.5	0	0	121.7881657	2013/14
L28043_2	L28043	South	Ocean	L28043_2_South_Ocean	120	60	296	4.933333334	121.7881657	2013/14
L28047_2	L28047	Central	Ocean	L28047_2_Central_Ocean	18	18	0	0	73.28414806	2013/14
L28047_2	L28047	North	Ocean	L28047_2_North_Ocean	18	18	0	0	73.28414806	2013/14
L28047_2	L28047	South	Ocean	L28047_2_South_Ocean	18	18	105.5	5.861111111	73.28414806	2013/14
L28049_1	L28049	Central	Ocean	L28049_1_Central_Ocean	7	7	0	0	68.39560614	2013/14
L28049_1	L28049	North	Ocean	L28049_1_North_Ocean	7	7	0	0	68.39560614	2013/14
L28049_1	L28049	South	Ocean	L28049_1_South_Ocean	18	18	74.66666664	4.148148146	68.39560617	2013/14
L28053_1	L28053	Central	Ocean	L28053_1_Central_Ocean	2	2	0	0	147.4508442	2013/14
L28053_1	L28053	North	Ocean	L28053_1_North_Ocean	2	2	0	0	147.4508442	2013/14
L28053_1	L28053	South	Ocean	L28053_1_South_Ocean	2	2	6.999999997	3.499999999	147.4508442	2013/14
L28059_1	L28059	North	Ocean	L28059_1_North_Ocean	1	1	0	0	140.9556153	2013/14
L28074_1	L28074	Central	Ocean	L28074_1_Central_Ocean	6	6	0	0	63.93858242	2013/14
L28074_1	L28074	North	Ocean	L28074_1_North_Ocean	6	6	0	0	63.93858242	2013/14
L28074_1	L28074	South	Ocean	L28074_1_South_Ocean	13	13	11	0.846153846	63.93858242	2013/14
L28141_1	L28141	North	Ocean	L28141_1_North_Ocean	1	1	0	0	73.87341118	2013/14
L28146_1	L28146	Central	Ocean	L28146_1_Central_Ocean	68	68	0	0	68.39560615	2013/14
L28146_1	L28146	North	Ocean	L28146_1_North_Ocean	68	68	0	0	68.39560615	2013/14
L28146_1	L28146	South	Ocean	L28146_1_South_Ocean	68	68	362.85	5.336029412	68.39560615	2013/14
L28171_1	L28171	Central	Ocean	L28171_1_Central_Ocean	1	1	0	0	140.9556153	2013/14
L28171_1	L28171	North	Ocean	L28171_1_North_Ocean	1	1	0	0	140.9556153	2013/14
L28171_1	L28171	South	Ocean	L28171_1_South_Ocean	1	1	10	10	140.9556153	2013/14
L28180_1	L28180	Central	Ocean	L28180_1_Central_Ocean	1	1	0	0	132.6103114	2013/14
L28213_1	L28213	North	Ocean	L28213_1_North_Ocean	2	2	0	0	61.2920178	2013/14
L28218_1	L28218	Central	Ocean	L28218_1_Central_Ocean	2	2	0	0	68.39560615	2013/14
L28218_1	L28218	South	Ocean	L28218_1_South_Ocean	1	1	0	0	68.39560614	2013/14
L28242_1	L28242	Central	Ocean	L28242_1_Central_Ocean	2	2	0	0	125.8201431	2013/14
L28242_1	L28242	North	Ocean	L28242_1_North_Ocean	2	2	0	0	125.8201431	2013/14
L28242_1	L28242	South	Ocean	L28242_1_South_Ocean	2	2	2	1	125.8201431	2013/14
L28246_1	L28246	Central	Ocean	L28246_1_Central_Ocean	2	2	0	0	68.39560615	2013/14
L28246_1	L28246	North	Ocean	L28246_1_North_Ocean	2	2	0	0	68.39560615	2013/14
L28246_1	L28246	South	Ocean	L28246_1_South_Ocean	10	10	17.49999999	1.749999999	68.39560614	2013/14
L28248_1	L28248	Central	Ocean	L28248_1_Central_Ocean	8	4	0	0	61.2920178	2013/14
L28248_1	L28248	North	Ocean	L28248_1_North_Ocean	8	4	0	0	61.2920178	2013/14
L28248_1	L28248	South	Ocean	L28248_1_South_Ocean	8	4	3	0.75	61.2920178	2013/14
L28252_1	L28252	Central	Ocean	L28252_1_Central_Ocean	3	3	0	0	68.39560613	2013/14
L28252_1	L28252	North	Ocean	L28252_1_North_Ocean	3	3	0	0	68.39560613	2013/14
L28252_1	L28252	South	Ocean	L28252_1_South_Ocean	3	3	9.166666667	3.055555556	68.39560613	2013/14
L28254_1	L28254	Central	Ocean	L28254_1_Central_Ocean	66	33	0	0	68.39560615	2013/14
L28254_1	L28254	North	Ocean	L28254_1_North_Ocean	66	33	0	0	68.39560615	2013/14
L28254_1	L28254	South	Ocean	L28254_1_South_Ocean	66	33	146.1666667	4.429292929	68.39560615	2013/14
L28290_1	L28290	South	Ocean	L28290_1_South_Ocean	3	3	0	0	132.6103114	2013/14
L28297_1	L28297	Central	Ocean	L28297_1_Central_Ocean	2	2	0	0	68.39560615	2013/14
L28297_1	L28297	North	Ocean	L28297_1_North_Ocean	2	2	0	0	68.39560615	2013/14
L28297_1	L28297	South	Ocean	L28297_1_South_Ocean	2	2	3.666666666	1.833333333	68.39560615	2013/14
L28302_1	L28302	Central	Ocean	L28302_1_Central_Ocean	9	9	0	0	68.39560614	2013/14
L28302_1	L28302	North	Ocean	L28302_1_North_Ocean	9	9	0	0	68.39560614	2013/14
L28302_1	L28302	South	Ocean	L28302_1_South_Ocean	24	24	8.000000001	0.333333333	68.39560613	2013/14
L28309_1	L28309	Central	Ocean	L28309_1_Central_Ocean	4	4	0	0	68.39560615	2013/14
L28309_1	L28309	North	Ocean	L28309_1_North_Ocean	4	4	0	0	68.39560615	2013/14
L28309_1	L28309	South	Ocean	L28309_1_South_Ocean	4	4	18.5	4.625000001	68.39560615	2013/14
L28321_1	L28321	Central	Ocean	L28321_1_Central_Ocean	5	5	0	0	61.2920178	2013/14
L28321_1	L28321	North	Ocean	L28321_1_North_Ocean	5	5	0	0	61.2920178	2013/14
L28321_1	L28321	South	Ocean	L28321_1_South_Ocean	5	5	7.583333333	1.516666667	61.2920178	2013/14
L28329_1	L28329	Central	Ocean	L28329_1_Central_Ocean	2	2	0	0	68.39560615	2013/14
L28329_1	L28329	North	Ocean	L28329_1_North_Ocean	2	2	4	2	68.39560615	2013/14
L28329_1	L28329	South	Ocean	L28329_1_South_Ocean	2	2	0	0	68.39560615	2013/14
L28382_1	L28382	Central	Ocean	L28382_1_Central_Ocean	2	2	0	0	61.2920178	2013/14
L28382_1	L28382	North	Ocean	L28382_1_North_Ocean	2	2	0	0	61.2920178	2013/14
L28382_1	L28382	South	Ocean	L28382_1_South_Ocean	2	2	6.999999998	3.499999999	61.2920178	2013/14
L28409_1	L28409	North	Ocean	L28409_1_North_Ocean	14	14	0	0	125.8201431	2013/14
L28432_1	L28432	Central	Ocean	L28432_1_Central_Ocean	2	2	0	0	68.39560615	2013/14
L28432_1	L28432	North	Ocean	L28432_1_North_Ocean	2	2	0	0	68.39560615	2013/14
L28432_1	L28432	South	Ocean	L28432_1_South_Ocean	2	2	15.99999999	7.999999997	68.39560615	2013/14
L28448_1	L28448	North	Ocean	L28448_1_North_Ocean	1	0.5	0	0	63.93858242	2013/14
L28470_1	L28470	Central	Ocean	L28470_1_Central_Ocean	5	5	0	0	63.93858242	2013/14
L28470_1	L28470	North	Ocean	L28470_1_North_Ocean	5	5	0	0	63.93858242	2013/14
L28470_1	L28470	South	Ocean	L28470_1_South_Ocean	13	13	13	1	63.93858242	2013/14
L28497_1	L28497	South	Ocean	L28497_1_South_Ocean	5	5	0	0	68.39560614	2013/14
L28498_2	L28498	South	Ocean	L28498_2_South_Ocean	5	2.5	0	0	132.6103114	2013/14
L28501_1	L28501	Central	Ocean	L28501_1_Central_Ocean	4	2	0	0	68.39560615	2013/14
L28501_1	L28501	North	Ocean	L28501_1_North_Ocean	4	2	0	0	68.39560615	2013/14
L28501_1	L28501	South	Ocean	L28501_1_South_Ocean	10	5	10.5	2.1	68.39560614	2013/14
L28515_1	L28515	Central	Ocean	L28515_1_Central_Ocean	2	2	0	0	68.39560615	2013/14
L28515_1	L28515	North	Ocean	L28515_1_North_Ocean	2	2	4.999999999	2.5	68.39560615	2013/14
L28515_1	L28515	South	Ocean	L28515_1_South_Ocean	2	2	0	0	68.39560615	2013/14
L28517_1	L28517	South	Ocean	L28517_1_South_Ocean	6	6	0	0	68.39560613	2013/14
L1001_1	L1001	Central	Ocean	L1001_1_Central_Ocean	2	2	0	0	460.3981252	2017/18
L1002_1	L1002	Central	Ocean	L1002_1_Central_Ocean	1	1	0	0	1143.345292	2017/18
L1004_1	L1004	Central	Ocean	L1004_1_Central_Ocean	3	1	0	0	415.7581129	2017/18
L1004_1	L1004	North	Ocean	L1004_1_North_Ocean	3	1	1.111111111	1.111111111	415.7581129	2017/18
L1004_1	L1004	South	Ocean	L1004_1_South_Ocean	3	1	0	0	415.7581129	2017/18
L1005_1	L1005	Central	Ocean	L1005_1_Central_Ocean	2	2	9	4.5	1098.128284	2017/18
L1005_1	L1005	North	Ocean	L1005_1_North_Ocean	2	2	0	0	1098.128284	2017/18
L1005_1	L1005	South	Ocean	L1005_1_South_Ocean	2	2	0	0	1098.128284	2017/18
L1007_1	L1007	Central	Ocean	L1007_1_Central_Ocean	9	9	4.5	0.5	397.5418636	2017/18
L1007_1	L1007	North	Ocean	L1007_1_North_Ocean	1	1	0	0	397.5418635	2017/18
L1007_1	L1007	South	Ocean	L1007_1_South_Ocean	1	1	0	0	397.5418635	2017/18
L1010_1	L1010	Central	Ocean	L1010_1_Central_Ocean	11	11	0	0	1143.345292	2017/18
L1010_1	L1010	North	Ocean	L1010_1_North_Ocean	6	6	0	0	1143.345292	2017/18
L1010_1	L1010	South	Ocean	L1010_1_South_Ocean	6	6	0	0	1143.345292	2017/18
L1014_1	L1014	Central	Ocean	L1014_1_Central_Ocean	1	1	0	0	1143.345292	2017/18
L1015_1	L1015	Central	Ocean	L1015_1_Central_Ocean	2	1	0	0	433.0330744	2017/18
L1020_1	L1020	Central	Ocean	L1020_1_Central_Ocean	1	1	0	0	397.5418635	2017/18
L1020_1	L1020	North	Ocean	L1020_1_North_Ocean	1	1	15	15	397.5418635	2017/18
L1020_1	L1020	South	Ocean	L1020_1_South_Ocean	1	1	0	0	397.5418635	2017/18
L1021_1	L1021	Central	Ocean	L1021_1_Central_Ocean	1	0.5	1	2	406.4148116	2017/18
L1021_1	L1021	North	Ocean	L1021_1_North_Ocean	1	0.5	0	0	406.4148116	2017/18
L1021_1	L1021	South	Ocean	L1021_1_South_Ocean	1	0.5	0	0	406.4148116	2017/18
L1023_1	L1023	Central	Ocean	L1023_1_Central_Ocean	6	6	19	3.166666667	397.5418635	2017/18
L1023_1	L1023	North	Ocean	L1023_1_North_Ocean	6	6	0	0	397.5418635	2017/18
L1023_1	L1023	South	Ocean	L1023_1_South_Ocean	6	6	0	0	397.5418635	2017/18
L1024_1	L1024	Central	Ocean	L1024_1_Central_Ocean	25	12.5	21.25	1.7	406.4148116	2017/18
L1024_1	L1024	North	Ocean	L1024_1_North_Ocean	7	3.5	0	0	406.4148117	2017/18
L1024_1	L1024	South	Ocean	L1024_1_South_Ocean	7	3.5	0	0	406.4148117	2017/18
L1027_1	L1027	Central	Ocean	L1027_1_Central_Ocean	8	8	0	0	1050.447465	2017/18
L1028_1	L1028	Central	Ocean	L1028_1_Central_Ocean	12	12	3.999999999	0.333333333	406.4148116	2017/18
L1028_1	L1028	North	Ocean	L1028_1_North_Ocean	4	4	0	0	406.4148115	2017/18
L1028_1	L1028	South	Ocean	L1028_1_South_Ocean	4	4	0	0	406.4148115	2017/18
L1030_1	L1030	Central	Ocean	L1030_1_Central_Ocean	8	8	26	3.25	397.5418635	2017/18
L1030_1	L1030	North	Ocean	L1030_1_North_Ocean	2	2	0	0	397.5418635	2017/18
L1030_1	L1030	South	Ocean	L1030_1_South_Ocean	2	2	0	0	397.5418635	2017/18
L1037_1	L1037	Central	Ocean	L1037_1_Central_Ocean	1	1	0	0	1098.128284	2017/18
L1041_1	L1041	Central	Ocean	L1041_1_Central_Ocean	21	10.5	0	0	397.5418635	2017/18
L1041_1	L1041	South	Ocean	L1041_1_South_Ocean	12	6	0	0	397.5418635	2017/18
L1052_1	L1052	Central	Ocean	L1052_1_Central_Ocean	1	0.5	0	0	433.0330744	2017/18
L1052_1	L1052	North	Ocean	L1052_1_North_Ocean	4	2	0	0	433.0330744	2017/18
L1054_1	L1054	Central	Ocean	L1054_1_Central_Ocean	1	1	0	0	433.0330744	2017/18
L1056_1	L1056	Central	Ocean	L1056_1_Central_Ocean	7	3.5	2.5	0.714285714	1073.672302	2017/18
L1056_1	L1056	North	Ocean	L1056_1_North_Ocean	7	3.5	0	0	1073.672302	2017/18
L1056_1	L1056	South	Ocean	L1056_1_South_Ocean	7	3.5	0	0	1073.672302	2017/18
L1058_5	L1058	Central	Ocean	L1058_5_Central_Ocean	11	3.666666667	1	0.272727273	1073.672302	2017/18
L1058_5	L1058	North	Ocean	L1058_5_North_Ocean	5	1.666666667	0	0	1073.672302	2017/18
L1058_5	L1058	South	Ocean	L1058_5_South_Ocean	5	1.666666667	0	0	1073.672302	2017/18
L1060_1	L1060	South	Ocean	L1060_1_South_Ocean	2	2	0	0	1098.128284	2017/18
L1065_1	L1065	North	Ocean	L1065_1_North_Ocean	2	2	0	0	406.4148116	2017/18
L1067_2	L1067	Central	Ocean	L1067_2_Central_Ocean	6	3	0	0	454.4404247	2017/18
L1067_2	L1067	North	Ocean	L1067_2_North_Ocean	3	1.5	0	0	454.4404248	2017/18
L1069_2	L1069	Central	Ocean	L1069_2_Central_Ocean	1	0.5	0	0	415.758113	2017/18
L1069_2	L1069	North	Ocean	L1069_2_North_Ocean	1	0.5	0	0	415.758113	2017/18
L1069_2	L1069	South	Ocean	L1069_2_South_Ocean	6	3	0	0	415.758113	2017/18
L1075_1	L1075	Central	Ocean	L1075_1_Central_Ocean	23	11.5	2.874999999	0.25	454.4404248	2017/18
L1075_1	L1075	North	Ocean	L1075_1_North_Ocean	2	1	0	0	454.4404248	2017/18
L1075_1	L1075	South	Ocean	L1075_1_South_Ocean	2	1	0	0	454.4404248	2017/18
L1080_1	L1080	Central	Ocean	L1080_1_Central_Ocean	1	1	1	1	1050.447465	2017/18
L1080_1	L1080	North	Ocean	L1080_1_North_Ocean	1	1	0	0	1050.447465	2017/18
L1080_1	L1080	South	Ocean	L1080_1_South_Ocean	1	1	0	0	1050.447465	2017/18
L1081_1	L1081	Central	Ocean	L1081_1_Central_Ocean	2	2	0	0	1125.300487	2017/18
L1081_1	L1081	North	Ocean	L1081_1_North_Ocean	3	3	0	0	1125.300487	2017/18
L1082_1	L1082	Central	Ocean	L1082_1_Central_Ocean	3	3	0	0	426.1391353	2017/18
L1089_1	L1089	Central	Ocean	L1089_1_Central_Ocean	3	3	0	0	1050.447465	2017/18
L1093_1	L1093	Central	Ocean	L1093_1_Central_Ocean	4	4	0	0	397.5418635	2017/18
L1093_1	L1093	North	Ocean	L1093_1_North_Ocean	4	4	0	0	397.5418635	2017/18
L1093_1	L1093	South	Ocean	L1093_1_South_Ocean	9	9	82.99999999	9.222222221	397.5418636	2017/18
L1094_1	L1094	Central	Ocean	L1094_1_Central_Ocean	4	4	4	1	1073.672302	2017/18
L1094_1	L1094	North	Ocean	L1094_1_North_Ocean	1	1	0	0	1073.672302	2017/18
L1094_1	L1094	South	Ocean	L1094_1_South_Ocean	1	1	0	0	1073.672302	2017/18
L1096_1	L1096	Central	Ocean	L1096_1_Central_Ocean	5	5	12	2.4	1050.447465	2017/18
L1096_1	L1096	North	Ocean	L1096_1_North_Ocean	2	2	0	0	1050.447465	2017/18
L1096_1	L1096	South	Ocean	L1096_1_South_Ocean	2	2	0	0	1050.447465	2017/18
L1099_2	L1099	Central	Ocean	L1099_2_Central_Ocean	4	2	3	1.5	406.4148116	2017/18
L1099_2	L1099	North	Ocean	L1099_2_North_Ocean	4	2	0	0	406.4148116	2017/18
L1099_2	L1099	South	Ocean	L1099_2_South_Ocean	4	2	0	0	406.4148116	2017/18
L1102_2	L1102	Central	Ocean	L1102_2_Central_Ocean	22	11	0	0	415.7581129	2017/18
L1104_1	L1104	Central	Ocean	L1104_1_Central_Ocean	29	29	134	4.620689656	397.5418634	2017/18
L1104_1	L1104	North	Ocean	L1104_1_North_Ocean	13	13	0	0	397.5418635	2017/18
L1104_1	L1104	South	Ocean	L1104_1_South_Ocean	13	13	0	0	397.5418635	2017/18
L1105_1	L1105	Central	Ocean	L1105_1_Central_Ocean	35	35	80.99999999	2.314285714	1050.447465	2017/18
L1105_1	L1105	North	Ocean	L1105_1_North_Ocean	18	18	0	0	1050.447465	2017/18
L1105_1	L1105	South	Ocean	L1105_1_South_Ocean	19	19	1.999999999	0.105263158	1050.447465	2017/18
L1110_1	L1110	Central	Ocean	L1110_1_Central_Ocean	1	1	0	0	460.3981252	2017/18
L1110_1	L1110	North	Ocean	L1110_1_North_Ocean	1	1	0	0	460.3981252	2017/18
L1110_1	L1110	South	Ocean	L1110_1_South_Ocean	1	1	0	0	460.3981252	2017/18
L1115_1	L1115	South	Ocean	L1115_1_South_Ocean	4	4	0	0	426.1391353	2017/18
L1117_1	L1117	Central	Ocean	L1117_1_Central_Ocean	1	1	0	0	1050.447465	2017/18
L1117_1	L1117	North	Ocean	L1117_1_North_Ocean	2	2	0	0	1050.447465	2017/18
L1124_1	L1124	Central	Ocean	L1124_1_Central_Ocean	3	3	0.25	0.083333333	397.5418637	2017/18
L1124_1	L1124	North	Ocean	L1124_1_North_Ocean	1	1	0	0	397.5418635	2017/18
L1124_1	L1124	South	Ocean	L1124_1_South_Ocean	1	1	0	0	397.5418635	2017/18
L1129_1	L1129	Central	Ocean	L1129_1_Central_Ocean	1	1	0	0	397.5418635	2017/18
L1129_1	L1129	North	Ocean	L1129_1_North_Ocean	3	3	5.999999997	1.999999999	397.5418637	2017/18
L1129_1	L1129	South	Ocean	L1129_1_South_Ocean	1	1	0	0	397.5418635	2017/18
L1130_2	L1130	Central	Ocean	L1130_2_Central_Ocean	4	4	0	0	1098.128284	2017/18
L1135_1	L1135	Central	Ocean	L1135_1_Central_Ocean	9	9	0	0	406.4148117	2017/18
L1135_1	L1135	North	Ocean	L1135_1_North_Ocean	1	1	0	0	406.4148116	2017/18
L1135_1	L1135	South	Ocean	L1135_1_South_Ocean	1	1	0	0	406.4148116	2017/18
L1137_1	L1137	Central	Ocean	L1137_1_Central_Ocean	4	4	0	0	1098.128284	2017/18
L1138_1	L1138	Central	Ocean	L1138_1_Central_Ocean	15	15	0	0	433.0330744	2017/18
L1139_1	L1139	Central	Ocean	L1139_1_Central_Ocean	18	9	0	0	1098.128284	2017/18
L1139_1	L1139	North	Ocean	L1139_1_North_Ocean	14	7	0	0	1098.128284	2017/18
L1139_1	L1139	South	Ocean	L1139_1_South_Ocean	2	1	0	0	1098.128284	2017/18
L1142_1	L1142	Central	Ocean	L1142_1_Central_Ocean	5	1.666666667	0	0	406.4148116	2017/18
L1142_1	L1142	South	Ocean	L1142_1_South_Ocean	6	2	0	0	406.4148116	2017/18
L1154_1	L1154	Central	Ocean	L1154_1_Central_Ocean	23	23	1	0.043478261	1050.447465	2017/18
L1154_1	L1154	North	Ocean	L1154_1_North_Ocean	1	1	0	0	1050.447465	2017/18
L1154_1	L1154	South	Ocean	L1154_1_South_Ocean	1	1	0	0	1050.447465	2017/18
L1162_1	L1162	Central	Ocean	L1162_1_Central_Ocean	16	8	0	0	406.4148116	2017/18
L1162_1	L1162	North	Ocean	L1162_1_North_Ocean	25	12.5	3.999999999	0.32	406.4148116	2017/18
L1162_1	L1162	South	Ocean	L1162_1_South_Ocean	10	5	0	0	406.4148116	2017/18
L1163_1	L1163	Central	Ocean	L1163_1_Central_Ocean	8	4	0	0	415.7581128	2017/18
L1163_1	L1163	North	Ocean	L1163_1_North_Ocean	5	2.5	3.000000001	1.200000001	415.7581128	2017/18
L1163_1	L1163	South	Ocean	L1163_1_South_Ocean	5	2.5	0	0	415.7581128	2017/18
L1165_1	L1165	Central	Ocean	L1165_1_Central_Ocean	7	7	67.99999999	9.714285713	397.5418636	2017/18
L1165_1	L1165	North	Ocean	L1165_1_North_Ocean	7	7	0	0	397.5418636	2017/18
L1165_1	L1165	South	Ocean	L1165_1_South_Ocean	7	7	0	0	397.5418636	2017/18
L1172_1	L1172	Central	Ocean	L1172_1_Central_Ocean	3	3	0	0	415.758113	2017/18
L1172_1	L1172	North	Ocean	L1172_1_North_Ocean	2	2	0	0	415.7581129	2017/18
L1172_1	L1172	South	Ocean	L1172_1_South_Ocean	2	2	0	0	415.7581129	2017/18
L1175_1	L1175	Central	Ocean	L1175_1_Central_Ocean	6	6	0	0	397.5418635	2017/18
L1175_1	L1175	North	Ocean	L1175_1_North_Ocean	2	2	0	0	397.5418635	2017/18
L1176_1	L1176	Central	Ocean	L1176_1_Central_Ocean	2	2	0	0	426.1391353	2017/18
L1176_1	L1176	North	Ocean	L1176_1_North_Ocean	2	2	0	0	426.1391353	2017/18
L1176_1	L1176	South	Ocean	L1176_1_South_Ocean	6	6	1	0.166666667	426.1391353	2017/18
L1178_1	L1178	South	Ocean	L1178_1_South_Ocean	1	1	0	0	1143.345292	2017/18
L1179_1	L1179	Central	Ocean	L1179_1_Central_Ocean	2	2	37	18.5	1098.128284	2017/18
L1179_1	L1179	North	Ocean	L1179_1_North_Ocean	2	2	0	0	1098.128284	2017/18
L1179_1	L1179	South	Ocean	L1179_1_South_Ocean	2	2	0	0	1098.128284	2017/18
L1183_1	L1183	South	Ocean	L1183_1_South_Ocean	5	5	0	0	1050.447465	2017/18
L1188_1	L1188	Central	Ocean	L1188_1_Central_Ocean	5	5	5	1	460.3981252	2017/18
L1188_1	L1188	North	Ocean	L1188_1_North_Ocean	1	1	0	0	460.3981252	2017/18
L1188_1	L1188	South	Ocean	L1188_1_South_Ocean	1	1	0	0	460.3981252	2017/18
L1190_1	L1190	Central	Ocean	L1190_1_Central_Ocean	3	3	0	0	1098.128284	2017/18
L1190_1	L1190	North	Ocean	L1190_1_North_Ocean	3	3	0	0	1098.128284	2017/18
L1190_1	L1190	South	Ocean	L1190_1_South_Ocean	3	3	6	2	1098.128284	2017/18
L1192_1	L1192	South	Ocean	L1192_1_South_Ocean	2	2	0	0	433.0330744	2017/18
L1195_1	L1195	Central	Ocean	L1195_1_Central_Ocean	1	1	0	0	397.5418635	2017/18
L1195_1	L1195	North	Ocean	L1195_1_North_Ocean	1	1	9.499999999	9.499999999	397.5418635	2017/18
L1195_1	L1195	South	Ocean	L1195_1_South_Ocean	1	1	0	0	397.5418635	2017/18
L1197_3	L1197	Central	Ocean	L1197_3_Central_Ocean	20	10	0	0	1050.447465	2017/18
L1197_3	L1197	North	Ocean	L1197_3_North_Ocean	4	2	0	0	1050.447465	2017/18
L1198_1	L1198	South	Ocean	L1198_1_South_Ocean	4	4	0	0	1073.672302	2017/18
L1203_1	L1203	Central	Ocean	L1203_1_Central_Ocean	6	6	0	0	1143.345292	2017/18
L1204_1	L1204	Central	Ocean	L1204_1_Central_Ocean	1	0.5	0	0	1098.128284	2017/18
L1204_1	L1204	North	Ocean	L1204_1_North_Ocean	10	5	1	0.2	1098.128284	2017/18
L1204_1	L1204	South	Ocean	L1204_1_South_Ocean	1	0.5	0	0	1098.128284	2017/18
L1207_2	L1207	Central	Ocean	L1207_2_Central_Ocean	12	6	9.000000002	1.5	1143.345292	2017/18
L1207_2	L1207	North	Ocean	L1207_2_North_Ocean	12	6	0	0	1143.345292	2017/18
L1207_2	L1207	South	Ocean	L1207_2_South_Ocean	12	6	0	0	1143.345292	2017/18
L1209_1	L1209	Central	Ocean	L1209_1_Central_Ocean	3	3	3	1	433.0330743	2017/18
L1209_1	L1209	North	Ocean	L1209_1_North_Ocean	1	1	0	0	433.0330744	2017/18
L1209_1	L1209	South	Ocean	L1209_1_South_Ocean	1	1	0	0	433.0330744	2017/18
L1210_1	L1210	Central	Ocean	L1210_1_Central_Ocean	23	11.5	0	0	460.3981252	2017/18
L1213_2	L1213	Central	Ocean	L1213_2_Central_Ocean	2	1	0	0	415.7581129	2017/18
L1213_2	L1213	North	Ocean	L1213_2_North_Ocean	2	1	0	0	415.7581129	2017/18
L1213_2	L1213	South	Ocean	L1213_2_South_Ocean	2	1	14.5	14.5	415.7581129	2017/18
L1215_1	L1215	Central	Ocean	L1215_1_Central_Ocean	1	1	0	0	1143.345292	2017/18
L1215_1	L1215	North	Ocean	L1215_1_North_Ocean	4	4	1	0.25	1143.345292	2017/18
L1215_1	L1215	South	Ocean	L1215_1_South_Ocean	1	1	0	0	1143.345292	2017/18
L1216_1	L1216	Central	Ocean	L1216_1_Central_Ocean	7	7	0.666666667	0.095238095	397.5418636	2017/18
L1216_1	L1216	North	Ocean	L1216_1_North_Ocean	2	2	0	0	397.5418635	2017/18
L1216_1	L1216	South	Ocean	L1216_1_South_Ocean	6	6	0	0	397.5418635	2017/18
L1221_1	L1221	Central	Ocean	L1221_1_Central_Ocean	3	3	0	0	397.5418637	2017/18
L1225_2	L1225	Central	Ocean	L1225_2_Central_Ocean	1	1	0	0	433.0330744	2017/18
L1225_2	L1225	North	Ocean	L1225_2_North_Ocean	1	1	0	0	433.0330744	2017/18
L1225_2	L1225	South	Ocean	L1225_2_South_Ocean	9	9	1.5	0.166666667	433.0330743	2017/18
L1226_1	L1226	North	Ocean	L1226_1_North_Ocean	2	2	0	0	1215.76779	2017/18
L1227_1	L1227	Central	Ocean	L1227_1_Central_Ocean	3	1.5	0	0	406.4148116	2017/18
L1227_1	L1227	North	Ocean	L1227_1_North_Ocean	3	1.5	0	0	406.4148116	2017/18
L1227_1	L1227	South	Ocean	L1227_1_South_Ocean	3	1.5	0	0	406.4148116	2017/18
L1228_1	L1228	Central	Ocean	L1228_1_Central_Ocean	7	7	0	0	397.5418636	2017/18
L1229_1	L1229	Central	Ocean	L1229_1_Central_Ocean	18	9	3	0.333333333	1050.447465	2017/18
L1229_1	L1229	North	Ocean	L1229_1_North_Ocean	3	1.5	0	0	1050.447465	2017/18
L1229_1	L1229	South	Ocean	L1229_1_South_Ocean	3	1.5	0	0	1050.447465	2017/18
L1235_1	L1235	Central	Ocean	L1235_1_Central_Ocean	6	6	0	0	1050.447465	2017/18
L1235_1	L1235	North	Ocean	L1235_1_North_Ocean	13	13	13.99999999	1.076923077	1050.447465	2017/18
L1235_1	L1235	South	Ocean	L1235_1_South_Ocean	5	5	0	0	1050.447465	2017/18
L1241_1	L1241	Central	Ocean	L1241_1_Central_Ocean	4	4	0	0	1073.672302	2017/18
L1243_1	L1243	Central	Ocean	L1243_1_Central_Ocean	10	10	6	0.6	1199.37878	2017/18
L1243_1	L1243	North	Ocean	L1243_1_North_Ocean	10	10	15	1.5	1199.37878	2017/18
L1243_1	L1243	South	Ocean	L1243_1_South_Ocean	6	6	0	0	1199.37878	2017/18
L1244_1	L1244	Central	Ocean	L1244_1_Central_Ocean	8	8	7	0.875	1073.672302	2017/18
L1244_1	L1244	North	Ocean	L1244_1_North_Ocean	13	13	23.33333332	1.794871794	1073.672302	2017/18
L1244_1	L1244	South	Ocean	L1244_1_South_Ocean	7	7	0	0	1073.672302	2017/18
L1245_1	L1245	Central	Ocean	L1245_1_Central_Ocean	1	0.333333333	0	0	415.7581129	2017/18
L1245_1	L1245	North	Ocean	L1245_1_North_Ocean	1	0.333333333	0.666666667	2.000000003	415.7581129	2017/18
L1245_1	L1245	South	Ocean	L1245_1_South_Ocean	1	0.333333333	0	0	415.7581129	2017/18
L1246_1	L1246	Central	Ocean	L1246_1_Central_Ocean	16	16	0	0	406.4148116	2017/18
L1248_1	L1248	Central	Ocean	L1248_1_Central_Ocean	3	3	0	0	406.4148117	2017/18
L1248_1	L1248	North	Ocean	L1248_1_North_Ocean	2	2	0	0	406.4148116	2017/18
L1248_1	L1248	South	Ocean	L1248_1_South_Ocean	3	3	4.999999999	1.666666666	406.4148117	2017/18
L1253_1	L1253	Central	Ocean	L1253_1_Central_Ocean	8	8	0	0	1073.672302	2017/18
L1259_2	L1259	North	Ocean	L1259_2_North_Ocean	4	2	0	0	415.7581129	2017/18
L1259_2	L1259	South	Ocean	L1259_2_South_Ocean	7	3.5	0	0	415.7581129	2017/18
L1263_1	L1263	Central	Ocean	L1263_1_Central_Ocean	6	6	3	0.5	1073.672302	2017/18
L1263_1	L1263	North	Ocean	L1263_1_North_Ocean	2	2	0	0	1073.672302	2017/18
L1263_1	L1263	South	Ocean	L1263_1_South_Ocean	2	2	0	0	1073.672302	2017/18
L1264_1	L1264	Central	Ocean	L1264_1_Central_Ocean	36	18	12.5	0.694444444	397.5418636	2017/18
L1264_1	L1264	North	Ocean	L1264_1_North_Ocean	73	36.5	24.5	0.671232877	397.5418636	2017/18
L1264_1	L1264	South	Ocean	L1264_1_South_Ocean	32	16	0	0	397.5418636	2017/18
L1269_1	L1269	Central	Ocean	L1269_1_Central_Ocean	1	1	0	0	1199.37878	2017/18
L1269_1	L1269	North	Ocean	L1269_1_North_Ocean	1	1	0	0	1199.37878	2017/18
L1269_1	L1269	South	Ocean	L1269_1_South_Ocean	1	1	0	0	1199.37878	2017/18
L1270_1	L1270	Central	Ocean	L1270_1_Central_Ocean	10	10	0	0	454.4404248	2017/18
L1270_1	L1270	North	Ocean	L1270_1_North_Ocean	7	7	0	0	454.4404249	2017/18
L1270_1	L1270	South	Ocean	L1270_1_South_Ocean	13	13	2.999999999	0.230769231	454.4404248	2017/18
L1271_1	L1271	Central	Ocean	L1271_1_Central_Ocean	6	6	0	0	1143.345292	2017/18
L1271_1	L1271	North	Ocean	L1271_1_North_Ocean	6	6	0	0	1143.345292	2017/18
L1271_1	L1271	South	Ocean	L1271_1_South_Ocean	6	6	0	0	1143.345292	2017/18
L1272_1	L1272	Central	Ocean	L1272_1_Central_Ocean	1	1	0	0	433.0330744	2017/18
L1272_1	L1272	South	Ocean	L1272_1_South_Ocean	13	13	0	0	433.0330744	2017/18
L1274_1	L1274	Central	Ocean	L1274_1_Central_Ocean	10	10	0	0	1143.345292	2017/18
L1276_1	L1276	Central	Ocean	L1276_1_Central_Ocean	33	33	7.999999997	0.242424242	397.5418636	2017/18
L1276_1	L1276	North	Ocean	L1276_1_North_Ocean	14	14	28.00000001	2	397.5418635	2017/18
L1276_1	L1276	South	Ocean	L1276_1_South_Ocean	8	8	0	0	397.5418635	2017/18
L1283_1	L1283	Central	Ocean	L1283_1_Central_Ocean	76	76	22.25	0.292763158	406.4148116	2017/18
L1283_1	L1283	North	Ocean	L1283_1_North_Ocean	69	69	95	1.376811594	406.4148116	2017/18
L1283_1	L1283	South	Ocean	L1283_1_South_Ocean	32	32	0	0	406.4148116	2017/18
L1288_1	L1288	South	Ocean	L1288_1_South_Ocean	1	1	0	0	433.0330744	2017/18
L1290_1	L1290	Central	Ocean	L1290_1_Central_Ocean	2	2	0	0	1098.128284	2017/18
L1290_1	L1290	North	Ocean	L1290_1_North_Ocean	2	2	2	1	1098.128284	2017/18
L1290_1	L1290	South	Ocean	L1290_1_South_Ocean	2	2	0	0	1098.128284	2017/18
L1291_1	L1291	Central	Ocean	L1291_1_Central_Ocean	6	6	0	0	1050.447465	2017/18
L1291_1	L1291	South	Ocean	L1291_1_South_Ocean	2	2	0	0	1050.447465	2017/18
L1295_2	L1295	Central	Ocean	L1295_2_Central_Ocean	2	1	0	0	206.4539964	2017/18
L1295_2	L1295	North	Ocean	L1295_2_North_Ocean	13	6.5	0	0	206.4539963	2017/18
L1295_2	L1295	South	Ocean	L1295_2_South_Ocean	2	1	0	0	206.4539964	2017/18
L1297_1	L1297	Central	Ocean	L1297_1_Central_Ocean	4	2	0	0	324.629651	2017/18
L1297_1	L1297	North	Ocean	L1297_1_North_Ocean	2	1	0	0	324.629651	2017/18
L1298_1	L1298	Central	Ocean	L1298_1_Central_Ocean	1	1	0	0	220.5427594	2017/18
L1298_1	L1298	North	Ocean	L1298_1_North_Ocean	18	18	3	0.166666667	220.5427594	2017/18
L1298_1	L1298	South	Ocean	L1298_1_South_Ocean	1	1	0	0	220.5427594	2017/18
L1304_2	L1304	North	Ocean	L1304_2_North_Ocean	2	1	0	0	290.4018665	2017/18
L1308_3	L1308	Central	Ocean	L1308_3_Central_Ocean	3	1.5	0	0	188.9357894	2017/18
L1313_1	L1313	Central	Ocean	L1313_1_Central_Ocean	6	6	0	0	220.5427593	2017/18
L1313_1	L1313	North	Ocean	L1313_1_North_Ocean	12	12	9.999999999	0.833333333	220.5427594	2017/18
L1313_1	L1313	South	Ocean	L1313_1_South_Ocean	5	5	0	0	220.5427594	2017/18
L1315_1	L1315	Central	Ocean	L1315_1_Central_Ocean	1	1	0	0	220.5427594	2017/18
L1317_1	L1317	Central	Ocean	L1317_1_Central_Ocean	6	3	3.5	1.166666667	188.9357894	2017/18
L1317_1	L1317	North	Ocean	L1317_1_North_Ocean	1	0.5	0	0	188.9357894	2017/18
L1317_1	L1317	South	Ocean	L1317_1_South_Ocean	1	0.5	0	0	188.9357894	2017/18
L1319_1	L1319	Central	Ocean	L1319_1_Central_Ocean	4	4	0	0	327.931015	2017/18
L1320_1	L1320	Central	Ocean	L1320_1_Central_Ocean	5	5	0	0	220.5427594	2017/18
L1320_1	L1320	North	Ocean	L1320_1_North_Ocean	4	4	40.5	10.125	220.5427594	2017/18
L1320_1	L1320	South	Ocean	L1320_1_South_Ocean	4	4	0	0	220.5427594	2017/18
L1323_1	L1323	Central	Ocean	L1323_1_Central_Ocean	19	9.5	0	0	272.7286642	2017/18
L1323_1	L1323	North	Ocean	L1323_1_North_Ocean	39	19.5	72.91666667	3.73931624	272.7286642	2017/18
L1323_1	L1323	South	Ocean	L1323_1_South_Ocean	19	9.5	0	0	272.7286642	2017/18
L1324_1	L1324	Central	Ocean	L1324_1_Central_Ocean	3	1.5	0	0	188.9357894	2017/18
L1324_1	L1324	North	Ocean	L1324_1_North_Ocean	57	28.5	0	0	188.9357894	2017/18
L1326_1	L1326	Central	Ocean	L1326_1_Central_Ocean	1	1	0	0	183.0962595	2017/18
L1326_1	L1326	North	Ocean	L1326_1_North_Ocean	22	22	1.5	0.068181818	183.0962595	2017/18
L1326_1	L1326	South	Ocean	L1326_1_South_Ocean	1	1	0	0	183.0962595	2017/18
L1327_1	L1327	Central	Ocean	L1327_1_Central_Ocean	29	14.5	0	0	272.7286642	2017/18
L1327_1	L1327	North	Ocean	L1327_1_North_Ocean	56	28	78.5	2.803571428	272.7286642	2017/18
L1327_1	L1327	South	Ocean	L1327_1_South_Ocean	31	15.5	8.000000002	0.516129032	272.7286642	2017/18
L1331_1	L1331	Central	Ocean	L1331_1_Central_Ocean	2	2	0	0	290.4018665	2017/18
L1331_1	L1331	North	Ocean	L1331_1_North_Ocean	9	9	0	0	290.4018666	2017/18
L1333_1	L1333	Central	Ocean	L1333_1_Central_Ocean	14	14	0	0	183.0962595	2017/18
L1333_1	L1333	North	Ocean	L1333_1_North_Ocean	46	46	25	0.543478261	183.0962595	2017/18
L1333_1	L1333	South	Ocean	L1333_1_South_Ocean	14	14	0	0	183.0962595	2017/18
L1336_1	L1336	Central	Ocean	L1336_1_Central_Ocean	4	4	0	0	272.7286643	2017/18
L1336_1	L1336	North	Ocean	L1336_1_North_Ocean	9	9	9	1	272.7286642	2017/18
L1336_1	L1336	South	Ocean	L1336_1_South_Ocean	5	5	22	4.4	272.7286642	2017/18
L1338_1	L1338	Central	Ocean	L1338_1_Central_Ocean	1	1	0	0	183.0962595	2017/18
L1338_1	L1338	North	Ocean	L1338_1_North_Ocean	1	1	0.5	0.5	183.0962595	2017/18
L1338_1	L1338	South	Ocean	L1338_1_South_Ocean	1	1	0	0	183.0962595	2017/18
L1339_1	L1339	Central	Ocean	L1339_1_Central_Ocean	1	1	0	0	272.7286642	2017/18
L1339_1	L1339	North	Ocean	L1339_1_North_Ocean	6	6	1.666666667	0.277777778	272.7286642	2017/18
L1339_1	L1339	South	Ocean	L1339_1_South_Ocean	1	1	0	0	272.7286642	2017/18
L1342_1	L1342	Central	Ocean	L1342_1_Central_Ocean	3	3	0	0	220.5427594	2017/18
L1343_1	L1343	Central	Ocean	L1343_1_Central_Ocean	73	24.33333334	1	0.04109589	183.0962595	2017/18
L1343_1	L1343	North	Ocean	L1343_1_North_Ocean	114	38	37.33333334	0.98245614	183.0962595	2017/18
L1343_1	L1343	South	Ocean	L1343_1_South_Ocean	50	16.66666667	0	0	183.0962595	2017/18
L1346_3	L1346	Central	Ocean	L1346_3_Central_Ocean	2	1	0	0	281.3370997	2017/18
L1346_3	L1346	North	Ocean	L1346_3_North_Ocean	16	8	5.000000001	0.625	281.3370998	2017/18
L1346_3	L1346	South	Ocean	L1346_3_South_Ocean	2	1	0	0	281.3370997	2017/18
L1349_1	L1349	Central	Ocean	L1349_1_Central_Ocean	1	1	0	0	183.0962595	2017/18
L1349_1	L1349	North	Ocean	L1349_1_North_Ocean	6	6	1	0.166666667	183.0962595	2017/18
L1349_1	L1349	South	Ocean	L1349_1_South_Ocean	3	3	0	0	183.0962595	2017/18
L1351_1	L1351	Central	Ocean	L1351_1_Central_Ocean	21	21	8.000000002	0.380952381	272.7286642	2017/18
L1351_1	L1351	North	Ocean	L1351_1_North_Ocean	33	33	5	0.151515152	272.7286642	2017/18
L1351_1	L1351	South	Ocean	L1351_1_South_Ocean	12	12	0	0	272.7286642	2017/18
L1353_1	L1353	North	Ocean	L1353_1_North_Ocean	2	2	0	0	290.4018665	2017/18
L1358_1	L1358	North	Ocean	L1358_1_North_Ocean	7	7	0	0	281.3370997	2017/18
L1364_1	L1364	Central	Ocean	L1364_1_Central_Ocean	7	7	0	0	183.0962596	2017/18
L1367_1	L1367	North	Ocean	L1367_1_North_Ocean	2	2	0	0	290.4018665	2017/18
L1369_1	L1369	Central	Ocean	L1369_1_Central_Ocean	9	9	0	0	183.0962596	2017/18
L1370_1	L1370	Central	Ocean	L1370_1_Central_Ocean	18	9	0	0	183.0962596	2017/18
L1373_1	L1373	Central	Ocean	L1373_1_Central_Ocean	3	3	0	0	290.4018665	2017/18
L1373_1	L1373	North	Ocean	L1373_1_North_Ocean	2	2	0	0	290.4018665	2017/18
L1377_1	L1377	Central	Ocean	L1377_1_Central_Ocean	1	1	0	0	290.4018665	2017/18
L1377_1	L1377	North	Ocean	L1377_1_North_Ocean	1	1	0	0	290.4018665	2017/18
L1378_1	L1378	Central	Ocean	L1378_1_Central_Ocean	2	1	4.5	4.5	195.0848716	2017/18
L1378_1	L1378	North	Ocean	L1378_1_North_Ocean	2	1	0	0	195.0848716	2017/18
L1378_1	L1378	South	Ocean	L1378_1_South_Ocean	2	1	0	0	195.0848716	2017/18
L1379_1	L1379	Central	Ocean	L1379_1_Central_Ocean	35	17.5	31.5	1.8	272.7286642	2017/18
L1379_1	L1379	North	Ocean	L1379_1_North_Ocean	15	7.5	0	0	272.7286643	2017/18
L1379_1	L1379	South	Ocean	L1379_1_South_Ocean	15	7.5	0	0	272.7286643	2017/18
L1381_1	L1381	Central	Ocean	L1381_1_Central_Ocean	6	3	1.833333334	0.611111111	272.7286642	2017/18
L1381_1	L1381	North	Ocean	L1381_1_North_Ocean	2	1	0	0	272.7286642	2017/18
L1381_1	L1381	South	Ocean	L1381_1_South_Ocean	2	1	0	0	272.7286642	2017/18
L1388_1	L1388	Central	Ocean	L1388_1_Central_Ocean	22	22	0	0	220.5427594	2017/18
L1390_2	L1390	Central	Ocean	L1390_2_Central_Ocean	5	2.5	0	0	290.4018665	2017/18
L1390_2	L1390	North	Ocean	L1390_2_North_Ocean	2	1	0	0	290.4018665	2017/18
L1390_2	L1390	South	Ocean	L1390_2_South_Ocean	2	1	0	0	290.4018665	2017/18
L1394_2	L1394	Central	Ocean	L1394_2_Central_Ocean	47	23.5	19	0.808510638	183.0962595	2017/18
L1394_2	L1394	North	Ocean	L1394_2_North_Ocean	55	27.5	9.000000003	0.327272727	183.0962595	2017/18
L1394_2	L1394	South	Ocean	L1394_2_South_Ocean	28	14	0	0	183.0962595	2017/18
L1395_1	L1395	Central	Ocean	L1395_1_Central_Ocean	1	1	0	0	281.3370997	2017/18
L1400_1	L1400	Central	Ocean	L1400_1_Central_Ocean	2	2	0	0	290.4018665	2017/18
L1400_1	L1400	North	Ocean	L1400_1_North_Ocean	2	2	1	0.5	290.4018665	2017/18
L1400_1	L1400	South	Ocean	L1400_1_South_Ocean	2	2	0	0	290.4018665	2017/18
L1404_1	L1404	Central	Ocean	L1404_1_Central_Ocean	4	4	0	0	183.0962595	2017/18
L1411_1	L1411	Central	Ocean	L1411_1_Central_Ocean	8	4	2.5	0.625	195.0848716	2017/18
L1411_1	L1411	North	Ocean	L1411_1_North_Ocean	3	1.5	0	0	195.0848716	2017/18
L1411_1	L1411	South	Ocean	L1411_1_South_Ocean	3	1.5	0	0	195.0848716	2017/18
L1413_1	L1413	Central	Ocean	L1413_1_Central_Ocean	21	21	0	0	183.0962595	2017/18
L1413_1	L1413	North	Ocean	L1413_1_North_Ocean	34	34	131	3.852941176	183.0962595	2017/18
L1413_1	L1413	South	Ocean	L1413_1_South_Ocean	18	18	0	0	183.0962595	2017/18
L1415_1	L1415	Central	Ocean	L1415_1_Central_Ocean	2	2	0	0	183.0962595	2017/18
L1415_1	L1415	South	Ocean	L1415_1_South_Ocean	2	2	0	0	183.0962595	2017/18
L1417_1	L1417	Central	Ocean	L1417_1_Central_Ocean	13	13	0	0	327.9310151	2017/18
L1417_1	L1417	North	Ocean	L1417_1_North_Ocean	25	25	50.00000002	2.000000001	327.9310151	2017/18
L1417_1	L1417	South	Ocean	L1417_1_South_Ocean	12	12	0	0	327.9310151	2017/18
L1418_1	L1418	Central	Ocean	L1418_1_Central_Ocean	1	1	0	0	195.0848716	2017/18
L1419_1	L1419	Central	Ocean	L1419_1_Central_Ocean	13	13	0	0	272.7286642	2017/18
L1419_1	L1419	North	Ocean	L1419_1_North_Ocean	4	4	0	0	272.7286643	2017/18
L1420_1	L1420	Central	Ocean	L1420_1_Central_Ocean	4	4	5	1.25	183.0962595	2017/18
L1420_1	L1420	North	Ocean	L1420_1_North_Ocean	1	1	0	0	183.0962595	2017/18
L1420_1	L1420	South	Ocean	L1420_1_South_Ocean	1	1	0	0	183.0962595	2017/18
L1422_1	L1422	Central	Ocean	L1422_1_Central_Ocean	1	1	0	0	206.4539964	2017/18
L1422_1	L1422	North	Ocean	L1422_1_North_Ocean	1	1	0	0	206.4539964	2017/18
L1422_1	L1422	South	Ocean	L1422_1_South_Ocean	1	1	0	0	206.4539964	2017/18
L1423_1	L1423	Central	Ocean	L1423_1_Central_Ocean	1	1	0	0	281.3370997	2017/18
L1424_1	L1424	North	Ocean	L1424_1_North_Ocean	1	1	0	0	290.4018665	2017/18
L1428_1	L1428	Central	Ocean	L1428_1_Central_Ocean	10	10	0	0	290.4018665	2017/18
L1428_1	L1428	North	Ocean	L1428_1_North_Ocean	14	14	1	0.071428571	290.4018665	2017/18
L1428_1	L1428	South	Ocean	L1428_1_South_Ocean	8	8	0	0	290.4018665	2017/18
L1431_1	L1431	Central	Ocean	L1431_1_Central_Ocean	5	2.5	1	0.4	195.0848716	2017/18
L1431_1	L1431	North	Ocean	L1431_1_North_Ocean	1	0.5	0	0	195.0848716	2017/18
L1431_1	L1431	South	Ocean	L1431_1_South_Ocean	1	0.5	0	0	195.0848716	2017/18
L1433_1	L1433	Central	Ocean	L1433_1_Central_Ocean	2	1	0	0	290.4018665	2017/18
L1433_1	L1433	North	Ocean	L1433_1_North_Ocean	2	1	0.5	0.5	290.4018665	2017/18
L1433_1	L1433	South	Ocean	L1433_1_South_Ocean	2	1	0	0	290.4018665	2017/18
L1434_1	L1434	Central	Ocean	L1434_1_Central_Ocean	14	14	0	0	183.0962595	2017/18
L1435_1	L1435	Central	Ocean	L1435_1_Central_Ocean	4	4	0	0	307.161842	2017/18
L1435_1	L1435	North	Ocean	L1435_1_North_Ocean	1	1	0	0	307.161842	2017/18
L1437_1	L1437	Central	Ocean	L1437_1_Central_Ocean	1	1	0	0	290.4018665	2017/18
L1437_1	L1437	North	Ocean	L1437_1_North_Ocean	1	1	2	2	290.4018665	2017/18
L1437_1	L1437	South	Ocean	L1437_1_South_Ocean	1	1	0	0	290.4018665	2017/18
L1438_1	L1438	Central	Ocean	L1438_1_Central_Ocean	3	3	0	0	290.4018665	2017/18
L1439_1	L1439	Central	Ocean	L1439_1_Central_Ocean	2	1	0	0	195.0848716	2017/18
L1440_1	L1440	Central	Ocean	L1440_1_Central_Ocean	5	5	0	0	276.4286266	2017/18
L1440_1	L1440	South	Ocean	L1440_1_South_Ocean	2	2	0	0	276.4286265	2017/18
L1441_1	L1441	Central	Ocean	L1441_1_Central_Ocean	1	1	0	0	197.1660017	2017/18
L1443_1	L1443	Central	Ocean	L1443_1_Central_Ocean	2	2	0	0	197.1660017	2017/18
L1446_1	L1446	Central	Ocean	L1446_1_Central_Ocean	2	2	28	14	244.5338026	2017/18
L1446_1	L1446	North	Ocean	L1446_1_North_Ocean	2	2	0	0	244.5338026	2017/18
L1446_1	L1446	South	Ocean	L1446_1_South_Ocean	2	2	0	0	244.5338026	2017/18
L1447_1	L1447	Central	Ocean	L1447_1_Central_Ocean	20	20	22	1.1	180.6380501	2017/18
L1447_1	L1447	North	Ocean	L1447_1_North_Ocean	12	12	5	0.416666667	180.6380501	2017/18
L1447_1	L1447	South	Ocean	L1447_1_South_Ocean	21	21	2	0.095238095	180.6380501	2017/18
L1448_1	L1448	Central	Ocean	L1448_1_Central_Ocean	5	5	0	0	244.5338026	2017/18
L1448_1	L1448	North	Ocean	L1448_1_North_Ocean	1	1	0	0	244.5338026	2017/18
L1448_1	L1448	South	Ocean	L1448_1_South_Ocean	1	1	0	0	244.5338026	2017/18
L1450_2	L1450	Central	Ocean	L1450_2_Central_Ocean	14	14	0	0	189.1212007	2017/18
L1450_2	L1450	North	Ocean	L1450_2_North_Ocean	4	4	0	0	189.1212007	2017/18
L1450_2	L1450	South	Ocean	L1450_2_South_Ocean	4	4	70.33333334	17.58333333	189.1212007	2017/18
L1453_1	L1453	South	Ocean	L1453_1_South_Ocean	24	24	0	0	180.6380501	2017/18
L1459_1	L1459	South	Ocean	L1459_1_South_Ocean	1	1	0	0	236.8299469	2017/18
L1460_1	L1460	Central	Ocean	L1460_1_Central_Ocean	3	3	0	0	189.1212007	2017/18
L1462_1	L1462	Central	Ocean	L1462_1_Central_Ocean	1	1	0	0	209.5483982	2017/18
L1462_1	L1462	South	Ocean	L1462_1_South_Ocean	1	1	0	0	209.5483982	2017/18
L1464_1	L1464	Central	Ocean	L1464_1_Central_Ocean	13	13	20	1.538461539	229.5139127	2017/18
L1464_1	L1464	North	Ocean	L1464_1_North_Ocean	6	6	0	0	229.5139127	2017/18
L1464_1	L1464	South	Ocean	L1464_1_South_Ocean	6	6	0	0	229.5139127	2017/18
L1466_1	L1466	Central	Ocean	L1466_1_Central_Ocean	7	7	30.99999999	4.428571427	180.6380501	2017/18
L1466_1	L1466	North	Ocean	L1466_1_North_Ocean	2	2	0	0	180.6380501	2017/18
L1466_1	L1466	South	Ocean	L1466_1_South_Ocean	8	8	0	0	180.6380501	2017/18
L1468_1	L1468	Central	Ocean	L1468_1_Central_Ocean	2	1	0	0	180.6380501	2017/18
L1468_1	L1468	North	Ocean	L1468_1_North_Ocean	3	1.5	0	0	180.6380501	2017/18
L1468_1	L1468	South	Ocean	L1468_1_South_Ocean	26	13	12	0.923076923	180.6380501	2017/18
L1470_1	L1470	Central	Ocean	L1470_1_Central_Ocean	1	1	0	0	197.1660017	2017/18
L1470_1	L1470	North	Ocean	L1470_1_North_Ocean	1	1	0	0	197.1660017	2017/18
L1470_1	L1470	South	Ocean	L1470_1_South_Ocean	1	1	0	0	197.1660017	2017/18
L1473_1	L1473	Central	Ocean	L1473_1_Central_Ocean	1	1	0	0	244.5338026	2017/18
L1473_1	L1473	North	Ocean	L1473_1_North_Ocean	1	1	0	0	244.5338026	2017/18
L1473_1	L1473	South	Ocean	L1473_1_South_Ocean	1	1	1	1	244.5338026	2017/18
L1474_1	L1474	Central	Ocean	L1474_1_Central_Ocean	6	6	0	0	236.8299468	2017/18
L1475_1	L1475	North	Ocean	L1475_1_North_Ocean	2	1	0	0	197.1660017	2017/18
L1476_1	L1476	Central	Ocean	L1476_1_Central_Ocean	10	10	26	2.6	229.5139127	2017/18
L1476_1	L1476	North	Ocean	L1476_1_North_Ocean	2	2	0	0	229.5139127	2017/18
L1476_1	L1476	South	Ocean	L1476_1_South_Ocean	19	19	0	0	229.5139127	2017/18
L1477_1	L1477	Central	Ocean	L1477_1_Central_Ocean	2	2	0	0	184.7701057	2017/18
L1478_1	L1478	North	Ocean	L1478_1_North_Ocean	16	16	0	0	180.6380501	2017/18
L1479_1	L1479	Central	Ocean	L1479_1_Central_Ocean	9	9	0	0	229.5139127	2017/18
L1479_1	L1479	North	Ocean	L1479_1_North_Ocean	2	2	0	0	229.5139127	2017/18
L1479_1	L1479	South	Ocean	L1479_1_South_Ocean	2	2	2	1	229.5139127	2017/18
L1484_1	L1484	Central	Ocean	L1484_1_Central_Ocean	2	2	0	0	244.5338026	2017/18
L1484_1	L1484	North	Ocean	L1484_1_North_Ocean	2	2	0	0	244.5338026	2017/18
L1484_1	L1484	South	Ocean	L1484_1_South_Ocean	2	2	0	0	244.5338026	2017/18
L1485_1	L1485	Central	Ocean	L1485_1_Central_Ocean	1	1	0	0	189.1212007	2017/18
L1487_2	L1487	Central	Ocean	L1487_2_Central_Ocean	71	35.5	21.5	0.605633803	180.6380501	2017/18
L1487_2	L1487	North	Ocean	L1487_2_North_Ocean	65	32.5	2.5	0.076923077	180.6380501	2017/18
L1487_2	L1487	South	Ocean	L1487_2_South_Ocean	45	22.5	0	0	180.6380501	2017/18
L1488_1	L1488	Central	Ocean	L1488_1_Central_Ocean	6	6	28.00000001	4.666666668	229.5139127	2017/18
L1488_1	L1488	North	Ocean	L1488_1_North_Ocean	6	6	0	0	229.5139127	2017/18
L1488_1	L1488	South	Ocean	L1488_1_South_Ocean	6	6	0	0	229.5139127	2017/18
L1490_1	L1490	Central	Ocean	L1490_1_Central_Ocean	19	19	58.49999999	3.078947368	180.6380501	2017/18
L1490_1	L1490	North	Ocean	L1490_1_North_Ocean	19	19	19.5	1.026315789	180.6380501	2017/18
L1490_1	L1490	South	Ocean	L1490_1_South_Ocean	22	22	74.49999997	3.386363635	180.6380501	2017/18
L1492_1	L1492	Central	Ocean	L1492_1_Central_Ocean	5	2.5	0	0	244.5338026	2017/18
L1493_1	L1493	Central	Ocean	L1493_1_Central_Ocean	11	11	22	2	229.5139127	2017/18
L1493_1	L1493	North	Ocean	L1493_1_North_Ocean	6	6	0	0	229.5139127	2017/18
L1493_1	L1493	South	Ocean	L1493_1_South_Ocean	9	9	5.000000003	0.555555556	229.5139127	2017/18
L1495_1	L1495	Central	Ocean	L1495_1_Central_Ocean	1	1	0	0	209.5483982	2017/18
L1497_1	L1497	North	Ocean	L1497_1_North_Ocean	3	3	0	0	189.1212007	2017/18
L1498_1	L1498	Central	Ocean	L1498_1_Central_Ocean	9	9	1	0.111111111	244.5338027	2017/18
L1498_1	L1498	North	Ocean	L1498_1_North_Ocean	3	3	0	0	244.5338026	2017/18
L1498_1	L1498	South	Ocean	L1498_1_South_Ocean	3	3	0	0	244.5338026	2017/18
L1499_1	L1499	Central	Ocean	L1499_1_Central_Ocean	1	1	0	0	180.6380501	2017/18
L1499_1	L1499	North	Ocean	L1499_1_North_Ocean	1	1	0	0	180.6380501	2017/18
L1499_1	L1499	South	Ocean	L1499_1_South_Ocean	4	4	4	1	180.6380501	2017/18
L1501_1	L1501	Central	Ocean	L1501_1_Central_Ocean	5	5	8.000000004	1.600000001	258.77757	2017/18
L1501_1	L1501	North	Ocean	L1501_1_North_Ocean	1	1	0	0	258.7775701	2017/18
L1501_1	L1501	South	Ocean	L1501_1_South_Ocean	1	1	0	0	258.7775701	2017/18
L1506_1	L1506	Central	Ocean	L1506_1_Central_Ocean	1	1	0	0	273.4404517	2017/18
L1506_1	L1506	North	Ocean	L1506_1_North_Ocean	1	1	0	0	273.4404517	2017/18
L1506_1	L1506	South	Ocean	L1506_1_South_Ocean	1	1	0	0	273.4404517	2017/18
L1508_1	L1508	North	Ocean	L1508_1_North_Ocean	3	3	0	0	229.5139127	2017/18
L1508_1	L1508	South	Ocean	L1508_1_South_Ocean	17	17	0	0	229.5139127	2017/18
L1511_1	L1511	Central	Ocean	L1511_1_Central_Ocean	4	4	0	0	258.77757	2017/18
L1511_1	L1511	North	Ocean	L1511_1_North_Ocean	4	4	0	0	258.77757	2017/18
L1511_1	L1511	South	Ocean	L1511_1_South_Ocean	9	9	0	0	258.7775701	2017/18
L1512_2	L1512	North	Ocean	L1512_2_North_Ocean	2	1	0	0	244.5338026	2017/18
L1512_2	L1512	South	Ocean	L1512_2_South_Ocean	8	4	0	0	244.5338026	2017/18
L1513_5	L1513	South	Ocean	L1513_5_South_Ocean	4	2	0	0	189.1212007	2017/18
L1514_1	L1514	Central	Ocean	L1514_1_Central_Ocean	1	1	0	0	189.1212007	2017/18
L1514_1	L1514	North	Ocean	L1514_1_North_Ocean	1	1	0	0	189.1212007	2017/18
L1514_1	L1514	South	Ocean	L1514_1_South_Ocean	3	3	8.000000002	2.666666667	189.1212007	2017/18
L1515_1	L1515	South	Ocean	L1515_1_South_Ocean	21	21	0	0	236.8299469	2017/18
L1516_1	L1516	Central	Ocean	L1516_1_Central_Ocean	2	2	0	0	207.1352206	2017/18
L1516_1	L1516	North	Ocean	L1516_1_North_Ocean	2	2	0	0	207.1352206	2017/18
L1516_1	L1516	South	Ocean	L1516_1_South_Ocean	20	20	0	0	207.1352206	2017/18
L1521_1	L1521	South	Ocean	L1521_1_South_Ocean	1	1	0	0	189.1212007	2017/18
L1524_1	L1524	South	Ocean	L1524_1_South_Ocean	2	2	0	0	180.6380501	2017/18
L1525_1	L1525	South	Ocean	L1525_1_South_Ocean	4	4	0	0	180.6380501	2017/18
L1526_1	L1526	Central	Ocean	L1526_1_Central_Ocean	5	2.5	0	0	229.5139127	2017/18
L1526_1	L1526	North	Ocean	L1526_1_North_Ocean	5	2.5	0	0	229.5139127	2017/18
L1526_1	L1526	South	Ocean	L1526_1_South_Ocean	5	2.5	67.50000001	27	229.5139127	2017/18
L1528_1	L1528	Central	Ocean	L1528_1_Central_Ocean	6	1.5	0	0	180.6380501	2017/18
L1528_1	L1528	North	Ocean	L1528_1_North_Ocean	6	1.5	0	0	180.6380501	2017/18
L1528_1	L1528	South	Ocean	L1528_1_South_Ocean	19	4.75	2.25	0.47368421	180.6380501	2017/18
L1531_1	L1531	South	Ocean	L1531_1_South_Ocean	1	1	0	0	236.8299469	2017/18
L1532_2	L1532	South	Ocean	L1532_2_South_Ocean	14	7	0	0	180.6380501	2017/18
L1533_2	L1533	Central	Ocean	L1533_2_Central_Ocean	13	6.5	0	0	244.5338026	2017/18
L1533_2	L1533	North	Ocean	L1533_2_North_Ocean	2	1	0	0	244.5338026	2017/18
L1533_2	L1533	South	Ocean	L1533_2_South_Ocean	14	7	0	0	244.5338027	2017/18
L1534_2	L1534	Central	Ocean	L1534_2_Central_Ocean	2	1	0	0	258.7775701	2017/18
L1534_2	L1534	North	Ocean	L1534_2_North_Ocean	6	3	0	0	258.7775701	2017/18
L1534_2	L1534	South	Ocean	L1534_2_South_Ocean	26	13	9.000000001	0.692307692	258.7775701	2017/18
L1535_1	L1535	Central	Ocean	L1535_1_Central_Ocean	1	0.5	0	0	180.6380501	2017/18
L1535_1	L1535	North	Ocean	L1535_1_North_Ocean	1	0.5	0	0	180.6380501	2017/18
L1535_1	L1535	South	Ocean	L1535_1_South_Ocean	59	29.5	4.75	0.161016949	180.6380501	2017/18
L1536_1	L1536	South	Ocean	L1536_1_South_Ocean	1	1	0	0	244.5338026	2017/18
L1539_2	L1539	Central	Ocean	L1539_2_Central_Ocean	5	2.5	0	0	189.1212007	2017/18
L1539_2	L1539	North	Ocean	L1539_2_North_Ocean	5	2.5	0	0	189.1212007	2017/18
L1539_2	L1539	South	Ocean	L1539_2_South_Ocean	12	6	38.00000001	6.333333335	189.1212007	2017/18
L1540_1	L1540	South	Ocean	L1540_1_South_Ocean	19	9.5	0	0	236.8299469	2017/18
L1541_1	L1541	Central	Ocean	L1541_1_Central_Ocean	4	2	0	0	236.8299469	2017/18
L1541_1	L1541	North	Ocean	L1541_1_North_Ocean	4	2	0	0	236.8299469	2017/18
L1541_1	L1541	South	Ocean	L1541_1_South_Ocean	12	6	12.5	2.083333334	236.8299468	2017/18
L1543_1	L1543	Central	Ocean	L1543_1_Central_Ocean	2	1	0	0	207.1352206	2017/18
L1543_1	L1543	North	Ocean	L1543_1_North_Ocean	2	1	0	0	207.1352206	2017/18
L1543_1	L1543	South	Ocean	L1543_1_South_Ocean	6	3	6.000000002	2.000000001	207.1352206	2017/18
L1545_1	L1545	South	Ocean	L1545_1_South_Ocean	3	3	0	0	184.7701057	2017/18
L1547_1	L1547	Central	Ocean	L1547_1_Central_Ocean	7	7	0	0	207.1352206	2017/18
L1547_1	L1547	North	Ocean	L1547_1_North_Ocean	7	7	0	0	207.1352206	2017/18
L1547_1	L1547	South	Ocean	L1547_1_South_Ocean	7	7	162.5	23.21428572	207.1352206	2017/18
L1554_1	L1554	South	Ocean	L1554_1_South_Ocean	6	6	0	0	184.7701057	2017/18
L1557_1	L1557	South	Ocean	L1557_1_South_Ocean	1	1	0	0	184.7701057	2017/18
L1561_1	L1561	Central	Ocean	L1561_1_Central_Ocean	4	2	0	0	80.22389485	2017/18
L1561_1	L1561	North	Ocean	L1561_1_North_Ocean	10	5	1.499999999	0.3	80.22389484	2017/18
L1561_1	L1561	South	Ocean	L1561_1_South_Ocean	4	2	0	0	80.22389485	2017/18
L1564_1	L1564	North	Ocean	L1564_1_North_Ocean	1	1	0	0	67.23395172	2017/18
L1565_1	L1565	Central	Ocean	L1565_1_Central_Ocean	2	2	0	0	85.5082687	2017/18
L1565_1	L1565	North	Ocean	L1565_1_North_Ocean	6	6	7	1.166666667	85.50826868	2017/18
L1565_1	L1565	South	Ocean	L1565_1_South_Ocean	2	2	0	0	85.5082687	2017/18
L1568_1	L1568	North	Ocean	L1568_1_North_Ocean	2	2	0	0	95.27862205	2017/18
L1569_1	L1569	Central	Ocean	L1569_1_Central_Ocean	1	0.5	0	0	70.71717138	2017/18
L1569_1	L1569	North	Ocean	L1569_1_North_Ocean	1	0.5	6.999999999	14	70.71717138	2017/18
L1569_1	L1569	South	Ocean	L1569_1_South_Ocean	1	0.5	0	0	70.71717138	2017/18
L1570_1	L1570	Central	Ocean	L1570_1_Central_Ocean	10	10	0	0	80.22389483	2017/18
L1570_1	L1570	North	Ocean	L1570_1_North_Ocean	10	10	12	1.2	80.22389483	2017/18
L1570_1	L1570	South	Ocean	L1570_1_South_Ocean	10	10	0	0	80.22389483	2017/18
L1571_2	L1571	Central	Ocean	L1571_2_Central_Ocean	2	1	0	0	84.76800249	2017/18
L1571_2	L1571	North	Ocean	L1571_2_North_Ocean	6	3	0	0	84.7680025	2017/18
L1571_2	L1571	South	Ocean	L1571_2_South_Ocean	2	1	0	0	84.76800249	2017/18
L1574_2	L1574	North	Ocean	L1574_2_North_Ocean	37	18.5	0	0	85.5082687	2017/18
L1575_2	L1575	Central	Ocean	L1575_2_Central_Ocean	10	5	0	0	91.3795557	2017/18
L1575_2	L1575	North	Ocean	L1575_2_North_Ocean	21	10.5	21	2	91.3795557	2017/18
L1575_2	L1575	South	Ocean	L1575_2_South_Ocean	10	5	0	0	91.3795557	2017/18
L1577_1	L1577	North	Ocean	L1577_1_North_Ocean	6	6	0	0	85.50826868	2017/18
L1579_1	L1579	Central	Ocean	L1579_1_Central_Ocean	5	5	1	0.2	95.27862206	2017/18
L1579_1	L1579	North	Ocean	L1579_1_North_Ocean	9	9	1	0.111111111	95.27862207	2017/18
L1579_1	L1579	South	Ocean	L1579_1_South_Ocean	3	3	0	0	95.27862207	2017/18
L1581_1	L1581	North	Ocean	L1581_1_North_Ocean	19	9.5	0	0	67.23395172	2017/18
L1582_1	L1582	Central	Ocean	L1582_1_Central_Ocean	7	7	0	0	75.20554281	2017/18
L1582_1	L1582	North	Ocean	L1582_1_North_Ocean	25	25	14	0.56	75.2055428	2017/18
L1582_1	L1582	South	Ocean	L1582_1_South_Ocean	6	6	0	0	75.20554282	2017/18
L1583_1	L1583	Central	Ocean	L1583_1_Central_Ocean	4	4	0	0	67.23395173	2017/18
L1583_1	L1583	North	Ocean	L1583_1_North_Ocean	14	14	9	0.642857143	67.23395172	2017/18
L1583_1	L1583	South	Ocean	L1583_1_South_Ocean	4	4	0	0	67.23395173	2017/18
L1585_1	L1585	Central	Ocean	L1585_1_Central_Ocean	1	1	0	0	95.27862207	2017/18
L1585_1	L1585	North	Ocean	L1585_1_North_Ocean	1	1	0	0	95.27862207	2017/18
L1585_1	L1585	South	Ocean	L1585_1_South_Ocean	1	1	0	0	95.27862207	2017/18
L1586_1	L1586	Central	Ocean	L1586_1_Central_Ocean	7	2.333333333	0	0	74.3850358	2017/18
L1586_1	L1586	North	Ocean	L1586_1_North_Ocean	7	2.333333333	12.33333333	5.285714287	74.3850358	2017/18
L1586_1	L1586	South	Ocean	L1586_1_South_Ocean	7	2.333333333	0	0	74.3850358	2017/18
L1587_1	L1587	Central	Ocean	L1587_1_Central_Ocean	23	5.75	0	0	80.22389483	2017/18
L1587_1	L1587	North	Ocean	L1587_1_North_Ocean	74	18.5	23.25000001	1.256756757	80.22389481	2017/18
L1587_1	L1587	South	Ocean	L1587_1_South_Ocean	23	5.75	0	0	80.22389483	2017/18
L1589_1	L1589	North	Ocean	L1589_1_North_Ocean	1	1	0	0	75.20554281	2017/18
L1591_1	L1591	Central	Ocean	L1591_1_Central_Ocean	2	2	0	0	67.2339517	2017/18
L1591_1	L1591	North	Ocean	L1591_1_North_Ocean	2	2	4.000000001	2.000000001	67.2339517	2017/18
L1591_1	L1591	South	Ocean	L1591_1_South_Ocean	2	2	0	0	67.2339517	2017/18
L1592_1	L1592	Central	Ocean	L1592_1_Central_Ocean	2	2	0	0	95.27862205	2017/18
L1592_1	L1592	North	Ocean	L1592_1_North_Ocean	2	2	5.000000002	2.500000001	95.27862205	2017/18
L1592_1	L1592	South	Ocean	L1592_1_South_Ocean	2	2	0	0	95.27862205	2017/18
L1600_1	L1600	Central	Ocean	L1600_1_Central_Ocean	6	6	0	0	81.1666021	2017/18
L1600_1	L1600	North	Ocean	L1600_1_North_Ocean	23	23	3.199999999	0.139130435	81.16660213	2017/18
L1600_1	L1600	South	Ocean	L1600_1_South_Ocean	6	6	0	0	81.1666021	2017/18
L1601_1	L1601	Central	Ocean	L1601_1_Central_Ocean	2	2	0	0	95.27862205	2017/18
L1601_1	L1601	North	Ocean	L1601_1_North_Ocean	8	8	0	0	95.27862206	2017/18
L1601_1	L1601	South	Ocean	L1601_1_South_Ocean	2	2	0	0	95.27862205	2017/18
L1605_2	L1605	Central	Ocean	L1605_2_Central_Ocean	8	4	0	0	95.27862208	2017/18
L1605_2	L1605	North	Ocean	L1605_2_North_Ocean	3	1.5	0	0	95.27862207	2017/18
L1607_1	L1607	North	Ocean	L1607_1_North_Ocean	4	4	0	0	85.50826868	2017/18
L1609_1	L1609	Central	Ocean	L1609_1_Central_Ocean	5	5	0	0	75.20554282	2017/18
L1609_1	L1609	North	Ocean	L1609_1_North_Ocean	15	15	25	1.666666667	75.2055428	2017/18
L1609_1	L1609	South	Ocean	L1609_1_South_Ocean	5	5	0	0	75.20554282	2017/18
L1610_2	L1610	North	Ocean	L1610_2_North_Ocean	2	2	0	0	74.3850358	2017/18
L1611_1	L1611	North	Ocean	L1611_1_North_Ocean	2	2	0	0	98.7259152	2017/18
L1614_1	L1614	North	Ocean	L1614_1_North_Ocean	4	4	0	0	70.71717138	2017/18
L1616_1	L1616	North	Ocean	L1616_1_North_Ocean	6	6	0	0	75.20554282	2017/18
L1617_1	L1617	Central	Ocean	L1617_1_Central_Ocean	15	15	0	0	70.7171714	2017/18
L1617_1	L1617	North	Ocean	L1617_1_North_Ocean	31	31	70.99999998	2.29032258	70.71717139	2017/18
L1617_1	L1617	South	Ocean	L1617_1_South_Ocean	15	15	0	0	70.7171714	2017/18
L1618_1	L1618	Central	Ocean	L1618_1_Central_Ocean	3	3	0	0	85.50826867	2017/18
L1618_1	L1618	North	Ocean	L1618_1_North_Ocean	3	3	2.000000001	0.666666667	85.50826867	2017/18
L1618_1	L1618	South	Ocean	L1618_1_South_Ocean	3	3	0	0	85.50826867	2017/18
L1619_3	L1619	North	Ocean	L1619_3_North_Ocean	4	1	0	0	98.72591518	2017/18
L1624_1	L1624	Central	Ocean	L1624_1_Central_Ocean	4	4	0	0	67.23395173	2017/18
L1624_1	L1624	North	Ocean	L1624_1_North_Ocean	4	4	83.99999999	21	67.23395173	2017/18
L1624_1	L1624	South	Ocean	L1624_1_South_Ocean	4	4	0	0	67.23395173	2017/18
L1626_1	L1626	Central	Ocean	L1626_1_Central_Ocean	2	2	0	0	74.3850358	2017/18
L1626_1	L1626	North	Ocean	L1626_1_North_Ocean	2	2	4	2	74.3850358	2017/18
L1626_1	L1626	South	Ocean	L1626_1_South_Ocean	2	2	0	0	74.3850358	2017/18
L1628_1	L1628	Central	Ocean	L1628_1_Central_Ocean	5	2.5	0	0	75.2055428	2017/18
L1628_1	L1628	North	Ocean	L1628_1_North_Ocean	18	9	9.35	1.038888889	75.20554281	2017/18
L1628_1	L1628	South	Ocean	L1628_1_South_Ocean	5	2.5	0	0	75.2055428	2017/18
[truncated: 1,845 more rows]
