# Supplementary material for: Exploring spatio-temporal changes in coastal recreational fisheries and potential links to extreme weather events
Source: PLoS One. 2024 Jun 7;19(6):e0305106. doi: 10.1371/journal.pone.0305106 (PMC11161121; doi:10.1371/journal.pone.0305106)
Supplement: S1 Data — (ZIP) [file pone.0305106.s001.zip › Supporting Information/Snapper_AllYears_Est.csv]

PersonID	HouseholdID	FishedState	AppendixName	NKept	NReleased	NTotal	BioRegionGroup	State	Waterbody	CalibratedP2_weight	Year
L25017_1	L25017	Y	Snapper	0	1	1	Central	NSW	Estuary	1238.936934	2013/14
L25021_1	L25021	Y	Snapper	0	4.33	4.33	Central	NSW	Estuary	1238.936934	2013/14
L25028_1	L25028	Y	Snapper	0	5	5	Central	NSW	Estuary	1238.936934	2013/14
L25029_1	L25029	Y	Snapper	0	10	10	North	NSW	Estuary	1216.740129	2013/14
L25068_1	L25068	Y	Snapper	0	5	5	Central	NSW	Estuary	495.4258132	2013/14
L25073_1	L25073	Y	Snapper	0	3	3	Central	NSW	Estuary	1216.740129	2013/14
L25077_1	L25077	Y	Snapper	0	1	1	Central	NSW	Estuary	1157.057901	2013/14
L25089_1	L25089	Y	Snapper	0	2	2	Central	NSW	Estuary	495.4258132	2013/14
L25095_1	L25095	Y	Snapper	0.5	20	20.5	Central	NSW	Estuary	1238.936934	2013/14
L25097_1	L25097	Y	Snapper	0	1	1	Central	NSW	Estuary	462.4873434	2013/14
L25100_1	L25100	Y	Snapper	0	1.25	1.25	Central	NSW	Estuary	471.0549554	2013/14
L25104_1	L25104	Y	Snapper	0.5	0	0.5	Central	NSW	Estuary	439.450957	2013/14
L25105_1	L25105	Y	Snapper	0	5	5	Central	NSW	Estuary	1302.076484	2013/14
L25121_1	L25121	Y	Snapper	1	3	4	Central	NSW	Estuary	471.0549554	2013/14
L25123_1	L25123	Y	Snapper	0	6	6	Central	NSW	Estuary	462.4873434	2013/14
L25132_1	L25132	Y	Snapper	0	9	9	Central	NSW	Estuary	462.4873434	2013/14
L25139_1	L25139	Y	Snapper	0	5	5	Central	NSW	Estuary	439.450957	2013/14
L25149_1	L25149	Y	Snapper	0	3	3	Central	NSW	Estuary	471.0549554	2013/14
L25165_1	L25165	Y	Snapper	0	12.5	12.5	Central	NSW	Estuary	1187.56335	2013/14
L25166_1	L25166	Y	Snapper	0	2	2	Central	NSW	Estuary	471.0549554	2013/14
L25168_1	L25168	Y	Snapper	0	4.33	4.33	Central	NSW	Estuary	495.4258132	2013/14
L25182_1	L25182	Y	Snapper	0	2	2	North	NSW	Estuary	112.6075069	2013/14
L25189_1	L25189	Y	Snapper	0	1	1	Central	NSW	Estuary	112.6075069	2013/14
L25191_1	L25191	Y	Snapper	0	8	8	Central	NSW	Estuary	170.5089454	2013/14
L25192_1	L25192	Y	Snapper	0	2.5	2.5	Central	NSW	Estuary	160.413048	2013/14
L25194_1	L25194	Y	Snapper	0	3	3	Central	NSW	Estuary	160.413048	2013/14
L25202_1	L25202	Y	Snapper	0	6	6	Central	NSW	Estuary	91.55964619	2013/14
L25208_1	L25208	Y	Snapper	0	6	6	Central	NSW	Estuary	99.40139053	2013/14
L25213_1	L25213	Y	Snapper	0	10	10	Central	NSW	Estuary	128.8381881	2013/14
L25219_1	L25219	Y	Snapper	0	7	7	North	NSW	Estuary	199.2270621	2013/14
L25231_1	L25231	Y	Snapper	0	1	1	Central	NSW	Estuary	112.6075069	2013/14
L25232_1	L25232	Y	Snapper	0	6	6	Central	NSW	Estuary	147.1424097	2013/14
L25237_1	L25237	Y	Snapper	0	5	5	Central	NSW	Estuary	112.6075069	2013/14
L25249_1	L25249	Y	Snapper	0.5	0.5	1	Central	NSW	Estuary	112.6075069	2013/14
L25261_1	L25261	Y	Snapper	0	0.5	0.5	Central	NSW	Estuary	228.2509648	2013/14
L25261_1	L25261	Y	Snapper	0	3	3	North	NSW	Estuary	228.2509648	2013/14
L25297_1	L25297	Y	Snapper	0	0.5	0.5	Central	NSW	Estuary	334.9931541	2013/14
L25317_1	L25317	Y	Snapper	0	10	10	South	NSW	Estuary	228.2509648	2013/14
L25432_1	L25432	Y	Snapper	0	2	2	South	NSW	Estuary	44.61502234	2013/14
L25484_1	L25484	Y	Snapper	0	3	3	North	NSW	Estuary	31.63000107	2013/14
L25530_1	L25530	Y	Snapper	0	20	20	Central	NSW	Estuary	123.5695656	2013/14
L25536_1	L25536	Y	Snapper	0	5	5	South	NSW	Estuary	128.6980016	2013/14
L25582_1	L25582	Y	Snapper	2	4	6	North	NSW	Estuary	218.8692232	2013/14
L25652_1	L25652	Y	Snapper	0	2	2	South	NSW	Estuary	123.4042406	2013/14
L25668_1	L25668	Y	Snapper	0	1	1	South	NSW	Estuary	237.2435117	2013/14
L25673_2	L25673	Y	Snapper	0	1.5	1.5	South	NSW	Estuary	126.7747021	2013/14
L25696_1	L25696	Y	Snapper	1	1	2	South	NSW	Estuary	126.7747021	2013/14
L25774_1	L25774	Y	Snapper	0	1	1	South	NSW	Estuary	319.1060499	2013/14
L25778_1	L25778	Y	Snapper	0.5	0	0.5	South	NSW	Estuary	526.3887272	2013/14
L25783_1	L25783	Y	Snapper	0	4	4	South	NSW	Estuary	324.250967	2013/14
L25809_1	L25809	Y	Snapper	0	6	6	South	ACT	Estuary	346.5547004	2013/14
L25825_1	L25825	Y	Snapper	0	7	7	South	ACT	Estuary	346.5547004	2013/14
L25828_1	L25828	Y	Snapper	0	2	2	South	ACT	Estuary	349.0274561	2013/14
L25845_1	L25845	Y	Snapper	0	0.25	0.25	South	ACT	Estuary	765.6370864	2013/14
L25873_1	L25873	Y	Snapper	0	1	1	Central	NSW	Estuary	471.0549554	2013/14
L25873_1	L25873	Y	Snapper	0	8	8	South	NSW	Estuary	471.0549554	2013/14
L25877_1	L25877	Y	Snapper	0	1	1	Central	NSW	Estuary	495.4258132	2013/14
L25877_1	L25877	Y	Snapper	0	1	1	North	NSW	Estuary	495.4258132	2013/14
L25894_1	L25894	Y	Snapper	0	20	20	Central	NSW	Estuary	495.4258132	2013/14
L25903_1	L25903	Y	Snapper	0	3	3	Central	NSW	Estuary	451.2255729	2013/14
L25908_1	L25908	Y	Snapper	0	2.25	2.25	Central	NSW	Estuary	471.0549554	2013/14
L25914_1	L25914	Y	Snapper	0	3	3	Central	NSW	Estuary	451.2255729	2013/14
L25934_1	L25934	Y	Snapper	0	2	2	Central	NSW	Estuary	439.450957	2013/14
L25941_1	L25941	Y	Snapper	0	3	3	Central	NSW	Estuary	1216.740129	2013/14
L25947_1	L25947	Y	Snapper	1	0	1	Central	NSW	Estuary	495.4258132	2013/14
L25958_1	L25958	Y	Snapper	0	9	9	Central	NSW	Estuary	451.2255729	2013/14
L25964_1	L25964	Y	Snapper	0	1	1	South	NSW	Estuary	495.4258132	2013/14
L25967_1	L25967	Y	Snapper	0	1	1	Central	NSW	Estuary	495.4258132	2013/14
L25972_1	L25972	Y	Snapper	0	25	25	North	NSW	Estuary	1187.56335	2013/14
L25987_1	L25987	Y	Snapper	2	79	81	Central	NSW	Estuary	451.2255729	2013/14
L25993_1	L25993	Y	Snapper	0	1	1	Central	NSW	Estuary	471.0549554	2013/14
L26003_1	L26003	Y	Snapper	0	0.5	0.5	North	NSW	Estuary	462.4873434	2013/14
L26008_1	L26008	Y	Snapper	0	0.33	0.33	Central	NSW	Estuary	451.2255729	2013/14
L26017_1	L26017	Y	Snapper	0	35	35	Central	NSW	Estuary	439.450957	2013/14
L26021_1	L26021	Y	Snapper	3	0	3	Central	NSW	Estuary	439.450957	2013/14
L26021_1	L26021	Y	Snapper	8	0	8	South	NSW	Estuary	439.450957	2013/14
L26046_1	L26046	Y	Snapper	0.5	0	0.5	Central	NSW	Estuary	128.8381881	2013/14
L26051_1	L26051	Y	Snapper	0	1	1	Central	NSW	Estuary	112.6075069	2013/14
L26072_1	L26072	Y	Snapper	0	2	2	North	NSW	Estuary	106.9015864	2013/14
L26087_1	L26087	Y	Snapper	0	5	5	Central	NSW	Estuary	112.6075069	2013/14
L26088_1	L26088	Y	Snapper	4	0	4	Central	NSW	Estuary	112.6075069	2013/14
L26090_1	L26090	Y	Snapper	0	6.67	6.67	Central	NSW	Estuary	91.55964619	2013/14
L26098_1	L26098	Y	Snapper	1	27	28	Central	NSW	Estuary	106.9015864	2013/14
L26101_1	L26101	Y	Snapper	0	1.5	1.5	Central	NSW	Estuary	99.40139053	2013/14
L26110_1	L26110	Y	Snapper	0	1.5	1.5	North	NSW	Estuary	91.55964619	2013/14
L26113_1	L26113	Y	Snapper	0.5	0	0.5	Central	NSW	Estuary	106.9015864	2013/14
L26133_1	L26133	Y	Snapper	0	1.25	1.25	South	NSW	Estuary	232.4050262	2013/14
L26160_2	L26160	Y	Snapper	0	0.5	0.5	Central	NSW	Estuary	232.4050262	2013/14
L26174_1	L26174	Y	Snapper	4	20	24	South	NSW	Estuary	217.0816257	2013/14
L26176_1	L26176	Y	Snapper	0	2	2	South	NSW	Estuary	232.4050262	2013/14
L26184_2	L26184	Y	Snapper	2	1	3	South	NSW	Estuary	242.9502721	2013/14
L26188_2	L26188	Y	Snapper	0	3	3	South	NSW	Estuary	369.2772319	2013/14
L26191_1	L26191	Y	Snapper	0	8.5	8.5	South	NSW	Estuary	228.2509648	2013/14
L26194_1	L26194	Y	Snapper	2	0	2	South	NSW	Estuary	217.0816257	2013/14
L26302_2	L26302	Y	Snapper	0	1	1	North	NSW	Estuary	85.48404567	2013/14
L26351_1	L26351	Y	Snapper	0	1	1	North	NSW	Estuary	123.5695656	2013/14
L26378_1	L26378	Y	Snapper	1	30	31	Central	NSW	Estuary	147.9494242	2013/14
L26433_1	L26433	Y	Snapper	0	1.33	1.33	North	NSW	Estuary	217.3982943	2013/14
L26475_1	L26475	Y	Snapper	2	2	4	South	NSW	Estuary	114.3418259	2013/14
L26477_1	L26477	Y	Snapper	0	0.5	0.5	South	NSW	Estuary	237.2435117	2013/14
L26485_1	L26485	Y	Snapper	0	9	9	South	NSW	Estuary	114.3418259	2013/14
L26498_1	L26498	Y	Snapper	7	1	8	South	NSW	Estuary	126.7747021	2013/14
L26598_1	L26598	Y	Snapper	0	0.5	0.5	South	ACT	Estuary	339.9060152	2013/14
L26604_1	L26604	Y	Snapper	0	1	1	South	ACT	Estuary	343.3043657	2013/14
L26607_1	L26607	Y	Snapper	0	2	2	Central	ACT	Estuary	343.3043657	2013/14
L26607_1	L26607	Y	Snapper	2	0	2	South	ACT	Estuary	343.3043657	2013/14
L26609_1	L26609	Y	Snapper	0	2	2	South	ACT	Estuary	758.5871542	2013/14
L26631_1	L26631	Y	Snapper	0.25	0	0.25	South	ACT	Estuary	339.9060152	2013/14
L28043_2	L28043	Y	Snapper	0.67	0	0.67	South	VIC	Estuary	121.7881657	2013/14
L28049_1	L28049	Y	Snapper	0	1.6	1.6	South	VIC	Estuary	68.39560614	2013/14
L28218_1	L28218	Y	Snapper	0	2	2	Central	VIC	Estuary	68.39560614	2013/14
L28497_1	L28497	Y	Snapper	0	1	1	South	VIC	Estuary	68.39560614	2013/14
L28517_1	L28517	Y	Snapper	5.25	3	8.25	South	VIC	Estuary	68.39560614	2013/14
L2231_1	L2231	Y	Snapper	1	7.5	8.5	South	ACT	Estuary	489.3228705	2017/18
L2242_1	L2242	Y	Snapper	0	2	2	South	ACT	Estuary	520.7063073	2017/18
L2247_1	L2247	Y	Snapper	0	2	2	South	ACT	Estuary	357.460765	2017/18
L2253_1	L2253	Y	Snapper	0	3	3	South	ACT	Estuary	355.0445394	2017/18
L2263_1	L2263	Y	Snapper	3	7	10	South	ACT	Estuary	352.7499496	2017/18
L2291_1	L2291	Y	Snapper	0	20	20	South	ACT	Estuary	489.3228705	2017/18
L2292_1	L2292	Y	Snapper	0.67	1.33	2	South	ACT	Estuary	355.0445394	2017/18
L2293_1	L2293	Y	Snapper	0	1	1	South	ACT	Estuary	357.460765	2017/18
L2299_1	L2299	Y	Snapper	0	0.5	0.5	South	ACT	Estuary	357.460765	2017/18
L2312_1	L2312	Y	Snapper	1	1	2	South	ACT	Estuary	508.8986937	2017/18
L2314_1	L2314	Y	Snapper	0	2.25	2.25	South	ACT	Estuary	508.8986937	2017/18
L2326_2	L2326	Y	Snapper	0.5	3	3.5	South	ACT	Estuary	352.7499496	2017/18
L2862_1	L2862	Y	Snapper	0.67	2	2.67	South	ACT	Estuary	355.0445394	2017/18
L2866_1	L2866	Y	Snapper	0	6	6	South	ACT	Estuary	361.9281585	2017/18
L3054_1	L3054	Y	Snapper	0	30	30	South	ACT	Estuary	367.4642089	2017/18
L1024_1	L1024	Y	Snapper	0.25	21.75	22	Central	NSW	Estuary	406.4148116	2017/18
L1030_1	L1030	Y	Snapper	0	9	9	Central	NSW	Estuary	397.5418635	2017/18
L1067_2	L1067	Y	Snapper	0	0.5	0.5	Central	NSW	Estuary	454.4404248	2017/18
L1075_1	L1075	Y	Snapper	0.5	4.42	4.92	Central	NSW	Estuary	454.4404248	2017/18
L1082_1	L1082	Y	Snapper	0	10	10	Central	NSW	Estuary	426.1391353	2017/18
L1104_1	L1104	Y	Snapper	0	14	14	Central	NSW	Estuary	397.5418635	2017/18
L1130_2	L1130	Y	Snapper	0	1	1	Central	NSW	Estuary	1098.128284	2017/18
L1135_1	L1135	Y	Snapper	0	3	3	Central	NSW	Estuary	406.4148116	2017/18
L1137_1	L1137	Y	Snapper	0	1	1	Central	NSW	Estuary	1098.128284	2017/18
L1139_1	L1139	Y	Snapper	0	5.58	5.58	Central	NSW	Estuary	1098.128284	2017/18
L1142_1	L1142	Y	Snapper	0	2	2	South	NSW	Estuary	406.4148116	2017/18
L1154_1	L1154	Y	Snapper	0	6.67	6.67	Central	NSW	Estuary	1050.447465	2017/18
L1183_1	L1183	Y	Snapper	0	1	1	South	NSW	Estuary	1050.447465	2017/18
L1203_1	L1203	Y	Snapper	0	10	10	Central	NSW	Estuary	1143.345292	2017/18
L1216_1	L1216	Y	Snapper	0.5	1	1.5	South	NSW	Estuary	397.5418635	2017/18
L1228_1	L1228	Y	Snapper	3	7	10	Central	NSW	Estuary	397.5418635	2017/18
L1229_1	L1229	Y	Snapper	0	8	8	Central	NSW	Estuary	1050.447465	2017/18
L1241_1	L1241	Y	Snapper	1	6	7	Central	NSW	Estuary	1073.672302	2017/18
L1253_1	L1253	Y	Snapper	6	4	10	Central	NSW	Estuary	1073.672302	2017/18
L1272_1	L1272	Y	Snapper	0	6	6	Central	NSW	Estuary	433.0330744	2017/18
L1272_1	L1272	Y	Snapper	7	4	11	South	NSW	Estuary	433.0330744	2017/18
L1276_1	L1276	Y	Snapper	0	1	1	Central	NSW	Estuary	397.5418635	2017/18
L1319_1	L1319	Y	Snapper	0.5	7	7.5	Central	NSW	Estuary	327.9310151	2017/18
L1320_1	L1320	Y	Snapper	0	0.5	0.5	Central	NSW	Estuary	220.5427594	2017/18
L1326_1	L1326	Y	Snapper	0.5	10.33	10.83	North	NSW	Estuary	183.0962595	2017/18
L1331_1	L1331	Y	Snapper	0	2	2	North	NSW	Estuary	290.4018665	2017/18
L1351_1	L1351	Y	Snapper	2	3	5	North	NSW	Estuary	272.7286642	2017/18
L1353_1	L1353	Y	Snapper	0	0.67	0.67	North	NSW	Estuary	290.4018665	2017/18
L1364_1	L1364	Y	Snapper	0.5	1	1.5	Central	NSW	Estuary	183.0962595	2017/18
L1369_1	L1369	Y	Snapper	2	0	2	Central	NSW	Estuary	183.0962595	2017/18
L1373_1	L1373	Y	Snapper	1	0	1	Central	NSW	Estuary	290.4018665	2017/18
L1388_1	L1388	Y	Snapper	0	4	4	Central	NSW	Estuary	220.5427594	2017/18
L1394_2	L1394	Y	Snapper	0	0.5	0.5	Central	NSW	Estuary	183.0962595	2017/18
L1394_2	L1394	Y	Snapper	1	0	1	North	NSW	Estuary	183.0962595	2017/18
L1419_1	L1419	Y	Snapper	0	2	2	Central	NSW	Estuary	272.7286642	2017/18
L1431_1	L1431	Y	Snapper	0.5	0.5	1	Central	NSW	Estuary	195.0848716	2017/18
L1435_1	L1435	Y	Snapper	0	1	1	Central	NSW	Estuary	307.161842	2017/18
L1438_1	L1438	Y	Snapper	0	2	2	Central	NSW	Estuary	290.4018665	2017/18
L1440_1	L1440	Y	Snapper	12	8	20	Central	NSW	Estuary	276.4286265	2017/18
L1440_1	L1440	Y	Snapper	3	0	3	South	NSW	Estuary	276.4286265	2017/18
L1447_1	L1447	Y	Snapper	0	3	3	Central	NSW	Estuary	180.6380501	2017/18
L1453_1	L1453	Y	Snapper	0	2	2	South	NSW	Estuary	180.6380501	2017/18
L1466_1	L1466	Y	Snapper	0	8	8	South	NSW	Estuary	180.6380501	2017/18
L1476_1	L1476	Y	Snapper	3	1	4	South	NSW	Estuary	229.5139127	2017/18
L1487_2	L1487	Y	Snapper	0	0.5	0.5	Central	NSW	Estuary	180.6380501	2017/18
L1487_2	L1487	Y	Snapper	0	1.5	1.5	South	NSW	Estuary	180.6380501	2017/18
L1515_1	L1515	Y	Snapper	2	1	3	South	NSW	Estuary	236.8299469	2017/18
L1532_2	L1532	Y	Snapper	0.5	12.83	13.33	South	NSW	Estuary	180.6380501	2017/18
L1533_2	L1533	Y	Snapper	0	2.58	2.58	Central	NSW	Estuary	244.5338026	2017/18
L1533_2	L1533	Y	Snapper	0	0.7	0.7	South	NSW	Estuary	244.5338026	2017/18
L1534_2	L1534	Y	Snapper	0	4	4	South	NSW	Estuary	258.7775701	2017/18
L1539_2	L1539	Y	Snapper	0	3	3	South	NSW	Estuary	189.1212007	2017/18
L1554_1	L1554	Y	Snapper	0	10	10	South	NSW	Estuary	184.7701057	2017/18
L1687_2	L1687	Y	Snapper	0.5	0.5	1	North	NSW	Estuary	99.91606362	2017/18
L1760_3	L1760	Y	Snapper	1	0	1	Central	NSW	Estuary	212.1946919	2017/18
L1777_2	L1777	Y	Snapper	6	0	6	North	NSW	Estuary	99.91606362	2017/18
L1824_1	L1824	Y	Snapper	0	3.5	3.5	North	NSW	Estuary	277.0747675	2017/18
L1958_1	L1958	Y	Snapper	0	0.5	0.5	Central	NSW	Estuary	248.3217709	2017/18
L1958_1	L1958	Y	Snapper	0	1.5	1.5	North	NSW	Estuary	248.3217709	2017/18
L1997_1	L1997	Y	Snapper	0	2	2	South	NSW	Estuary	96.75601653	2017/18
L1999_1	L1999	Y	Snapper	0	20	20	South	NSW	Estuary	262.2114426	2017/18
L2026_1	L2026	Y	Snapper	0	0.5	0.5	South	NSW	Estuary	94.5898585	2017/18
L2031_2	L2031	Y	Snapper	19	22	41	South	NSW	Estuary	177.2022727	2017/18
L2046_2	L2046	Y	Snapper	0	1.5	1.5	South	NSW	Estuary	88.40261889	2017/18
L2058_1	L2058	Y	Snapper	0	2.5	2.5	South	NSW	Estuary	88.40261889	2017/18
L2066_1	L2066	Y	Snapper	0	6	6	South	NSW	Estuary	142.8106742	2017/18
L2068_1	L2068	Y	Snapper	0.25	0	0.25	South	NSW	Estuary	153.8212502	2017/18
L2081_1	L2081	Y	Snapper	0	2	2	South	NSW	Estuary	81.87824552	2017/18
L2082_1	L2082	Y	Snapper	0	0.5	0.5	South	NSW	Estuary	153.8212502	2017/18
L2083_1	L2083	Y	Snapper	0	3	3	South	NSW	Estuary	88.40261889	2017/18
L2094_1	L2094	Y	Snapper	0	1	1	South	NSW	Estuary	88.40261889	2017/18
L2616_2	L2616	Y	Snapper	0	0.5	0.5	Central	NSW	Estuary	426.1391353	2017/18
L2627_1	L2627	Y	Snapper	0	2	2	Central	NSW	Estuary	415.7581129	2017/18
L2639_1	L2639	Y	Snapper	0	17.5	17.5	Central	NSW	Estuary	1073.672302	2017/18
L2641_1	L2641	Y	Snapper	1	0	1	South	NSW	Estuary	1143.345292	2017/18
L2669_1	L2669	Y	Snapper	0	2	2	Central	NSW	Estuary	307.161842	2017/18
L2671_1	L2671	Y	Snapper	0	4	4	Central	NSW	Estuary	272.7286642	2017/18
L2677_1	L2677	Y	Snapper	0	1	1	Central	NSW	Estuary	272.7286642	2017/18
L2690_1	L2690	Y	Snapper	0	5	5	South	NSW	Estuary	184.7701057	2017/18
L2728_1	L2728	Y	Snapper	0	8.5	8.5	Central	NSW	Estuary	130.4973518	2017/18
L2730_1	L2730	Y	Snapper	0	1	1	South	NSW	Estuary	118.9915362	2017/18
L2922_1	L2922	Y	Snapper	0	3	3	South	NSW	Estuary	1073.672302	2017/18
L2928_1	L2928	Y	Snapper	0.5	8.5	9	Central	NSW	Estuary	1050.447465	2017/18
L2939_1	L2939	Y	Snapper	0	7	7	Central	NSW	Estuary	272.7286642	2017/18
L2952_1	L2952	Y	Snapper	0	0.25	0.25	Central	NSW	Estuary	244.5338026	2017/18
L2953_1	L2953	Y	Snapper	0	2	2	South	NSW	Estuary	229.5139127	2017/18
L2955_2	L2955	Y	Snapper	0.5	0	0.5	South	NSW	Estuary	229.5139127	2017/18
L2982_1	L2982	Y	Snapper	7	0	7	South	NSW	Estuary	81.87824552	2017/18
L2991_1	L2991	Y	Snapper	1	1	2	South	NSW	Estuary	148.1738127	2017/18
L3001_1	L3001	Y	Snapper	0	1	1	South	NSW	Estuary	508.5260956	2017/18
L3023_1	L3023	Y	Snapper	0	1	1	Central	NSW	Estuary	406.4148116	2017/18
L3036_1	L3036	Y	Snapper	6	1	7	Central	NSW	Estuary	1199.37878	2017/18
L3048_2	L3048	Y	Snapper	0	3	3	Central	NSW	Estuary	1143.345292	2017/18
L2497_1	L2497	Y	Snapper	0.33	0	0.33	South	VIC	Estuary	118.5658651	2017/18
L2513_1	L2513	Y	Snapper	0	3	3	South	VIC	Estuary	95.26847485	2017/18
L2515_1	L2515	Y	Snapper	0	1.5	1.5	South	VIC	Estuary	114.8023035	2017/18
L2542_1	L2542	Y	Snapper	0	8	8	South	VIC	Estuary	200.9128346	2017/18
L1436_1	L1436	Y	Snapper	1.5	2.75	4.25	South	ACT	Estuary	170.9684516	2019/20
L1439_1	L1439	Y	Snapper	0	6	6	South	ACT	Estuary	170.9684516	2019/20
L1445_1	L1445	Y	Snapper	0	1	1	South	ACT	Estuary	172.3060944	2019/20
L1011_1	L1011	Y	Snapper	0	6	6	Central	NSW	Estuary	656.1115944	2019/20
L1015_1	L1015	Y	Snapper	0	12	12	Central	NSW	Estuary	689.4450742	2019/20
L1029_1	L1029	Y	Snapper	0.5	2.5	3	Central	NSW	Estuary	656.1115944	2019/20
L1034_1	L1034	Y	Snapper	0	7	7	Central	NSW	Estuary	656.1115944	2019/20
L1041_1	L1041	Y	Snapper	0	2	2	Central	NSW	Estuary	661.6016882	2019/20
L1041_1	L1041	Y	Snapper	0	4	4	South	NSW	Estuary	661.6016882	2019/20
L1056_1	L1056	Y	Snapper	0.5	0	0.5	North	NSW	Estuary	661.6016882	2019/20
L1057_1	L1057	Y	Snapper	0	2.5	2.5	Central	NSW	Estuary	661.6016882	2019/20
L1058_1	L1058	Y	Snapper	0	6	6	Central	NSW	Estuary	661.4858087	2019/20
L1097_1	L1097	Y	Snapper	0	9.5	9.5	Central	NSW	Estuary	656.1115944	2019/20
L1121_1	L1121	Y	Snapper	1	0	1	Central	NSW	Estuary	703.2178556	2019/20
L1129_1	L1129	Y	Snapper	0	2	2	Central	NSW	Estuary	689.4450742	2019/20
L1142_1	L1142	Y	Snapper	0	10	10	Central	NSW	Estuary	661.4858087	2019/20
L1150_1	L1150	Y	Snapper	2	15	17	Central	NSW	Estuary	661.4858087	2019/20
L1151_1	L1151	Y	Snapper	0	3	3	Central	NSW	Estuary	742.0636418	2019/20
L1163_2	L1163	Y	Snapper	0.5	1	1.5	Central	NSW	Estuary	689.4450742	2019/20
L1189_1	L1189	Y	Snapper	0	1	1	Central	NSW	Estuary	661.4858087	2019/20
L1204_1	L1204	Y	Snapper	0	1	1	Central	NSW	Estuary	656.1115944	2019/20
L1214_3	L1214	Y	Snapper	0	1	1	Central	NSW	Estuary	661.4858087	2019/20
L1219_1	L1219	Y	Snapper	0	4	4	Central	NSW	Estuary	661.4858087	2019/20
L1237_1	L1237	Y	Snapper	0	0.25	0.25	Central	NSW	Estuary	703.2178556	2019/20
L1294_1	L1294	Y	Snapper	0	1.5	1.5	Central	NSW	Estuary	656.1115944	2019/20
L1295_1	L1295	Y	Snapper	1	1	2	Central	NSW	Estuary	661.4858087	2019/20
L1298_1	L1298	Y	Snapper	0	5.5	5.5	South	NSW	Estuary	703.2178556	2019/20
L1300_1	L1300	Y	Snapper	0	8	8	Central	NSW	Estuary	689.4450742	2019/20
L1313_1	L1313	Y	Snapper	0	32.33	32.33	Central	NSW	Estuary	689.4450742	2019/20
L1314_1	L1314	Y	Snapper	0	3	3	Central	NSW	Estuary	661.4858087	2019/20
L1740_1	L1740	Y	Snapper	0	1	1	Central	NSW	Estuary	369.8966515	2019/20
L1746_1	L1746	Y	Snapper	0	0.5	0.5	Central	NSW	Estuary	385.2914987	2019/20
L1747_1	L1747	Y	Snapper	0	0.5	0.5	North	NSW	Estuary	414.2641769	2019/20
L1781_1	L1781	Y	Snapper	0.5	1.5	2	North	NSW	Estuary	369.9604568	2019/20
L1786_1	L1786	Y	Snapper	0	3.75	3.75	Central	NSW	Estuary	366.9375177	2019/20
L1788_2	L1788	Y	Snapper	0	0.5	0.5	North	NSW	Estuary	414.2641769	2019/20
L1816_1	L1816	Y	Snapper	0.67	0	0.67	North	NSW	Estuary	369.8966515	2019/20
L1829_1	L1829	Y	Snapper	0	0.5	0.5	Central	NSW	Estuary	366.9375177	2019/20
L1831_1	L1831	Y	Snapper	0	3	3	Central	NSW	Estuary	414.2641769	2019/20
L1851_1	L1851	Y	Snapper	0	8	8	Central	NSW	Estuary	385.2914987	2019/20
L1868_1	L1868	Y	Snapper	0	8.75	8.75	Central	NSW	Estuary	414.2641769	2019/20
L1879_1	L1879	Y	Snapper	0	0.5	0.5	Central	NSW	Estuary	369.8966515	2019/20
L1883_1	L1883	Y	Snapper	0	1.67	1.67	Central	NSW	Estuary	385.2914987	2019/20
L1887_1	L1887	Y	Snapper	0	6	6	South	NSW	Estuary	310.5325912	2019/20
L1910_1	L1910	Y	Snapper	1	8.5	9.5	South	NSW	Estuary	310.5325912	2019/20
L1966_1	L1966	Y	Snapper	1.5	15	16.5	South	NSW	Estuary	312.8965897	2019/20
L1977_1	L1977	Y	Snapper	0.29	0	0.29	South	NSW	Estuary	310.5325912	2019/20
L1991_1	L1991	Y	Snapper	1.75	0.38	2.13	South	NSW	Estuary	310.5325912	2019/20
L1997_1	L1997	Y	Snapper	0	2	2	South	NSW	Estuary	312.8965897	2019/20
L1998_1	L1998	Y	Snapper	0	2	2	South	NSW	Estuary	310.5325912	2019/20
L2005_1	L2005	Y	Snapper	2.5	0.5	3	South	NSW	Estuary	324.8857696	2019/20
L2073_1	L2073	Y	Snapper	0.67	0	0.67	North	NSW	Estuary	163.9933684	2019/20
L2272_1	L2272	Y	Snapper	0	1.67	1.67	South	NSW	Estuary	255.5268696	2019/20
L2283_1	L2283	Y	Snapper	0	3	3	North	NSW	Estuary	274.551573	2019/20
L2285_1	L2285	Y	Snapper	0	0.33	0.33	North	NSW	Estuary	274.551573	2019/20
L2334_1	L2334	Y	Snapper	0	14	14	South	NSW	Estuary	234.4347273	2019/20
L2362_1	L2362	Y	Snapper	0	6	6	South	NSW	Estuary	224.3896118	2019/20
L2436_1	L2436	Y	Snapper	0	1	1	Central	NSW	Estuary	224.3896118	2019/20
L2507_1	L2507	Y	Snapper	0	0.33	0.33	South	NSW	Estuary	71.24914914	2019/20
L2576_1	L2576	Y	Snapper	0	15	15	South	NSW	Estuary	187.1457689	2019/20
L2580_1	L2580	Y	Snapper	0	2	2	South	NSW	Estuary	185.5323314	2019/20
L2589_1	L2589	Y	Snapper	0	2	2	Central	NSW	Estuary	195.5396524	2019/20
L2601_1	L2601	Y	Snapper	0	0.5	0.5	South	NSW	Estuary	185.5323314	2019/20
L2607_2	L2607	Y	Snapper	0	1.25	1.25	South	NSW	Estuary	211.33671	2019/20
L2617_1	L2617	Y	Snapper	0	4	4	Central	NSW	Estuary	185.5323314	2019/20
L2634_1	L2634	Y	Snapper	0	12	12	South	NSW	Estuary	211.33671	2019/20
L2657_1	L2657	Y	Snapper	1	1.5	2.5	South	NSW	Estuary	185.5323314	2019/20
L2678_1	L2678	Y	Snapper	0	5.5	5.5	South	NSW	Estuary	187.1457689	2019/20
L2685_1	L2685	Y	Snapper	0	0.5	0.5	South	NSW	Estuary	187.1805581	2019/20
L2693_1	L2693	Y	Snapper	0	24	24	South	NSW	Estuary	185.5323314	2019/20
L2795_1	L2795	Y	Snapper	0	3	3	North	NSW	Estuary	215.8057709	2019/20
L2799_1	L2799	Y	Snapper	0	1	1	South	NSW	Estuary	201.2975309	2019/20
L2801_1	L2801	Y	Snapper	0	3	3	South	NSW	Estuary	203.1122635	2019/20
L2811_1	L2811	Y	Snapper	0	2	2	South	NSW	Estuary	215.8057709	2019/20
L2835_1	L2835	Y	Snapper	0	1	1	Central	NSW	Estuary	742.0636418	2019/20
L2850_1	L2850	Y	Snapper	0	4	4	Central	NSW	Estuary	689.4450742	2019/20
L2861_1	L2861	Y	Snapper	0	1	1	Central	NSW	Estuary	742.0636418	2019/20
L2863_1	L2863	Y	Snapper	0	14	14	Central	NSW	Estuary	656.1115944	2019/20
L2866_1	L2866	Y	Snapper	0	11	11	Central	NSW	Estuary	656.1115944	2019/20
L2867_1	L2867	Y	Snapper	0.5	2.5	3	Central	NSW	Estuary	656.1115944	2019/20
L2869_1	L2869	Y	Snapper	2	5	7	Central	NSW	Estuary	656.1115944	2019/20
L2870_1	L2870	Y	Snapper	0	3	3	Central	NSW	Estuary	742.0636418	2019/20
L2873_1	L2873	Y	Snapper	0	1	1	South	NSW	Estuary	689.4450742	2019/20
L2881_1	L2881	Y	Snapper	0	15	15	Central	NSW	Estuary	656.1115944	2019/20
L2887_1	L2887	Y	Snapper	1	23	24	Central	NSW	Estuary	656.1115944	2019/20
L3001_1	L3001	Y	Snapper	0	7.5	7.5	Central	NSW	Estuary	310.5325912	2019/20
L3001_1	L3001	Y	Snapper	0	2	2	South	NSW	Estuary	310.5325912	2019/20
L3084_1	L3084	Y	Snapper	0	1	1	Central	NSW	Estuary	260.932988	2019/20
L3101_1	L3101	Y	Snapper	7	6	13	North	NSW	Estuary	171.2785077	2019/20
L3102_1	L3102	Y	Snapper	0	5.7	5.7	North	NSW	Estuary	201.2975309	2019/20
L3160_1	L3160	Y	Snapper	0.5	0	0.5	South	NSW	Estuary	68.41732911	2019/20
L3162_1	L3162	Y	Snapper	0	10	10	Central	NSW	Estuary	385.2914987	2019/20
L1603_1	L1603	Y	Snapper	1	4.5	5.5	Central	VIC	Estuary	361.8169344	2019/20
