# Supplementary material for: Exploring spatio-temporal changes in coastal recreational fisheries and potential links to extreme weather events
Source: PLoS One. 2024 Jun 7;19(6):e0305106. doi: 10.1371/journal.pone.0305106 (PMC11161121; doi:10.1371/journal.pone.0305106)
Supplement: S1 Data — (ZIP) [file pone.0305106.s001.zip › Supporting Information/Snapper_AllYears_Ocean.csv]

PersonID	HouseholdID	FishedState	AppendixName	NKept	NReleased	NTotal	BioRegionGroup	State	Waterbody	CalibratedP2_weight	Year
L25028_1	L25028	Y	Snapper	4.5	1.25	5.75	Central	NSW	Ocean	1238.936934	2013/14
L25071_1	L25071	Y	Snapper	1	0	1	Central	NSW	Ocean	1238.936934	2013/14
L25078_1	L25078	Y	Snapper	12.5	0	12.5	Central	NSW	Ocean	451.2255729	2013/14
L25078_1	L25078	Y	Snapper	8	8	16	North	NSW	Ocean	451.2255729	2013/14
L25101_1	L25101	Y	Snapper	1	2	3	Central	NSW	Ocean	462.4873434	2013/14
L25101_1	L25101	Y	Snapper	0	3	3	North	NSW	Ocean	462.4873434	2013/14
L25104_1	L25104	Y	Snapper	0.5	0	0.5	Central	NSW	Ocean	439.450957	2013/14
L25127_1	L25127	Y	Snapper	0	30	30	Central	NSW	Ocean	1238.936934	2013/14
L25132_1	L25132	Y	Snapper	1	0	1	Central	NSW	Ocean	462.4873434	2013/14
L25149_1	L25149	Y	Snapper	3	23	26	Central	NSW	Ocean	471.0549554	2013/14
L25149_1	L25149	Y	Snapper	14	13	27	North	NSW	Ocean	471.0549554	2013/14
L25152_1	L25152	Y	Snapper	1	0	1	Central	NSW	Ocean	1302.076484	2013/14
L25152_1	L25152	Y	Snapper	0	1	1	North	NSW	Ocean	1302.076484	2013/14
L25165_1	L25165	Y	Snapper	1	0.5	1.5	South	NSW	Ocean	1187.56335	2013/14
L25172_1	L25172	Y	Snapper	2	6	8	North	NSW	Ocean	128.8381881	2013/14
L25209_1	L25209	Y	Snapper	7.33	28.67	36	North	NSW	Ocean	112.6075069	2013/14
L25215_1	L25215	Y	Snapper	2.17	0	2.17	Central	NSW	Ocean	147.1424097	2013/14
L25215_1	L25215	Y	Snapper	13.25	5.25	18.5	North	NSW	Ocean	147.1424097	2013/14
L25219_1	L25219	Y	Snapper	1	5	6	North	NSW	Ocean	199.2270621	2013/14
L25220_1	L25220	Y	Snapper	1	10	11	North	NSW	Ocean	99.40139053	2013/14
L25272_1	L25272	Y	Snapper	1	0	1	South	NSW	Ocean	334.9931541	2013/14
L25287_1	L25287	Y	Snapper	0	1.5	1.5	South	NSW	Ocean	232.4050262	2013/14
L25297_1	L25297	Y	Snapper	1	3.5	4.5	South	NSW	Ocean	334.9931541	2013/14
L25305_1	L25305	Y	Snapper	2	0	2	Central	NSW	Ocean	232.4050262	2013/14
L25313_1	L25313	Y	Snapper	6	10	16	Central	NSW	Ocean	351.3436837	2013/14
L25318_1	L25318	Y	Snapper	0	2	2	South	NSW	Ocean	232.4050262	2013/14
L25333_1	L25333	Y	Snapper	1	0	1	Central	NSW	Ocean	228.2509648	2013/14
L25378_1	L25378	Y	Snapper	1	1	2	North	NSW	Ocean	471.5485403	2013/14
L25379_1	L25379	Y	Snapper	2.17	0	2.17	North	NSW	Ocean	235.4722169	2013/14
L25393_1	L25393	Y	Snapper	0	3	3	North	NSW	Ocean	242.9120404	2013/14
L25397_1	L25397	Y	Snapper	2.5	2	4.5	North	NSW	Ocean	245.6790334	2013/14
L25414_1	L25414	Y	Snapper	0	1.5	1.5	North	NSW	Ocean	74.9877864	2013/14
L25420_1	L25420	Y	Snapper	6	5	11	North	NSW	Ocean	31.63000107	2013/14
L25426_1	L25426	Y	Snapper	1	4	5	North	NSW	Ocean	61.70384167	2013/14
L25437_1	L25437	Y	Snapper	1.75	0.5	2.25	North	NSW	Ocean	63.18159455	2013/14
L25449_1	L25449	Y	Snapper	15	10	25	North	NSW	Ocean	49.44436591	2013/14
L25479_1	L25479	Y	Snapper	18	16	34	North	NSW	Ocean	49.44436591	2013/14
L25484_1	L25484	Y	Snapper	0	4	4	North	NSW	Ocean	31.63000107	2013/14
L25506_1	L25506	Y	Snapper	2	0	2	North	NSW	Ocean	128.6980016	2013/14
L25530_1	L25530	Y	Snapper	0.5	0	0.5	South	NSW	Ocean	123.5695656	2013/14
L25550_1	L25550	Y	Snapper	6.67	0	6.67	North	NSW	Ocean	137.3346927	2013/14
L25557_1	L25557	Y	Snapper	4	1	5	North	NSW	Ocean	292.1471989	2013/14
L25582_1	L25582	Y	Snapper	2	0	2	North	NSW	Ocean	218.8692232	2013/14
L25641_1	L25641	Y	Snapper	4	1	5	South	NSW	Ocean	237.2435117	2013/14
L25658_1	L25658	Y	Snapper	3.67	4.5	8.17	South	NSW	Ocean	237.2435117	2013/14
L25670_1	L25670	Y	Snapper	0	3	3	South	NSW	Ocean	118.9739088	2013/14
L25673_2	L25673	Y	Snapper	0	0.5	0.5	South	NSW	Ocean	126.7747021	2013/14
L25687_1	L25687	Y	Snapper	12	2	14	South	NSW	Ocean	126.7747021	2013/14
L25709_1	L25709	Y	Snapper	3	0	3	South	NSW	Ocean	123.4042406	2013/14
L25776_1	L25776	Y	Snapper	0	1	1	South	NSW	Ocean	537.8042356	2013/14
L25814_1	L25814	Y	Snapper	4.5	3	7.5	South	ACT	Ocean	772.3799576	2013/14
L25850_2	L25850	Y	Snapper	0.5	0	0.5	South	ACT	Ocean	343.3043657	2013/14
L25914_1	L25914	Y	Snapper	2	2	4	Central	NSW	Ocean	451.2255729	2013/14
L25929_1	L25929	Y	Snapper	1	0	1	Central	NSW	Ocean	462.4873434	2013/14
L25936_1	L25936	Y	Snapper	1	4	5	North	NSW	Ocean	462.4873434	2013/14
L25941_1	L25941	Y	Snapper	1	6	7	Central	NSW	Ocean	1216.740129	2013/14
L25941_1	L25941	Y	Snapper	1	10	11	North	NSW	Ocean	1216.740129	2013/14
L25964_1	L25964	Y	Snapper	1	3	4	Central	NSW	Ocean	495.4258132	2013/14
L25970_1	L25970	Y	Snapper	0.5	0	0.5	North	NSW	Ocean	471.0549554	2013/14
L25987_1	L25987	Y	Snapper	2	6	8	Central	NSW	Ocean	451.2255729	2013/14
L25996_2	L25996	Y	Snapper	1.5	1.5	3	North	NSW	Ocean	462.4873434	2013/14
L26003_1	L26003	Y	Snapper	0	1	1	Central	NSW	Ocean	462.4873434	2013/14
L26065_1	L26065	Y	Snapper	1.5	0.5	2	North	NSW	Ocean	160.413048	2013/14
L26073_1	L26073	Y	Snapper	0	3	3	North	NSW	Ocean	128.8381881	2013/14
L26083_1	L26083	Y	Snapper	6	5	11	North	NSW	Ocean	112.6075069	2013/14
L26090_1	L26090	Y	Snapper	0	5.5	5.5	Central	NSW	Ocean	91.55964619	2013/14
L26090_1	L26090	Y	Snapper	40	52	92	North	NSW	Ocean	91.55964619	2013/14
L26092_1	L26092	Y	Snapper	0.25	0	0.25	Central	NSW	Ocean	91.55964619	2013/14
L26122_1	L26122	Y	Snapper	2	0	2	South	NSW	Ocean	222.7906234	2013/14
L26123_1	L26123	Y	Snapper	0	1	1	South	NSW	Ocean	217.0816257	2013/14
L26128_1	L26128	Y	Snapper	0.33	0	0.33	South	NSW	Ocean	228.2509648	2013/14
L26140_1	L26140	Y	Snapper	1	0	1	South	NSW	Ocean	222.7906234	2013/14
L26149_1	L26149	Y	Snapper	2	3	5	South	NSW	Ocean	232.4050262	2013/14
L26170_1	L26170	Y	Snapper	1	0	1	South	NSW	Ocean	232.4050262	2013/14
L26174_1	L26174	Y	Snapper	1	8	9	South	NSW	Ocean	217.0816257	2013/14
L26180_1	L26180	Y	Snapper	4	0	4	South	NSW	Ocean	228.2509648	2013/14
L26185_1	L26185	Y	Snapper	5	0	5	South	NSW	Ocean	232.4050262	2013/14
L26223_1	L26223	Y	Snapper	102	59	161	North	NSW	Ocean	245.6790334	2013/14
L26239_1	L26239	Y	Snapper	10.5	4	14.5	North	NSW	Ocean	242.9120404	2013/14
L26241_1	L26241	Y	Snapper	9	0	9	North	NSW	Ocean	245.6790334	2013/14
L26242_2	L26242	Y	Snapper	0.67	0	0.67	North	NSW	Ocean	245.6790334	2013/14
L26252_1	L26252	Y	Snapper	8	10	18	North	NSW	Ocean	49.44436591	2013/14
L26256_1	L26256	Y	Snapper	6.5	14	20.5	North	NSW	Ocean	103.1605748	2013/14
L26267_2	L26267	Y	Snapper	0.67	0	0.67	North	NSW	Ocean	61.70384167	2013/14
L26269_2	L26269	Y	Snapper	2	0	2	North	NSW	Ocean	44.61502234	2013/14
L26279_2	L26279	Y	Snapper	4	7	11	North	NSW	Ocean	61.70384167	2013/14
L26280_1	L26280	Y	Snapper	3	0	3	North	NSW	Ocean	49.44436591	2013/14
L26281_1	L26281	Y	Snapper	12	3.5	15.5	North	NSW	Ocean	49.44436591	2013/14
L26283_2	L26283	Y	Snapper	0.29	0.57	0.86	North	NSW	Ocean	49.44436591	2013/14
L26291_1	L26291	Y	Snapper	0.5	0.5	1	North	NSW	Ocean	49.44436591	2013/14
L26293_1	L26293	Y	Snapper	0.5	0	0.5	North	NSW	Ocean	49.44436591	2013/14
L26298_1	L26298	Y	Snapper	40	52	92	North	NSW	Ocean	49.44436591	2013/14
L26316_1	L26316	Y	Snapper	34	0	34	North	NSW	Ocean	49.44436591	2013/14
L26328_1	L26328	Y	Snapper	1	0	1	North	NSW	Ocean	311.7245993	2013/14
L26349_1	L26349	Y	Snapper	0	3	3	North	NSW	Ocean	133.6030678	2013/14
L26349_1	L26349	Y	Snapper	0	2	2	South	NSW	Ocean	133.6030678	2013/14
L26435_1	L26435	Y	Snapper	0	2	2	South	NSW	Ocean	397.3874708	2013/14
L26450_1	L26450	Y	Snapper	0	1	1	South	NSW	Ocean	237.2435117	2013/14
L26451_1	L26451	Y	Snapper	1	1.5	2.5	South	NSW	Ocean	123.4042406	2013/14
L26468_1	L26468	Y	Snapper	1.33	3.67	5	South	NSW	Ocean	126.7747021	2013/14
L26475_1	L26475	Y	Snapper	2.25	1.42	3.67	South	NSW	Ocean	114.3418259	2013/14
L26492_1	L26492	Y	Snapper	37.5	4	41.5	South	NSW	Ocean	237.2435117	2013/14
L26493_1	L26493	Y	Snapper	6	4	10	South	NSW	Ocean	126.7747021	2013/14
L26496_1	L26496	Y	Snapper	19	4	23	South	NSW	Ocean	126.7747021	2013/14
L26498_1	L26498	Y	Snapper	1.5	0	1.5	South	NSW	Ocean	126.7747021	2013/14
L26508_1	L26508	Y	Snapper	0.5	0.33	0.83	South	NSW	Ocean	223.7864621	2013/14
L26597_1	L26597	Y	Snapper	2	3	5	South	ACT	Ocean	765.6370864	2013/14
L26602_1	L26602	Y	Snapper	0	0.33	0.33	South	ACT	Ocean	349.0274561	2013/14
L26607_1	L26607	Y	Snapper	3	0	3	South	ACT	Ocean	343.3043657	2013/14
L26622_1	L26622	Y	Snapper	3	0	3	South	ACT	Ocean	346.5547004	2013/14
L26631_1	L26631	Y	Snapper	0.5	0.25	0.75	South	ACT	Ocean	339.9060152	2013/14
L28043_2	L28043	Y	Snapper	3.4	15.93	19.33	South	VIC	Ocean	121.7881657	2013/14
L28047_2	L28047	Y	Snapper	1.5	0.5	2	South	VIC	Ocean	73.28414806	2013/14
L28049_1	L28049	Y	Snapper	9.67	0	9.67	South	VIC	Ocean	68.39560614	2013/14
L28146_1	L28146	Y	Snapper	6	0	6	South	VIC	Ocean	68.39560614	2013/14
L28254_1	L28254	Y	Snapper	2	0.5	2.5	South	VIC	Ocean	68.39560614	2013/14
L28302_1	L28302	Y	Snapper	1.2	0	1.2	South	VIC	Ocean	68.39560614	2013/14
L28432_1	L28432	Y	Snapper	1	0	1	South	VIC	Ocean	68.39560614	2013/14
L28515_1	L28515	Y	Snapper	0.67	0	0.67	North	VIC	Ocean	68.39560614	2013/14
L2231_1	L2231	Y	Snapper	2.75	1	3.75	South	ACT	Ocean	489.3228705	2017/18
L2238_2	L2238	Y	Snapper	0	0.5	0.5	South	ACT	Ocean	389.0988423	2017/18
L2242_1	L2242	Y	Snapper	12	8	20	South	ACT	Ocean	520.7063073	2017/18
L2243_1	L2243	Y	Snapper	4	0	4	South	ACT	Ocean	367.4642089	2017/18
L2245_2	L2245	Y	Snapper	1	0	1	South	ACT	Ocean	494.2169065	2017/18
L2263_1	L2263	Y	Snapper	7	3	10	South	ACT	Ocean	352.7499496	2017/18
L2272_1	L2272	Y	Snapper	1	0	1	South	ACT	Ocean	361.9281585	2017/18
L2292_1	L2292	Y	Snapper	0.67	0	0.67	South	ACT	Ocean	355.0445394	2017/18
L2294_3	L2294	Y	Snapper	0	1.5	1.5	South	ACT	Ocean	508.8986937	2017/18
L2300_1	L2300	Y	Snapper	0.38	0	0.38	South	ACT	Ocean	357.460765	2017/18
L2326_2	L2326	Y	Snapper	2	2	4	South	ACT	Ocean	352.7499496	2017/18
L2865_1	L2865	Y	Snapper	3	0	3	South	ACT	Ocean	357.460765	2017/18
L3058_2	L3058	Y	Snapper	1.5	0	1.5	South	ACT	Ocean	357.460765	2017/18
L1007_1	L1007	Y	Snapper	0.5	1.5	2	Central	NSW	Ocean	397.5418635	2017/18
L1024_1	L1024	Y	Snapper	0	7.5	7.5	Central	NSW	Ocean	406.4148116	2017/18
L1030_1	L1030	Y	Snapper	0.33	0.67	1	Central	NSW	Ocean	397.5418635	2017/18
L1093_1	L1093	Y	Snapper	3	4	7	South	NSW	Ocean	397.5418635	2017/18
L1105_1	L1105	Y	Snapper	3	0	3	Central	NSW	Ocean	1050.447465	2017/18
L1165_1	L1165	Y	Snapper	15	5	20	Central	NSW	Ocean	397.5418635	2017/18
L1179_1	L1179	Y	Snapper	1	2	3	Central	NSW	Ocean	1098.128284	2017/18
L1235_1	L1235	Y	Snapper	1	0	1	North	NSW	Ocean	1050.447465	2017/18
L1243_1	L1243	Y	Snapper	1	1	2	Central	NSW	Ocean	1199.37878	2017/18
L1243_1	L1243	Y	Snapper	6	1	7	North	NSW	Ocean	1199.37878	2017/18
L1264_1	L1264	Y	Snapper	1	1.5	2.5	North	NSW	Ocean	397.5418635	2017/18
L1270_1	L1270	Y	Snapper	0	1	1	South	NSW	Ocean	454.4404248	2017/18
L1283_1	L1283	Y	Snapper	0	7	7	North	NSW	Ocean	406.4148116	2017/18
L1317_1	L1317	Y	Snapper	0	2	2	Central	NSW	Ocean	188.9357894	2017/18
L1320_1	L1320	Y	Snapper	7	10.5	17.5	North	NSW	Ocean	220.5427594	2017/18
L1323_1	L1323	Y	Snapper	5.38	5	10.38	North	NSW	Ocean	272.7286642	2017/18
L1336_1	L1336	Y	Snapper	3	0	3	North	NSW	Ocean	272.7286642	2017/18
L1336_1	L1336	Y	Snapper	5	7	12	South	NSW	Ocean	272.7286642	2017/18
L1351_1	L1351	Y	Snapper	4	0	4	North	NSW	Ocean	272.7286642	2017/18
L1378_1	L1378	Y	Snapper	1.5	0	1.5	Central	NSW	Ocean	195.0848716	2017/18
L1394_2	L1394	Y	Snapper	5	4	9	Central	NSW	Ocean	183.0962595	2017/18
L1394_2	L1394	Y	Snapper	0	0.5	0.5	North	NSW	Ocean	183.0962595	2017/18
L1413_1	L1413	Y	Snapper	13	9	22	North	NSW	Ocean	183.0962595	2017/18
L1446_1	L1446	Y	Snapper	0	3	3	Central	NSW	Ocean	244.5338026	2017/18
L1464_1	L1464	Y	Snapper	0	2	2	Central	NSW	Ocean	229.5139127	2017/18
L1487_2	L1487	Y	Snapper	1	0	1	Central	NSW	Ocean	180.6380501	2017/18
L1488_1	L1488	Y	Snapper	6.25	2.75	9	Central	NSW	Ocean	229.5139127	2017/18
L1501_1	L1501	Y	Snapper	0	3	3	Central	NSW	Ocean	258.7775701	2017/18
L1514_1	L1514	Y	Snapper	0	0.33	0.33	South	NSW	Ocean	189.1212007	2017/18
L1526_1	L1526	Y	Snapper	6	2.5	8.5	South	NSW	Ocean	229.5139127	2017/18
L1539_2	L1539	Y	Snapper	2.17	2.67	4.83	South	NSW	Ocean	189.1212007	2017/18
L1547_1	L1547	Y	Snapper	9	20	29	South	NSW	Ocean	207.1352206	2017/18
L1561_1	L1561	Y	Snapper	1	0	1	North	NSW	Ocean	80.22389483	2017/18
L1575_2	L1575	Y	Snapper	2.5	0	2.5	North	NSW	Ocean	91.3795557	2017/18
L1587_1	L1587	Y	Snapper	9.75	4.75	14.5	North	NSW	Ocean	80.22389483	2017/18
L1609_1	L1609	Y	Snapper	5	2	7	North	NSW	Ocean	75.20554281	2017/18
L1624_1	L1624	Y	Snapper	14	2	16	North	NSW	Ocean	67.23395172	2017/18
L1628_1	L1628	Y	Snapper	1	3	4	North	NSW	Ocean	75.20554281	2017/18
L1632_1	L1632	Y	Snapper	2.25	2.25	4.5	North	NSW	Ocean	74.3850358	2017/18
L1642_1	L1642	Y	Snapper	2	0	2	North	NSW	Ocean	67.23395172	2017/18
L1648_1	L1648	Y	Snapper	2	3	5	North	NSW	Ocean	84.76800249	2017/18
L1662_1	L1662	Y	Snapper	4	3	7	North	NSW	Ocean	75.20554281	2017/18
L1670_1	L1670	Y	Snapper	33	35	68	North	NSW	Ocean	99.91606362	2017/18
L1676_1	L1676	Y	Snapper	11.5	33	44.5	North	NSW	Ocean	99.91606362	2017/18
L1688_1	L1688	Y	Snapper	8	3	11	North	NSW	Ocean	212.1946919	2017/18
L1706_1	L1706	Y	Snapper	24.5	16	40.5	North	NSW	Ocean	212.1946919	2017/18
L1709_2	L1709	Y	Snapper	1	3	4	North	NSW	Ocean	118.9915362	2017/18
L1713_1	L1713	Y	Snapper	0	0.67	0.67	North	NSW	Ocean	260.6006621	2017/18
L1732_1	L1732	Y	Snapper	19.5	4.5	24	North	NSW	Ocean	212.1946919	2017/18
L1736_1	L1736	Y	Snapper	3	2.75	5.75	North	NSW	Ocean	99.91606362	2017/18
L1738_1	L1738	Y	Snapper	50	66	116	North	NSW	Ocean	99.91606362	2017/18
L1742_1	L1742	Y	Snapper	21	14	35	North	NSW	Ocean	124.5545604	2017/18
L1757_1	L1757	Y	Snapper	2	4	6	North	NSW	Ocean	212.1946919	2017/18
L1760_3	L1760	Y	Snapper	2	0.67	2.67	North	NSW	Ocean	212.1946919	2017/18
L1764_1	L1764	Y	Snapper	1	0	1	North	NSW	Ocean	99.91606362	2017/18
L1777_2	L1777	Y	Snapper	6.5	0	6.5	North	NSW	Ocean	99.91606362	2017/18
L1787_1	L1787	Y	Snapper	10	25	35	North	NSW	Ocean	212.1946919	2017/18
L1858_1	L1858	Y	Snapper	2	0	2	North	NSW	Ocean	186.6956646	2017/18
L1880_1	L1880	Y	Snapper	2	3	5	North	NSW	Ocean	277.0747675	2017/18
L1956_1	L1956	Y	Snapper	3	0	3	North	NSW	Ocean	252.768592	2017/18
L2015_1	L2015	Y	Snapper	1	0	1	South	NSW	Ocean	153.8212502	2017/18
L2020_1	L2020	Y	Snapper	1	1	2	South	NSW	Ocean	81.87824552	2017/18
L2031_2	L2031	Y	Snapper	2.5	0.25	2.75	South	NSW	Ocean	177.2022727	2017/18
L2065_2	L2065	Y	Snapper	0.08	0	0.08	South	NSW	Ocean	81.87824552	2017/18
L2078_1	L2078	Y	Snapper	22	1	23	South	NSW	Ocean	81.87824552	2017/18
L2083_1	L2083	Y	Snapper	3	3	6	North	NSW	Ocean	88.40261889	2017/18
L2083_1	L2083	Y	Snapper	1	0	1	South	NSW	Ocean	88.40261889	2017/18
L2086_1	L2086	Y	Snapper	1	0	1	South	NSW	Ocean	94.5898585	2017/18
L2096_2	L2096	Y	Snapper	0	2.5	2.5	South	NSW	Ocean	142.8106742	2017/18
L2143_2	L2143	Y	Snapper	5	4	9	South	NSW	Ocean	354.4918467	2017/18
L2146_1	L2146	Y	Snapper	1	0	1	South	NSW	Ocean	501.8181303	2017/18
L2170_3	L2170	Y	Snapper	2.5	0	2.5	South	NSW	Ocean	354.4918467	2017/18
L2223_1	L2223	Y	Snapper	0	1	1	South	NSW	Ocean	365.2005674	2017/18
L2635_1	L2635	Y	Snapper	1	0	1	Central	NSW	Ocean	1098.128284	2017/18
L2657_1	L2657	Y	Snapper	1	0	1	Central	NSW	Ocean	195.0848716	2017/18
L2668_1	L2668	Y	Snapper	1	0	1	Central	NSW	Ocean	300.473419	2017/18
L2675_1	L2675	Y	Snapper	5	3	8	North	NSW	Ocean	272.7286642	2017/18
L2691_1	L2691	Y	Snapper	1	0	1	South	NSW	Ocean	180.6380501	2017/18
L2701_1	L2701	Y	Snapper	0	0.5	0.5	Central	NSW	Ocean	273.4404517	2017/18
L2702_2	L2702	Y	Snapper	1	0	1	South	NSW	Ocean	244.5338026	2017/18
L2707_1	L2707	Y	Snapper	3	0	3	South	NSW	Ocean	276.4286265	2017/18
L2711_1	L2711	Y	Snapper	2.67	5	7.67	North	NSW	Ocean	276.4286265	2017/18
L2728_1	L2728	Y	Snapper	4	6.5	10.5	North	NSW	Ocean	130.4973518	2017/18
L2734_1	L2734	Y	Snapper	40	39	79	North	NSW	Ocean	99.91606362	2017/18
L2742_1	L2742	Y	Snapper	2.5	2.25	4.75	North	NSW	Ocean	99.91606362	2017/18
L2749_1	L2749	Y	Snapper	0	1	1	North	NSW	Ocean	212.1946919	2017/18
L2777_1	L2777	Y	Snapper	1	0	1	South	NSW	Ocean	302.1790849	2017/18
L2799_1	L2799	Y	Snapper	5.5	0	5.5	North	NSW	Ocean	248.3217709	2017/18
L2808_1	L2808	Y	Snapper	3	2	5	South	NSW	Ocean	81.87824552	2017/18
L2823_1	L2823	Y	Snapper	0.5	0.5	1	South	NSW	Ocean	142.8106742	2017/18
L2827_1	L2827	Y	Snapper	1	3.5	4.5	South	NSW	Ocean	336.7378764	2017/18
L2831_1	L2831	Y	Snapper	0	2.33	2.33	South	NSW	Ocean	336.7378764	2017/18
L2847_1	L2847	Y	Snapper	0	0.5	0.5	South	NSW	Ocean	515.5896488	2017/18
L2925_1	L2925	Y	Snapper	0	2	2	North	NSW	Ocean	1215.76779	2017/18
L2935_1	L2935	Y	Snapper	0	2	2	Central	NSW	Ocean	183.0962595	2017/18
L2935_1	L2935	Y	Snapper	3.5	0	3.5	North	NSW	Ocean	183.0962595	2017/18
L2939_1	L2939	Y	Snapper	1	5	6	Central	NSW	Ocean	272.7286642	2017/18
L2955_2	L2955	Y	Snapper	0.33	0	0.33	Central	NSW	Ocean	229.5139127	2017/18
L2967_1	L2967	Y	Snapper	4.5	0	4.5	North	NSW	Ocean	212.1946919	2017/18
L2980_1	L2980	Y	Snapper	2	0	2	South	NSW	Ocean	88.40261889	2017/18
L2989_1	L2989	Y	Snapper	2	0.5	2.5	South	NSW	Ocean	148.1738127	2017/18
L3023_1	L3023	Y	Snapper	2	0	2	Central	NSW	Ocean	406.4148116	2017/18
L3036_1	L3036	Y	Snapper	3	1	4	North	NSW	Ocean	1199.37878	2017/18
L2556_1	L2556	Y	Snapper	0	8	8	South	VIC	Ocean	95.26847485	2017/18
L1394_1	L1394	Y	Snapper	0.75	0.75	1.5	South	ACT	Ocean	170.9684516	2019/20
L1401_1	L1401	Y	Snapper	0	1.5	1.5	South	ACT	Ocean	170.9684516	2019/20
L1408_1	L1408	Y	Snapper	1	0	1	South	ACT	Ocean	170.9684516	2019/20
L1415_3	L1415	Y	Snapper	0	0.5	0.5	South	ACT	Ocean	172.3349368	2019/20
L1003_1	L1003	Y	Snapper	1	2.5	3.5	Central	NSW	Ocean	689.4450742	2019/20
L1020_1	L1020	Y	Snapper	1	7	8	North	NSW	Ocean	689.4450742	2019/20
L1029_1	L1029	Y	Snapper	21	15	36	Central	NSW	Ocean	656.1115944	2019/20
L1029_1	L1029	Y	Snapper	41	28	69	North	NSW	Ocean	656.1115944	2019/20
L1089_1	L1089	Y	Snapper	0	5.17	5.17	Central	NSW	Ocean	656.1115944	2019/20
L1092_1	L1092	Y	Snapper	4.5	3.4	7.9	North	NSW	Ocean	656.1115944	2019/20
L1097_1	L1097	Y	Snapper	0	1	1	Central	NSW	Ocean	656.1115944	2019/20
L1107_1	L1107	Y	Snapper	5.33	9	14.33	North	NSW	Ocean	661.4858087	2019/20
L1107_1	L1107	Y	Snapper	0.33	0.42	0.75	South	NSW	Ocean	661.4858087	2019/20
L1126_1	L1126	Y	Snapper	0.33	0	0.33	North	NSW	Ocean	689.4450742	2019/20
L1150_1	L1150	Y	Snapper	4.5	16.5	21	Central	NSW	Ocean	661.4858087	2019/20
L1151_1	L1151	Y	Snapper	4	0	4	Central	NSW	Ocean	742.0636418	2019/20
L1170_1	L1170	Y	Snapper	1	0	1	Central	NSW	Ocean	689.4450742	2019/20
L1214_3	L1214	Y	Snapper	0	1	1	Central	NSW	Ocean	661.4858087	2019/20
L1281_1	L1281	Y	Snapper	0.75	2	2.75	Central	NSW	Ocean	656.1115944	2019/20
L1281_1	L1281	Y	Snapper	1	5	6	North	NSW	Ocean	656.1115944	2019/20
L1283_1	L1283	Y	Snapper	0	3	3	South	NSW	Ocean	656.1115944	2019/20
L1295_1	L1295	Y	Snapper	0	1	1	Central	NSW	Ocean	661.4858087	2019/20
L1298_1	L1298	Y	Snapper	0	6.25	6.25	South	NSW	Ocean	703.2178556	2019/20
L1791_1	L1791	Y	Snapper	1.5	0	1.5	North	NSW	Ocean	385.2914987	2019/20
L1795_1	L1795	Y	Snapper	3	10	13	North	NSW	Ocean	369.9604568	2019/20
L1804_1	L1804	Y	Snapper	2.58	1.58	4.17	North	NSW	Ocean	366.9375177	2019/20
L1861_1	L1861	Y	Snapper	1	5	6	Central	NSW	Ocean	385.2914987	2019/20
L1883_1	L1883	Y	Snapper	0.33	0	0.33	Central	NSW	Ocean	385.2914987	2019/20
L1883_1	L1883	Y	Snapper	0	0.67	0.67	North	NSW	Ocean	385.2914987	2019/20
L1887_1	L1887	Y	Snapper	3	0	3	South	NSW	Ocean	310.5325912	2019/20
L1924_1	L1924	Y	Snapper	5	1	6	South	NSW	Ocean	310.5325912	2019/20
L1938_1	L1938	Y	Snapper	1	0	1	South	NSW	Ocean	324.8857696	2019/20
L1945_1	L1945	Y	Snapper	0.5	0.5	1	South	NSW	Ocean	312.8466927	2019/20
L1963_1	L1963	Y	Snapper	0.5	1.25	1.75	South	NSW	Ocean	310.5325912	2019/20
L2011_1	L2011	Y	Snapper	6	10	16	South	NSW	Ocean	310.5325912	2019/20
L2023_1	L2023	Y	Snapper	29.75	8.25	38	North	NSW	Ocean	163.9933684	2019/20
L2025_1	L2025	Y	Snapper	1.5	0	1.5	North	NSW	Ocean	162.593049	2019/20
L2034_1	L2034	Y	Snapper	2	0	2	North	NSW	Ocean	163.9933684	2019/20
L2072_1	L2072	Y	Snapper	0	0.67	0.67	North	NSW	Ocean	184.9889393	2019/20
L2073_1	L2073	Y	Snapper	3.5	0	3.5	North	NSW	Ocean	163.9933684	2019/20
L2078_1	L2078	Y	Snapper	1.33	0	1.33	North	NSW	Ocean	171.2785077	2019/20
L2080_1	L2080	Y	Snapper	0	1	1	South	NSW	Ocean	163.9933684	2019/20
L2155_1	L2155	Y	Snapper	2	1	3	North	NSW	Ocean	243.4748584	2019/20
L2163_1	L2163	Y	Snapper	2.5	0	2.5	North	NSW	Ocean	243.4748584	2019/20
L2165_1	L2165	Y	Snapper	3	3	6	North	NSW	Ocean	255.5268696	2019/20
L2178_1	L2178	Y	Snapper	16	15.67	31.67	North	NSW	Ocean	243.4748584	2019/20
L2183_1	L2183	Y	Snapper	26.33	35	61.33	North	NSW	Ocean	243.4748584	2019/20
L2184_1	L2184	Y	Snapper	7.2	0	7.2	North	NSW	Ocean	274.551573	2019/20
L2206_1	L2206	Y	Snapper	2	0	2	North	NSW	Ocean	255.5268696	2019/20
L2209_1	L2209	Y	Snapper	10.25	5.75	16	North	NSW	Ocean	245.4179526	2019/20
L2211_1	L2211	Y	Snapper	5	1	6	North	NSW	Ocean	243.4748584	2019/20
L2213_1	L2213	Y	Snapper	5	0	5	North	NSW	Ocean	243.4748584	2019/20
L2243_1	L2243	Y	Snapper	2	0	2	North	NSW	Ocean	245.4598498	2019/20
L2247_1	L2247	Y	Snapper	2	1	3	North	NSW	Ocean	245.4179526	2019/20
L2251_3	L2251	Y	Snapper	0.33	0.5	0.83	North	NSW	Ocean	245.4598498	2019/20
L2251_3	L2251	Y	Snapper	0.03	0	0.03	South	NSW	Ocean	245.4598498	2019/20
L2272_1	L2272	Y	Snapper	0.5	0	0.5	North	NSW	Ocean	255.5268696	2019/20
L2297_1	L2297	Y	Snapper	0	1	1	North	NSW	Ocean	243.4748584	2019/20
L2381_1	L2381	Y	Snapper	0.33	0.5	0.83	North	NSW	Ocean	224.3896118	2019/20
L2424_1	L2424	Y	Snapper	0	2	2	North	NSW	Ocean	253.3393579	2019/20
L2434_1	L2434	Y	Snapper	0	1	1	North	NSW	Ocean	224.3896118	2019/20
L2435_1	L2435	Y	Snapper	4.15	6.59	10.74	North	NSW	Ocean	224.3896118	2019/20
L2517_1	L2517	Y	Snapper	3	4	7	North	NSW	Ocean	76.60073654	2019/20
L2535_1	L2535	Y	Snapper	1.47	3.43	4.9	North	NSW	Ocean	68.40554355	2019/20
L2563_2	L2563	Y	Snapper	0.5	0	0.5	South	NSW	Ocean	211.33671	2019/20
L2577_1	L2577	Y	Snapper	0	11	11	South	NSW	Ocean	185.5323314	2019/20
L2580_1	L2580	Y	Snapper	0	1.33	1.33	South	NSW	Ocean	185.5323314	2019/20
L2596_1	L2596	Y	Snapper	3	2	5	North	NSW	Ocean	195.5396524	2019/20
L2596_1	L2596	Y	Snapper	0	0.5	0.5	South	NSW	Ocean	195.5396524	2019/20
L2614_2	L2614	Y	Snapper	0	0.25	0.25	South	NSW	Ocean	195.5396524	2019/20
L2625_2	L2625	Y	Snapper	2	0	2	South	NSW	Ocean	185.5323314	2019/20
L2636_1	L2636	Y	Snapper	1	0	1	South	NSW	Ocean	185.5323314	2019/20
L2637_1	L2637	Y	Snapper	1.83	1	2.83	South	NSW	Ocean	185.5323314	2019/20
L2657_1	L2657	Y	Snapper	7.17	8.33	15.5	South	NSW	Ocean	185.5323314	2019/20
L2662_1	L2662	Y	Snapper	2	12.5	14.5	South	NSW	Ocean	185.5323314	2019/20
L2678_1	L2678	Y	Snapper	0.5	2	2.5	South	NSW	Ocean	187.1457689	2019/20
L2685_1	L2685	Y	Snapper	0.5	3.75	4.25	South	NSW	Ocean	187.1805581	2019/20
L2693_1	L2693	Y	Snapper	1.5	0	1.5	South	NSW	Ocean	185.5323314	2019/20
L2835_1	L2835	Y	Snapper	0.5	2	2.5	North	NSW	Ocean	742.0636418	2019/20
L2866_1	L2866	Y	Snapper	0	2	2	Central	NSW	Ocean	656.1115944	2019/20
L2869_1	L2869	Y	Snapper	6	29	35	Central	NSW	Ocean	656.1115944	2019/20
L2869_1	L2869	Y	Snapper	1	0	1	South	NSW	Ocean	656.1115944	2019/20
L2881_1	L2881	Y	Snapper	1	0	1	Central	NSW	Ocean	656.1115944	2019/20
L2953_1	L2953	Y	Snapper	14	7	21	North	NSW	Ocean	366.9375177	2019/20
L3006_1	L3006	Y	Snapper	13	17	30	North	NSW	Ocean	162.593049	2019/20
L3086_1	L3086	Y	Snapper	0.22	0	0.22	North	NSW	Ocean	222.4587813	2019/20
L3101_1	L3101	Y	Snapper	4	1.5	5.5	North	NSW	Ocean	171.2785077	2019/20
L3105_1	L3105	Y	Snapper	1	2.33	3.33	Central	NSW	Ocean	661.6016882	2019/20
L1603_1	L1603	Y	Snapper	0.25	1.25	1.5	Central	VIC	Ocean	361.8169344	2019/20
L1665_1	L1665	Y	Snapper	1	0	1	South	VIC	Ocean	358.6534726	2019/20
L1672_1	L1672	Y	Snapper	4	9	13	South	VIC	Ocean	358.6534726	2019/20
